# Supplementary material for: Intelligent manufacturing policy, ESG performance, and total factor productivity: Evidence from China
Source: PLoS One. 2025 Feb 3;20(2):e0311369. doi: 10.1371/journal.pone.0311369 (PMC11790167; doi:10.1371/journal.pone.0311369)
Supplement: S1 Data — (XLS) [file pone.0311369.s001.xls]

## Sheet: Sheet1
ID	year	lp	WRDG	op	treat	ESG_score	post	size	age_ln	leverage	cash	LROA	cap	fix	tur	mshrrat	share	growth	FC	tbq	treat_post	IV1	treat_1	Inno1	Inno2	Analyst	Report	adm_rate	labor_dum	size_dum	skill_dum	competition	internet	AGDP_dum	IV2	pubsub	fdi	SEI	broadband	E_Score	S_Score	G_Score
1	2011	12.8848	12.3629	8.35093	0	6	0	23.4499	3.29584	0.521906	0.110496	0.128068	13.5823	0.58616	0.541229	0.65744	8.8621	0.0680261	-4.18922	1.59995	0	0.484416	0	1.09861	1.09861	3.43399	4.09434	0.0740195	0	1	1	0.911859	0.15649	0	6.30766	153364336	459921	0	0	0.7551	14.8126	53.0704
1	2012	12.7399	12.2191	8.22463	0	5	0	23.386	3.3322	0.493004	0.120384	0.0875258	13.6269	0.58616	0.487894	0.6582	8.8621	-0.154324	-4.23489	1.57707	0	0.459147	0	0	1.38629	3.09104	3.61092	0.0753335	0	1	1	0.915737	0.179684	0	5.97863	157341808	522944	0	0	0.7551	14.8126	58.9705
1	2013	12.9401	12.4245	8.48401	0	4	0	23.4366	3.3673	0.442868	0.112665	0.025796	13.5943	0.529213	0.51289	0.65151	8.8621	0.105719	-4.27044	1.48891	0	0.461511	0	1.09861	1.09861	3.2581	3.95124	0.0868036	0	1	1	0.912993	0.195575	0	6.00942	141724176	546789	0	0	0.7551	14.8126	58.9705
1	2014	12.7779	12.2583	8.29591	0	4	0	23.4501	3.4012	0.442985	0.0920062	0.107516	13.7582	0.58616	0.460895	0.64634	8.8621	-0.0891274	-4.3092	1.52318	0	0.440314	0	1.79176	1.94591	2.63906	3.13549	0.0848565	0	1	0	0.914041	0.202732	0	5.73341	134671936	580469	0	1	1.933	14.8126	58.9705
1	2015	12.8525	12.3316	8.36345	0	5	1	23.4742	3.43399	0.511696	0.0697975	0.0558769	13.7819	0.58616	0.474599	0.61885	11.0803	0.0548494	-4.34697	2.02824	0	0.418845	0	2.19722	2.19722	2.19722	3.04452	0.0905273	0	1	0	0.918797	0.247276	0	5.45386	123958288	649733	0	1	3.6545	16.8682	63.8471
1	2016	12.9909	12.4661	8.46185	0	5	1	23.5651	3.46574	0.525907	0.130686	0.0349828	13.8105	0.58616	0.523367	0.613727	15.4479	0.207673	-4.37811	1.7797	0	0.413373	0	1.79176	1.09861	2.48491	2.77259	0.0854225	0	1	0	0.922525	0.252695	0	5.3826	139233472	673227	0	1	4.1377	19.4377	63.8471
1	2017	13.1286	12.6032	8.58046	0	5	1	23.6955	3.49651	0.55057	0.126104	0.0469024	13.7678	0.58616	0.556918	0.48873	14.8415	0.212313	-4.40414	1.514	0	0.405303	0	2.07944	1.60944	1.38629	1.94591	0.0845019	0	1	0	0.917399	0.2907	0	5.27752	18360568	740126	0	1	2.4162	16.4752	64.419
1	2018	13.158	12.6377	8.6622	0	5	1	23.6737	3.49651	0.505634	0.111455	0.042418	13.7316	0.519552	0.555082	0.63859	14.8078	-0.0247659	-4.43409	1.08433	0	0.384526	0	1.09861	1.94591	1.38629	1.79176	0.0689178	0	1	0	0.905658	0.317102	0	5.00697	367500	820301	0	1	13.8931	16.4752	64.419
1	2019	13.1596	12.6403	8.67762	0	3	1	23.6248	3.49651	0.457957	0.130707	0.0247046	13.7492	0.537493	0.575347	0.214559	15.0051	-0.0130005	-4.43409	1.23083	0	0.376476	0	1.60944	2.56495	1.38629	1.79176	0.0575429	0	1	0	0.898634	0.329975	0	4.90215	0	780944	0	1	11.0239	16.4752	64.419
1	2020	13.2107	12.6918	8.72611	0	4	1	23.6071	3.49651	0.406367	0.152694	0.0307902	13.6719	0.511418	0.596729	0.192442	15.1883	0.0190245	-4.43409	1.48575	0	0.365789	0	0.693147	2.07944	1.38629	1.38629	0.0625022	0	1	0	0.892881	0.308142	0	4.76299	200000		0	1	13.0474	16.8682	75.1957
1	2021	13.3971	12.8767	8.86678	0	4	1	23.716	3.49651	0.404872	0.195698	0.0454038	13.486	0.429628	0.683524	0.192458	15.1883	0.277173	-4.43409	1.6383	0	0.396629	0	2.07944	2.30259	2.48491	3.09104	0.0552208	0	1	0	0.909894	0.337252	0	5.16457	0		0	1	26.5781	16.8682	64.419
1	2022	13.3458	12.8178	8.73445	0	3	1	23.9777	3.49651	0.483645	0.0755529	0.0782998	13.5779	0.434035	0.586732	0.088729	15.1883	0.115171	-4.43409	1.171	0	0.400832	0	1.94591	2.19722	2.56495	3.3673	0.0473026	0	1	0	0.93347	0.365704	0	5.21931	0		0	1
2	2011	19.2175	18.6936	20.1982	1	3	0	23.551	3.43399	0.749408	-0.0810629	0.00614503	11.4099	0.105241	0.959256	0.00055	19	-0.052236	-4.33953	0.947796	0	1.2086	0	3.80666	2.99573	1.38629	1.60944	0.0358565	1	1	0	0.923916	0.15649	0	15.7374	243932704	459921	0	0
2	2012	19.3389	18.8127	20.3131	1	4	0	23.5304	3.46574	0.743593	-0.0216897	0.00143019	11.4161	0.11398	1.10716	0	19	0.130737	-4.38157	0.962882	0	1.24034	0	2.77259	2.77259	1.79176	1.94591	0.0357542	1	1	0	0.935222	0.179684	0	16.1507	263225440	522944	0	0
2	2013	19.4443	18.918	20.435	1	4	0	23.4797	3.49651	0.728132	0.14503	0.00274339	11.4394	0.121227	1.27081	0	19	0.0910071	-4.42646	0.999002	0	1.22263	0	3.04452	2.70805	1.38629	1.38629	0.033708	1	1	0	0.942053	0.195575	0	15.9201	276389856	546789	0	0
2	2014	19.4564	18.9331	20.4837	1	4	0	23.5434	3.49651	0.743884	-0.0381651	0.00380124	11.4616	0.106303	1.15758	0	21.7508	-0.0291526	-4.43409	1.08631	0	1.28601	0	2.83321	1.38629	0.693147	0.693147	0.035366	1	1	0	0.94565	0.202732	0	16.7453	282425952	580469	0	1
2	2015	19.4531	18.9297	20.501	1	4	1	23.38	3.49651	0.781316	0.0904959	0.00360709	11.4628	0.123751	1.29086	0.00702	21.7508	-0.0529417	-4.43409	1.62728	1	1.41595	0	3.68888	1.09861			0.0378214	1	1	0	0.94803	0.247276	0	18.4373	200876176	649733	0	1
2	2016	19.589	19.0685	20.6424	1	4	1	23.5707	3.49651	0.781316	-0.0563782	-0.0895307	11.4132	0.0912816	1.17724	0	21.7508	0.103515	-4.43409	1.36895	1	1.5438	0	3.52636	1.09861			0.029931	1	1	0	0.96099	0.252695	0	20.1021	371346720	673227	0	1
2	2017	19.9597	19.4392	20.9824	1	4	1	23.8828	3.49651	0.652011	-0.128702	0.00534563	11.397	0.0673708	1.32553	0.00108	21.7508	0.538363	-4.43409	1.16282	1	1.60338	0	1.09861	1.09861			0.0249046	1	1	0	0.96988	0.2907	0	20.8779	109210664	740126	0	1
2	2018	20.2612	19.7344	21.2551	1	4	1	24.2193	3.49651	0.713465	-0.0979178	0.212741	11.7526	0.0730702	1.39841	0.00108	21.7508	0.477109	-4.43409	0.964745	1	1.90001	0	3.04452	3.55535	0.693147	0.693147	0.0139158	1	1	0	0.976206	0.317102	0	24.7403	30000000	820301	0	1
2	2019	20.4321	19.9041	21.2551	1	4	1	24.4748	3.49651	0.766908	-0.036254	0.0202703	11.7966	0.0601418	1.29427	0.00108	21.7508	0.194948	-4.43409	1.02029	1	1.92991	0	4.04305	3.97029	0.693147	1.09861	0.0155396	1	1	0	0.951727	0.329975	0	25.1297	14692600	780944	0	1
2	2020	20.3556	19.8278	21.2551	1	4	1	24.6328	3.49651	0.781316	0.00358119	0.00786476	12.1261	0.0637306	1.00953	0.00108	21.7508	-0.0864906	-4.43409	1.07049	1	1.97816	0	5.09987	4.48864			0.0203167	1	1	0	0.956852	0.308142	0	25.758	13322986		0	1
2	2021	20.2468	19.7187	21.2551	1	4	1	24.409	3.49651	0.744174	0.0202825	0.0108283	12.417	0.100573	1.23153	0.00108	21.7508	-0.0247324	-4.43409	1.07253	1	1.93333	0	4.44265	3.8712			0.0195585	1	1	0	0.964399	0.337252	0	25.1742	11428586		0	1
2	2022	19.7237	19.1989	21.1231	1	4	1	24.3613	3.49651	0.777428	-0.0138967	0.020231	12.5549	0.108217	0.778819	0	21.7508	-0.397069	-4.43409	1.03463	1	1.8618	0	3.17805	3.68888		0.693147	0.0320742	1	1	0	0.962226	0.365704	0	24.2428	200900		0	1
3	2011	17.1045	16.6872	19.126	1	3	0	20.3204	2.94444	0.58566	0.0720706	0.0126427	12.2392	0.310555	1.31029	0	41.1391	0.174627	-3.73462	1.67595	0	1.2086	0	0	0		0.693147	0.042943	1	1	0	0.923916	0.15649	0	15.7374	60000	459921	0	0
3	2012	16.9215	16.5028	18.9097	1	2	0	20.34	2.99573	0.588963	0.0270215	0.0155218	12.1614	0.297432	1.06198	0	41.1391	-0.173431	-3.77809	1.8729	0	1.24034	0	0	0			0.06295	1	1	0	0.935222	0.179684	0	16.1507	0	522944	0	0
3	2013	16.8009	16.3828	18.7909	1	3	0	20.4104	3.04452	0.625809	-0.0948295	0.00475599	12.1376	0.267372	0.857076	0	41.1391	-0.134095	-3.83025	1.87713	0	1.22263	0	0	0			0.0626023	1	1	0	0.942053	0.195575	0	15.9201	2102600	546789	0	0
3	2015	16.7477	16.3421	18.7215	1	3	1	20.8674	3.13549	0.72819	0.150206	0.00661164	11.811	0.0957649	0.432433	0	41.1391	-0.281193	-3.97888	6.42578	1	1.41595	0	0	0			0.0854759	1	1	0	0.94803	0.247276	0	18.4373	1691800	649733	0	1
3	2016	16.9827	16.577	18.7864	1	1	1	20.2652	3.17805	0.494528	-0.0295558	-0.00363713	11.3697	0.128929	0.978959	0	41.1391	0.239685	-3.92468	8.23727	1	1.5438	0	0	0			0.0811759	1	1	0	0.96099	0.252695	0	20.1021	2583358	673227	0	1
3	2017	17.2416	16.8348	19.003	1	1	1	20.2609	3.21888	0.490804	0.0186154	0.00862912	11.3411	0.13278	1.36248	0	41.1391	0.385796	-3.96389	5.71815	1	1.60338	0	0	0	0.693147	0.693147	0.0498614	1	1	0	0.96988	0.2907	0	20.8779	1.81604e+06	740126	0	1
3	2018	16.8193	16.4025	18.8116	1	2	1	20.2405	3.2581	0.475007	-0.0354802	0.00154726	12.1288	0.304792	1.03234	0	41.2066	-0.257556	-4.00016	4.52908	1	1.90001	0	0	0			0.060459	1	1	0	0.976206	0.317102	0	24.7403	3643600	820301	0	1
3	2019	16.9441	16.5272	18.9643	1	3	1	20.2358	3.29584	0.463615	0.121244	0.00533961	12.1992	0.322764	1.17486	0.999431	42.1279	0.13266	-4.03928	4.54973	1	1.92991	0	0	0			0.0527111	1	1	0	0.951727	0.329975	0	25.1297	498600	780944	0	1
3	2020	16.8967	16.4764	18.8424	1	4	1	20.2577	3.3322	0.464384	0.0951278	0.00889022	12.0496	0.308397	1.10189	0.999431	42.1279	-0.0413206	-4.08332	4.02615	1	1.97816	0	0	0			0.0498469	1	1	0	0.956852	0.308142	0	25.758	465080		0	1
3	2021	16.932	16.513	18.8433	1	4	1	20.3076	3.3673	0.479568	-0.0186743	0.0108799	12.0187	0.28471	1.16013	0.999431	42.1279	0.106787	-4.13235	3.5821	1	1.93333	0	0	0			0.0541852	1	1	0	0.964399	0.337252	0	25.1742	456000		0	1
3	2022	16.972	16.584		1	4	1	20.227	3.4012	0.419243	0.135329	0.0109131	13.0088	0.280776	1.09134	0.999431	42.1279	-0.132151	-4.15767	3.7215	1	1.8618	0	0	0			0.0481289	0	1	0	0.962226	0.365704	0	24.2428	0		0	1
4	2011	19.3868	18.8666	20.3407	1	5	0	23.059	2.89037	0.582013	0.0164534	0.0534523	11.2796	0.143165	1.80234	0.13979	49.6362	-0.103081	-3.85844	1.24381	0	1.2086	0	0.693147	1.79176	1.79176	1.79176	0.0160305	1	1	0	0.923916	0.15649	0	15.7374	7487700	459921	0	0	7.8526	16.2334	45.0632
4	2012	19.3075	18.7911	20.2607	1	5	0	23.0438	2.94444	0.59178	0.028272	0.0212971	11.1953	0.123528	1.61074	0.14604	49.6362	-0.119743	-3.89931	1.20895	0	1.24034	0	0	0.693147	1.09861	1.09861	0.0186443	1	1	0	0.935222	0.179684	0	16.1507	5863536	522944	0	0	7.8526	14.4196	48.9464
4	2013	19.2694	18.7572	20.3065	1	5	0	23.3426	2.99573	0.638573	0.0326994	0.000830159	11.3182	0.0892309	1.09565	0.13095	44.5088	-0.0829284	-3.91855	1.19156	0	1.22263	0	1.09861	0	1.60944	2.19722	0.0236764	1	1	0	0.942053	0.195575	0	15.9201	8306405	546789	0	0	1.0873	15.2056	48.9464
4	2014	19.33	18.8116	20.3215	1	5	0	23.394	3.04452	0.649905	-0.00685736	0.0115742	11.2894	0.0968815	1.13797	0.13095	44.5088	0.0933961	-3.95421	1.39559	0	1.28601	0	0.693147	1.38629	1.09861	1.09861	0.0203263	1	1	0	0.94565	0.202732	0	16.7453	13464234	580469	0	1	1.0873	15.2056	61.469
4	2015	19.2339	18.7056	20.2817	1	6	1	23.3861	3.09104	0.636919	0.0342082	0.0111108	11.5453	0.147513	1.07144	0.13095	44.5088	-0.0658197	-3.99488	1.89537	1	1.41595	0	1.60944	2.30259	0.693147	0.693147	0.0262156	1	1	0	0.94803	0.247276	0	18.4373	74744280	649733	0	1	1.0873	17.7751	66.3456
4	2016	19.0952	18.5487	19.8671	1	6	1	23.1843	3.13549	0.547908	0.0304282	0.0126005	11.142	0.216667	1.28605	0.130954	44.5088	-0.0190501	-4.0505	1.75549	1	1.5438	0	2.3979	2.3979	1.60944	1.79176	0.0330371	1	1	0	0.96099	0.252695	0	20.1021	40321368	673227	0	1	1.0873	17.7751	66.9175
4	2017	19.0632	18.5288	20.0345	1	6	1	23.5326	3.17805	0.642835	0.0433551	0.0190948	11.503	0.146887	0.856037	0.1724	44.5088	-0.0570298	-4.06135	1.52667	1	1.60338	0	2.07944	1.94591	1.09861	1.94591	0.0358673	1	1	0	0.96988	0.2907	0	20.8779	1.8674e+06	740126	0	1	1.933	15.5985	66.9175
4	2018	19.1711	18.6396	20.2136	1	5	1	23.4666	3.21888	0.589001	0.0270777	0.0345731	11.6685	0.165215	1.03357	0.172397	44.5088	0.130278	-4.10768	1.17743	1	1.90001	0	1.60944	1.60944	0.693147	0.693147	0.0257474	1	1	0	0.976206	0.317102	0	24.7403	0	820301	0	1	2.4162	18.4401	66.9175
4	2019	18.9157	18.3753	19.804	1	5	1	23.6385	3.2581	0.615132	-0.0541997	0.0363832	11.4256	0.147366	0.716608	0.036403	43.5088	-0.176651	-4.13042	1.63652	1	1.92991	0	2.3979	2.19722			0.0332007	1	1	0	0.951727	0.329975	0	25.1297	0	780944	0	1	19.8732	16.6264	66.9175
4	2020	19.0503	18.5097	20.0634	1	5	1	23.7976	3.29584	0.629761	0.144328	0.0239446	11.7271	0.154899	0.691818	0.156121	36.6053	0.131839	-4.15219	1.9782	1	1.97816	0	2.48491	2.48491	1.79176	2.70805	0.0316537	1	1	0	0.956852	0.308142	0	25.758	764100		0	1	19.8732	16.6264	75.1957
4	2021	19.0523	18.5098	20.1191	1	5	1	24.0209	3.3322	0.575808	0.0320754	0.0440538	11.9718	0.15746	0.609572	0.047776	34.51	0.101623	-4.16292	1.52361	1	1.93333	0	2.77259	3.13549	2.3979	3.04452	0.0380963	1	1	0	0.964399	0.337252	0	25.1742	0		0	1	19.8732	17.6542	66.9175
4	2022	19.0742	18.5436	20.3648	1	5	1	24.0488	3.3673	0.569897	0.0322043	0.0308354	12.3772	0.151625	0.579528	0.043932	34.51	-0.0224328	-4.19897	1.19524	1	1.8618	0	1.79176	1.38629			0.0352975	1	1	0	0.962226	0.365704	0	24.2428	50000		0	1
5	2011	15.8719	15.6121	16.9687	0	5	0	24.8878	2.94444	0.664184	0.0350276	0.0526663	12.0358	0.169129	0.996323	0.01867	25.5382	0.238693	-3.64867	1.14864	0	0.302774	1	1.79176	2.48491	3.43399	4.17439	0.058748	1	1	0	0.760237	0.15649	0	3.94247	350974016	459921	0	0	17.6382	20.2237	34.9187
5	2012	15.7095	15.4516	16.8679	0	5	0	24.8663	2.99573	0.648892	0.0356062	0.0568496	12.1976	0.184288	0.86255	0	53.7291	-0.152686	-3.69328	1.14559	0	0.281006	1	1.38629	2.63906	3.09104	3.89182	0.0684783	1	1	0	0.782268	0.179684	0	3.65903	169296992	522944	0	0	17.6382	20.2237	37.2968
5	2013	15.738	15.4803	16.9454	0	5	0	25.0083	3.04452	0.662616	0.0378747	0.0306455	12.3638	0.186046	0.797103	0.01867	53.7287	0.065159	-3.70211	1.17869	0	0.279658	1	1.60944	1.94591	2.77259	3.71357	0.0698331	1	1	0	0.80086	0.195575	0	3.64148	191434000	546789	0	0	17.6382	20.2237	80.5238
5	2014	15.8219	15.5625	17.0941	0	3	0	25.1981	3.09104	0.689185	0.0733055	0.0362849	12.6454	0.217042	0.79829	0.0317	53.5211	0.21074	-3.69776	1.25102	0	0.277136	1	1.94591	1.60944	2.48491	3.46574	0.0664538	0	1	0	0.794464	0.202732	0	3.60864	330527008	580469	0	1	17.6382	20.2237	80.5238
5	2015	15.6445	15.3862	16.9922	0	5	1	25.3939	3.13549	0.667536	-0.0338152	0.0345644	12.8482	0.20464	0.549682	0.03676	48.0326	-0.162479	-3.68874	1.18187	0	0.264491	1	2.19722	2.83321	2.3979	3.21888	0.0706642	0	1	0	0.825195	0.247276	0	3.44398	348464000	649733	0	1	17.6382	20.8585	83.0223
5	2016	15.5277	15.2718	16.9293	0	5	1	25.5485	3.17805	0.685954	0.0187909	0.0212804	12.9706	0.176843	0.410157	0.030239	55.4397	-0.129063	-3.6877	1.07342	0	0.238995	1	1.38629	1.94591	2.3979	3.2581	0.0823413	0	1	1	0.860772	0.252695	0	3.112	632710976	673227	0	1	17.6382	20.8585	83.0223
5	2017	15.8756	15.62	17.277	0	4	1	25.5954	3.21888	0.668943	0.0327353	0.00589804	13.0227	0.175653	0.584207	0.01261	58.0155	0.492809	-3.71484	1.14057	0	0.233277	1	2.48491	2.83321	3.17805	4.48864	0.0718487	0	1	1	0.861345	0.2907	0	3.03753	0	740126	0	1	38.0248	21.4631	83.0223
5	2018	16.0508	15.795	17.4416	0	5	1	25.6751	3.2581	0.670181	0.000885753	0.0241831	13.0224	0.145948	0.588465	0.031648	57.9989	0.225396	-3.69908	0.985377	0	0.223813	1	2.99573	2.63906	3.49651	4.43082	0.0551778	0	1	1	0.86769	0.317102	0	2.91431	0	820301	0	1	38.0852	20.8888	89.2836
5	2019	15.8112	15.5555	17.3385	0	6	1	25.6751	3.29584	0.680212	0.0205599	0.0256065	13.5428	0.219916	0.498615	0.031626	58.1175	-0.0821655	-3.71538	0.993365	0	0.222194	1	2.70805	2.19722	2.70805	3.29584	0.060645	0	1	1	0.892446	0.329975	0	2.89322	0	780944	0	1	40.9242	22.4607	89.2836
5	2020	15.9353	15.6791	17.4382	0	5	1	25.6751	3.3322	0.631672	0.0876161	0.0145846	13.4459	0.241511	0.643992	0.031534	58.1998	0.097229	-3.80313	1.05031	0	0.238669	1	2.83321	3.09104	2.56495	2.83321	0.0520007	0	1	1	0.893946	0.308142	0	3.10774	0		0	1	40.9242	23.4583	89.2836
5	2021	16.4372	16.1808	17.9129	0	5	1	25.6751	3.3673	0.630773	0.133322	0.0411167	13.4244	0.226768	1.06074	0.031534	59.3102	0.738504	-3.82757	1.05981	0	0.231463	1	2.30259	2.70805	2.3979	2.99573	0.0354368	0	1	0	0.885146	0.337252	0	3.01391	0		0	1	40.9242	25.0302	89.2836
5	2022	16.2281	15.9717	17.7239	0	6	1	25.6751	3.4012	0.570554	0.100188	0.0541772	13.5418	0.268694	0.970094	0.031534	59.1719	-0.135369	-3.88374	0.973463	0	0.231039	1	2.07944	2.3979	1.60944	1.79176	0.0495424	0	1	0	0.908322	0.365704	0	3.00839	0		0	1
6	2011	16.8422	16.4201	19.2681	1	4	0	21.3156	2.83321	0.242557	0.0153471	0.0245915	13.3438	0.278797	0.39425	0.02973	54.2644	0.117736	-3.78876	1.72764	0	1.2086	0	0	0	0.693147	1.60944	0.105884	0	1	0	0.923916	0.15649	0	15.7374	17948342	459921	0	0
6	2012	16.8779	16.4367	19.2674	1	1	0	21.3549	2.89037	0.307152	-0.0824984	0.0270517	13.5588	0.504697	0.449371	0.02973	54.2644	0.185471	-3.83231	1.35959	0	1.24034	0	0	0	0.693147	0.693147	0.147614	0	1	0	0.935222	0.179684	0	16.1507	16219218	522944	0	0
6	2013	17.1599	16.7144	19.4249	1	3	0	21.7712	2.94444	0.194236	-0.0654775	-0.0430641	13.297	0.307966	0.396632	0.01975	46.2111	0.338397	-3.90174	1.37729	0	1.22263	0	0	0	0.693147	0.693147	0.126512	0	1	0	0.942053	0.195575	0	15.9201	20705522	546789	0	0
6	2014	17.2534	16.8086	19.5086	1	4	0	21.761	2.99573	0.221956	-0.017253	0.0165591	13.2411	0.292219	0.428992	0.01836	46.2111	0.0705986	-3.9412	1.77151	0	1.28601	0	0	0	1.09861	1.09861	0.0986794	0	1	0	0.94565	0.202732	0	16.7453	22382172	580469	0	1
6	2015	17.3445	16.9033	19.6813	1	4	1	21.8116	3.04452	0.267673	0.0133308	-0.0402409	13.3337	0.266054	0.41313	0.01836	46.2111	0.0130428	-3.98381	2.42341	1	1.41595	0	0	0	0.693147	0.693147	0.0839983	0	1	0	0.94803	0.247276	0	18.4373	27202464	649733	0	1
6	2016	17.3467	16.9068	19.6707	1	4	1	22.139	3.09104	0.164936	-0.0134151	0.0028616	13.2642	0.175669	0.290855	0.018361	46.2111	-0.0232701	-4.03535	1.81587	1	1.5438	0	0	0			0.0892186	0	1	0	0.96099	0.252695	0	20.1021	11744196	673227	0	1
6	2017	17.4997	17.0601	19.7385	1	4	1	22.1573	3.13549	0.160336	-0.00679705	-0.0211843	13.1052	0.156381	0.351677	0.16312	45.7816	0.231468	-4.07573	1.30192	1	1.60338	0	0	0			0.0775012	0	1	0	0.96988	0.2907	0	20.8779	517000	740126	0	1
6	2018	17.2755	16.8313	19.6313	1	4	1	22.2535	3.17805	0.251066	-0.0996913	0.0175563	13.5129	0.213863	0.275449	0.164491	45.7816	-0.137704	-4.11721	0.914821	1	1.90001	0	0	0			0.069627	0	1	0	0.976206	0.317102	0	24.7403	55009.2	820301	0	1
6	2019	17.8163	17.3732	20.1445	1	4	1	22.2343	3.21888	0.149354	0.0845535	-0.0134878	13.4226	0.199327	0.476273	0.077866	45.9556	0.69621	-4.15698	0.94976	1	1.92991	0	0	0			0.0448853	0	1	0	0.951727	0.329975	0	25.1297	0	780944	0	1
6	2020	17.8198	17.3774	20.0984	1	4	1	22.3266	3.2581	0.215358	0.000388553	-0.00408851	13.2659	0.159005	0.424378	0.067026	46.0973	-0.0228063	-4.19781	0.914821	1	1.97816	0	0	0.693147			0.0498325	0	1	0	0.956852	0.308142	0	25.758	0		0	1
6	2021	17.6781	17.2185	20.1815	1	4	1	22.4411	3.29584	0.288691	-0.000796215	0.00875284	14.2042	0.431704	0.411613	0.018953	46.2111	0.087618	-4.23783	1.10899	1	1.93333	0	0	0	1.09861	1.38629	0.0532268	0	1	0	0.964399	0.337252	0	25.1742	0		0	1
6	2022	17.8698	17.4125	20.3583	1	4	1	22.4491	3.3322	0.282367	0.0872755	0.0134793	14.1678	0.398819	0.505237	0.018953	46.2111	0.237271	-4.27778	1.226	1	1.8618	0	0	0	1.09861	1.38629	0.0452394	0	1	0	0.962226	0.365704	0	24.2428	0		0	1
7	2011	16.0872	15.8465	14.2804	1	3	0	21.0734	2.77259	0.698867	-0.00659655	0.103106	10.2084	0.0926164	1.58271	0.06166	48.6513	0.706906	-3.72396	2.75628	0	0.865607	0	2.56495	2.94444	1.94591	2.30259	0.0751173	1	1	0	0.902449	0.15649	0	11.2712	2.44573e+06	459921	0	0
7	2012	16.5169	16.2794	14.7584	1	4	0	21.3445	2.83321	0.750595	0.18382	0.110642	10.2084	0.06045	1.7167	0	47.3117	0.422429	-3.79138	3.03965	0	0.84323	0	3.17805	3.61092	2.94444	3.52636	0.0687642	1	1	1	0.901546	0.179684	0	10.9798	8262912	522944	0	0
7	2013	16.8117	16.5716	15.005	1	3	0	21.9385	2.89037	0.781316	0.0163429	0.0917279	10.2084	0.0352202	1.30596	0	45.676	0.377834	-3.86938	3.6819	0	0.903531	0	3.63759	3.52636	2.56495	2.77259	0.0494797	1	1	1	0.907731	0.195575	0	11.765	4695490	546789	0	0
7	2014	17.1098	16.8656	15.2754	1	4	0	22.2656	2.94444	0.781316	0.0318248	0.0815868	10.2084	0.0347421	1.36658	0	45.2277	0.451357	-3.91734	2.14714	0	0.928489	0	3.43399	2.48491	2.30259	2.56495	0.0332538	1	1	1	0.898647	0.202732	0	12.09	3571950	580469	0	1
7	2015	17.405	17.1593	15.5667	1	4	1	21.9478	2.99573	0.647972	0.188048	0.0669178	10.2469	0.0522766	2.11241	0	45.2277	0.319987	-3.94973	4.12971	1	0.932806	0	3.09104	3.3322	1.94591	2.56495	0.0307473	1	1	1	0.921643	0.247276	0	12.1462	3.00123e+06	649733	0	1
7	2016	17.3337	17.0816	15.3933	1	3	1	22.3614	3.04452	0.708479	0.0166277	0.0905475	10.2084	0.0440996	1.69545	0	45.2277	0.0344108	-3.99793	2.41485	1	0.961398	0	3.85015	3.4012	2.07944	2.3979	0.0377802	1	1	0	0.924267	0.252695	0	12.5185	6.36374e+06	673227	0	1
7	2017	17.3991	17.1381	15.463	1	4	1	22.7539	3.09104	0.761753	-0.0548167	0.0679559	11.0411	0.0866833	1.63878	0	45.2277	0.431154	-4.03212	1.84253	1	0.993225	0	3.43399	3.3322	3.21888	4.12713	0.040141	1	1	1	0.920866	0.2907	0	12.9329	2.1476e+06	740126	0	1
7	2018	17.6875	17.4265	15.7525	1	4	1	22.9005	3.13549	0.743297	0.0138481	0.0477447	11.0818	0.0778159	1.95525	0	45.2277	0.381489	-4.06654	1.41956	1	0.9818	0	1.79176	2.77259	2.30259	2.99573	0.0108444	1	1	1	0.925566	0.317102	0	12.7842	0	820301	0	1
7	2019	17.7327	17.4717	15.8467	1	4	1	22.8946	3.17805	0.673751	0.181818	0.0595799	11.3879	0.0980514	2.10289	0.03861	44.8012	0.0691888	-4.1068	1.66418	1	0.998882	0	1.60944	2.63906	1.94591	2.48491	0.01172	1	1	1	0.930679	0.329975	0	13.0066	0	780944	0	1
7	2020	17.7818	17.5201	15.8998	1	4	1	22.9248	3.21888	0.687771	0.141843	0.076377	11.4544	0.102593	2.11241	0.049932	44.8012	0.0517895	-4.14544	2.28009	1	1.01702	0	2.07944	3.04452	1.60944	2.48491	0.0115578	1	1	1	0.94005	0.308142	0	13.2428	0		0	1
7	2021	17.722	17.4602	15.7997	1	4	1	23.1007	3.2581	0.681789	0.0445776	0.0818955	11.2983	0.0791009	1.80672	0.072428	22.8591	0.00376485	-4.17595	2.35086	1	1.08002	0	2.07944	3.17805	1.94591	2.56495	0.0138619	1	1	0	0.952614	0.337252	0	14.0631	0		0	1
7	2022	17.635	17.368	15.757	1	4	1	23.2502	3.29584	0.662442	0.0312384	0.0736707	12.0779	0.155688	1.73791	0.035506	22.9287	0.117009	-4.20579	1.74682	1	1.14277	0	1.09861	2.3979	1.60944	2.77259	0.018135	1	1	0	0.960394	0.365704	0	14.8801	0		0	1
8	2011	18.0241	17.5126	19.8082	1	4	0	22.8092	3.3322	0.6375	0.0661881	0.0176385	13.2324	0.568052	0.573134	0.00392	45.6217	0.336041	-4.27023	1.10996	0	1.2086	0	1.09861	0.693147	2.19722	2.56495	0.0740948	0	1	0	0.923916	0.15649	0	15.7374	364657120	459921	0	0	0.4228	3.6578	48.0734
8	2012	18.0055	17.4979	19.8596	1	4	0	22.7778	3.3673	0.608351	0.104694	0.0319709	13.3281	0.565474	0.555356	0.00392	45.6217	-0.0609805	-4.31133	1.22267	0	1.24034	0	1.09861	0	1.60944	1.79176	0.0844172	0	1	1	0.935222	0.179684	0	16.1507	252529632	522944	0	0	1.0873	21.5538	56.8332
8	2013	18.0681	17.5604	19.8731	1	4	0	22.7998	3.4012	0.588088	0.178229	0.0176288	13.1864	0.499792	0.566568	0.00392	45.6217	0.0428825	-4.35057	1.43726	0	1.22263	0	1.94591	1.09861	1.79176	2.07944	0.0994313	0	1	1	0.942053	0.195575	0	15.9201	190927040	546789	0	0	33.2226	21.0097	73.6303
8	2014	18.625	18.0933	20.3159	1	4	0	23.4764	3.43399	0.454445	0.0883023	0.0357963	13.2839	0.498074	0.594065	0.00199	25.7628	1.06275	-4.34676	1.50706	0	1.28601	0	1.38629	0.693147	2.07944	2.19722	0.107351	0	1	1	0.94565	0.202732	0	16.7453	396190560	580469	0	1	22.7122	16.8682	68.3624
8	2015	18.8094	18.2788	20.477	1	5	1	23.7973	3.46574	0.387465	0.206165	0.0437745	13.1541	0.316504	0.486853	0.01241	25.7628	0.129542	-4.35223	1.49938	1	1.41595	0	1.60944	0.693147	2.19722	2.94444	0.120654	0	1	1	0.94803	0.247276	0	18.4373	836523712	649733	0	1	22.7122	23.0048	78.5069
8	2017	19.0149	18.4792	20.5299	1	5	1	24.1128	3.49651	0.511848	0.0647911	0.0262544	12.9001	0.223326	0.472561	0.00786	20.8099	0.305096	-4.38963	1.50865	1	1.60338	0	3.98898	1.38629	3.13549	3.91202	0.111534	0	1	1	0.96988	0.2907	0	20.8779	245489664	740126	0	1	29.4775	23.7606	79.0789
8	2018	19.3735	18.7961	20.8286	1	5	1	24.8182	3.49651	0.566855	0.0593837	0.0272224	13.4898	0.487196	0.481562	0.006772	19.0228	1.06327	-4.30343	0.972007	1	1.90001	0	3.46574	0.693147	2.63906	3.3322	0.0265301	0	1	0	0.976206	0.317102	0	24.7403	25870500	820301	0	1	21.6853	27.3579	79.0789
8	2019	19.4295	18.8529	20.8842	1	5	1	24.9046	3.49651	0.591951	0.0727362	0.0163879	13.4715	0.431558	0.462666	0.002822	19.0228	0.0474007	-4.32505	1.13128	1	1.92991	0	3.8712	0	2.56495	2.77259	0.0360401	0	1	1	0.951727	0.329975	0	25.1297	7678118	780944	0	1	25.068	26.3603	79.0789
8	2020	19.4283	18.8538	20.9062	1	5	1	25.0213	3.49651	0.543647	0.0907705	0.0126715	13.4764	0.363044	0.397412	0.001986	15.8523	-0.0346485	-4.33916	1.06207	1	1.97816	0	4.23411	0.693147	2.63906	3.4012	0.0337382	0	1	1	0.956852	0.308142	0	25.758	24424350		0	1	22.531	26.3603	81.457
8	2021	19.5186	18.9553	21.1358	1	5	1	25.1107	3.49651	0.566435	0.062823	0.0200458	13.7176	0.302078	0.395727	0.002077	15.8523	0.0888206	-4.35856	0.990782	1	1.93333	0	4.17439	0	2.19722	2.83321	0.0317496	0	1	1	0.964399	0.337252	0	25.1742	32388092		0	1	22.531	26.3603	79.0789
8	2022	19.4841	18.9229	21.094	1	5	1	25.1176	3.49651	0.626341	0.0483101	0.0191771	13.7025	0.284324	0.388291	0.00155	15.8523	-0.0119933	-4.39694	0.921655	1	1.8618	0	3.89182	0	1.09861	1.09861	0.0348244	0	1	1	0.962226	0.365704	0	24.2428	27782892		0	1
9	2011	13.5649	13.3745	15.0837	0	5	0	21.4949	2.83321	0.46746	-0.0263694	0.0242502	11.5933	0.14643	0.623474	0.0184	9.0862	0.160804	-3.80387	1.57857	0	0.302774	0	1.79176	1.79176			0.0783043	1	1	1	0.760237	0.15649	0	3.94247	2052450	459921	0	0
9	2012	13.5896	13.3994	15.1378	0	5	0	21.5682	2.89037	0.502397	0.0254584	0.0274485	11.6835	0.146729	0.600524	0.0184	9.0862	0.0364219	-3.84925	1.66736	0	0.281006	0	0	0	0.693147	0.693147	0.0877586	1	1	0	0.782268	0.179684	0	3.65903	6979456	522944	0	0
9	2013	13.7688	13.5851	15.5355	0	4	0	21.6786	2.94444	0.5322	0.0602197	0.00276795	12.3125	0.17808	0.672276	0.13728	9.0862	0.250175	-3.89649	1.81506	0	0.279658	0	1.09861	1.09861			0.0728157	1	1	1	0.80086	0.195575	0	3.64148	2.68468e+06	546789	0	0
9	2014	13.8187	13.627	15.447	0	4	0	22.0215	2.99573	0.644927	-0.128702	0.0313133	11.9967	0.133702	0.529204	0.13728	9.0862	0.109122	-3.95227	2.24984	0	0.277136	0	1.38629	0.693147	1.60944	2.30259	0.0787199	1	1	1	0.794464	0.202732	0	3.60864	4.91152e+06	580469	0	1
9	2015	14.1814	13.9953	15.919	0	4	1	22.2193	3.04452	0.701165	-0.0806683	0.0253062	12.2001	0.103637	0.571322	0.17123	9.0862	0.31581	-3.99678	2.57593	0	0.264491	0	0.693147	1.09861	0.693147	0.693147	0.0656373	1	1	1	0.825195	0.247276	0	3.44398	6.17472e+06	649733	0	1	0	10.399	55.1174
9	2016	14.6597	14.4732	16.4197	0	3	1	22.6383	3.09104	0.660779	0.0686185	0.0152807	12.2819	0.0746744	0.619395	0.164246	8.8621	0.648273	-4.03521	1.85953	0	0.238995	0	0	0	1.38629	2.3979	0.0408962	1	1	1	0.860772	0.252695	0	3.112	11969436	673227	0	1	0	10.399	61.0175
9	2017	14.3008	14.1164	16.063	0	5	1	22.7548	3.13549	0.575245	0.0731544	0.0966532	12.291	0.0613892	0.386532	0.16425	8.8621	-0.298867	-4.07209	1.3868	0	0.233277	0	0	0	0.693147	1.09861	0.0518467	1	1	1	0.861345	0.2907	0	3.03753	1.41872e+06	740126	0	1	0	10.399	66.5563
9	2018	14.3172	14.1322	16.0528	0	4	1	23.0897	3.17805	0.512594	0.0363175	0.150949	12.2375	0.0427132	0.286023	0.165191	9.797	0.0343377	-4.09662	0.914821	0	0.223813	0	0	0			0.0459224	1	1	1	0.86769	0.317102	0	2.91431	303120	820301	0	1	0.4228	12.8174	66.5563
9	2019	14.2789	14.0922	15.9924	0	4	1	23.1542	3.21888	0.53991	-0.000464806	0.210732	12.2026	0.0419819	0.264359	0.168211	10.2229	-0.0140817	-4.13253	0.950184	0	0.222194	0	1.60944	1.60944			0.0567059	1	1	1	0.892446	0.329975	0	2.89322	0	780944	0	1	0.4228	12.8174	72.8176
9	2020	14.2867	14.1014	16.0352	0	4	1	23.197	3.2581	0.540957	0.0462388	0.030498	12.2794	0.0407152	0.25106	0.287609	10.8711	-0.00880085	-4.16963	0.914821	0	0.238669	0	1.60944	1.94591			0.0475849	1	1	1	0.893946	0.308142	0	3.10774	0		0	1	1.0873	15.3869	68.9344
9	2021	14.2725	14.081	15.9642	0	4	1	23.2297	3.29584	0.543997	-0.00517279	0.0321717	12.3203	0.0541062	0.290158	0.28583	11.1124	0.194149	-4.2073	0.914821	0	0.231463	0	0	0.693147			0.047627	1	1	1	0.885146	0.337252	0	3.01391	0		0	1	18.061	15.3869	72.8176
9	2022	14.3337	14.1426	16.015	0	4	1	23.2684	3.3322	0.543327	0.0173565	0.0184971	12.3093	0.0507496	0.301838	0.478473	11.1124	0.0813024	-4.24442	0.914821	0	0.231039	0	2.07944	2.19722			0.0408472	1	1	1	0.908322	0.365704	0	3.00839	0		0	1
10	2011	16.8139	16.6015	10.8081	0	5	0	23.3653	2.83321	0.525585	0.0763546	0.0651977	12.8054	0.286983	1.32698	0.10887	31.7311	0.936871	-3.79666	2.28029	0	0.511467	0	1.09861	1.38629	2.99573	3.55535	0.0373927	0	1	1	0.841172	0.15649	0	6.6599	44024536	459921	0	0	7.8526	10.6106	61.3486
10	2012	16.822	16.6093	10.8281	0	5	0	23.3675	2.89037	0.495988	0.105663	0.0778782	12.8033	0.279693	1.30742	0.10887	31.7311	-0.0125837	-3.83647	2.47638	0	0.459653	0	0	1.09861	2.83321	3.21888	0.0375125	0	1	1	0.834499	0.179684	0	5.98522	44694384	522944	0	0	7.8526	10.6106	42.1734
10	2013	16.9704	16.7565	10.9903	0	5	0	23.3939	2.94444	0.561427	0.0672007	0.037944	12.8544	0.278473	1.46147	0.12425	31.7311	0.14773	-3.87421	1.96525	0	0.424068	0	0	0.693147	2.89037	3.3673	0.0283135	0	1	1	0.837999	0.195575	0	5.52186	40961660	546789	0	0	1.0873	10.6106	42.1734
10	2014	17.108	16.8911	11.1376	0	4	0	23.3776	2.99573	0.540798	0.060455	0.0291399	12.9966	0.317025	1.72865	0.12945	31.7311	0.163673	-3.91562	2.56522	0	0.380445	0	0	1.09861	2.63906	2.94444	0.0229075	0	1	0	0.844673	0.202732	0	4.95384	58616516	580469	0	1	1.0873	10.6106	42.1734
10	2015	16.773	16.5483	10.9384	0	5	1	23.4885	3.04452	0.503239	0.0210929	0.0387407	13.3546	0.311643	1.06643	0.06872	29.5844	-0.310741	-3.94562	3.02265	0	0.348637	0	1.38629	0.693147	2.3979	2.63906	0.0302002	0	1	1	0.84634	0.247276	0	4.53966	82832272	649733	0	1	1.0873	10.6106	62.2818
10	2016	16.6359	16.4155	10.6625	0	5	1	23.5547	3.09104	0.515829	0.0828783	0.0164152	13.1272	0.29962	0.887443	0.062586	29.5844	-0.110923	-3.97916	2.47427	0	0.340208	0	0	0	2.48491	2.77259	0.0350035	0	1	1	0.850568	0.252695	0	4.42991	77967360	673227	0	1	1.5705	7.8295	72.8176
10	2017	16.8086	16.5873	10.8587	0	5	1	23.6608	3.13549	0.448532	0.130864	0.020149	13.2351	0.287279	1.00518	0.05396	27.5064	0.259476	-4.008	2.17658	0	0.313846	0	1.38629	1.09861	2.83321	3.3322	0.0391135	0	1	0	0.879169	0.2907	0	4.08664	5022920	740126	0	1	7.309	7.8295	69.6869
10	2018	16.8069	16.5847	10.8448	0	5	1	23.694	3.17805	0.450591	0.101084	0.0579555	13.3153	0.306365	1.02343	0.051828	27.5064	0.0525567	-4.04431	1.40204	0	0.292678	0	1.09861	0.693147	2.30259	2.63906	0.0236058	0	1	0	0.891154	0.317102	0	3.811	1308900	820301	0	1	10.1782	7.8295	72.8176
10	2019	16.8926	16.6665	10.9353	0	3	1	23.7349	3.21888	0.440773	0.109314	0.0466299	13.5316	0.356061	1.12204	0.026776	27.5064	0.142116	-4.07964	1.43322	0	0.288251	0	1.79176	2.07944	2.30259	2.63906	0.0233967	0	1	1	0.894198	0.329975	0	3.75337	0	780944	0	1	11.0239	7.8295	79.0789
10	2020	17.1781	16.9516	11.2063	0	4	1	23.9157	3.2581	0.47259	0.0658068	0.042882	13.5369	0.305715	1.2414	0.030136	27.5064	0.325677	-4.09724	1.36013	0	0.279284	0	2.56495	1.94591	1.79176	2.07944	0.0168027	0	1	1	0.891628	0.308142	0	3.63661	8080000		0	1	11.0239	8.8573	81.457
10	2021	17.4983	17.2722	11.5378	0	4	1	24.0412	3.29584	0.501386	0.0640309	0.0451712	13.5919	0.279931	1.61024	0.013562	32.8806	0.470556	-4.12005	1.38084	0	0.257297	0	2.19722	2.07944	1.60944	1.60944	0.0119863	0	1	1	0.899172	0.337252	0	3.35031	46307.2		0	1	24.5545	8.8573	79.0789
10	2022	17.5854	17.3534	11.6055	0	4	1	24.2092	3.3322	0.531575	0.0331002	0.0442366	13.9617	0.345355	1.69482	0.001605	34.9001	0.245004	-4.13491	1.18949	0	0.266787	0	1.09861	1.38629	1.09861	1.09861	0.0100221	0	1	1	0.911975	0.365704	0	3.47388	0		0	1
11	2011	20.448	19.8666	20.986	1	5	0	25.3807	2.63906	0.750505	-0.0171989	0.0413118	11.2645	0.06647	0.818601	0.30963	30.7607	0.227579	-3.33213	1.25969	0	1.2086	1	4.21951	2.89037	3.66356	4.79579	0.0281922	1	1	1	0.923916	0.15649	0	15.7374	1959714944	459921	0	0	16.7925	8.6457	68.0012
11	2012	20.4638	19.8857	21.0895	1	5	0	25.4003	2.70805	0.781316	0.014426	0.0212882	11.4133	0.0660481	0.783827	0.32906	30.7607	-0.0235941	-3.36708	1.09363	0	1.24034	1	3.91202	2.19722	3.73767	4.72739	0.131925	1	1	1	0.935222	0.179684	0	16.1507	3261090048	522944	0	0	16.7925	9.6735	80.5238
11	2013	20.3868	19.8113	21.1067	1	4	0	25.3292	2.77259	0.763931	0.0257253	-0.0242411	11.5882	0.0744356	0.75174	0.29585	30.7834	-0.106693	-3.42528	1.18811	0	1.22263	1	4.20469	2.77259	3.7612	4.61512	0.127418	1	1	1	0.942053	0.195575	0	15.9201	3422990080	546789	0	0	16.7925	13.815	80.5238
11	2014	20.4679	19.8898	21.1375	1	4	0	25.3887	2.83321	0.752458	0.0236563	0.014325	11.4844	0.0691837	0.767047	0.22889	30.7834	0.082909	-3.45007	1.29117	0	1.28601	1	4.80402	2.30259	3.68888	4.75359	0.135508	1	1	1	0.94565	0.202732	0	16.7453	3795352064	580469	0	1	17.6382	20.2237	57.2246
11	2015	20.5907	20.1133	21.2551	1	5	1	25.5182	2.89037	0.641433	0.0612493	0.0256814	11.4175	0.0636275	0.828713	0.25777	30.5925	0.229714	-3.45591	1.27383	1	1.41595	1	4.99721	2.3979	3.4012	4.63473	0.145568	1	1	1	0.94803	0.247276	0	18.4373	3982876928	649733	0	1	34.2495	25.8162	83.5942
11	2016	20.5907	20.1472	21.2551	1	6	1	25.6751	2.94444	0.711347	0.0371376	0.0309385	11.4324	0.0530655	0.714717	0.251181	30.3451	0.0104485	-3.45216	1.18746	1	1.5438	1	5.50533	2.19722	3.17805	4.20469	0.150642	1	1	1	0.96099	0.252695	0	20.1021	3996155904	673227	0	1	32.9508	26.2092	89.8555
11	2017	20.5907	20.1667	21.2551	1	5	1	25.6751	2.99573	0.684777	0.0501519	-0.00993971	11.6637	0.060394	0.75586	0.10908	30.3355	0.0748973	-3.48755	1.66763	1	1.60338	1	5.37528	1.94591	3.89182	4.84419	0.147217	1	1	1	0.96988	0.2907	0	20.8779	0	740126	0	1	32.9508	30.1995	89.8555
11	2018	20.4898	19.9126	21.2551	1	5	1	25.5858	3.04452	0.745184	-0.0712434	0.037415	11.7783	0.0687902	0.661095	0.0952	30.3355	-0.214144	-3.5575	1.40641	1	1.90001	1	5.09375	2.3979	3.71357	4.55388	0.042701	1	1	1	0.976206	0.317102	0	24.7403	0	820301	0	1	35.5482	27.0556	89.8555
11	2019	20.5409	19.9622	21.2551	1	5	1	25.6735	3.09104	0.731206	0.0527368	-0.0537248	11.805	0.0664543	0.642601	0	27.1754	0.0610834	-3.57304	1.74717	1	1.92991	1	4.5326	1.79176	3.8712	4.64439	0.0526009	1	1	1	0.951727	0.329975	0	25.1297	0	780944	0	1	44.1558	31.4389	89.8555
11	2020	20.5907	20.0495	21.2551	1	5	1	25.6751	3.13549	0.693813	0.0679301	0.0409106	11.9931	0.0790915	0.673487	0.016277	22.4449	0.118079	-3.59457	1.65052	1	1.97816	1	4.21951	1.60944	3.8712	4.7185	0.0492357	1	1	1	0.956852	0.308142	0	25.758	0		0	1	45.8774	36.3664	89.8555
11	2021	20.5907	20.1107	21.2551	1	6	1	25.6751	3.17805	0.684246	0.093169	0.0313453	11.9676	0.0677695	0.678593	0.01334	21.3046	0.128841	-3.60125	1.58866	1	1.93333	1	3.2581	1.38629	3.89182	4.84419	0.0475422	1	1	1	0.964399	0.337252	0	25.1742	0		0	1	47.2969	35.6106	89.8555
11	2022	20.5907	20.125	21.2551	1	7	1	25.6751	3.21888	0.670947	0.0418765	0.0416908	12.0588	0.0713626	0.67948	0.020502	21.2807	0.0736348	-3.62025	1.3469	1	1.8618	1	2.19722	1.09861	3.49651	4.43082	0.0433716	1	1	1	0.962226	0.365704	0	24.2428	0		0	1
12	2011	20.5907	20.0549	21.2551	1	6	0	24.2137	2.63906	0.68834	0.0194225	0.0253504	11.4765	0.0987547	2.11241	0.00961	53.9174	-0.0836061	-3.5742	0.974784	0	1.2086	1	0.693147	1.38629			0.031856	1	1	1	0.923916	0.15649	0	15.7374	128922752	459921	0	0	0	0	58.2179
12	2012	20.5907	20.0362	21.2551	1	6	0	24.3915	2.70805	0.738523	0.116448	0.0144642	11.4501	0.101545	2.03533	0.00961	53.9174	0.0429416	-3.58488	0.993782	0	1.24034	1	0	0			0.0417539	1	1	1	0.935222	0.179684	0	16.1507	335738400	522944	0	0	1.0873	18.1681	46.4479
12	2013	20.5907	20.0475	21.2551	1	6	0	24.3926	2.77259	0.77851	0.0164455	0.00243601	11.4208	0.0942956	1.9849	0.00479	53.9174	-0.023736	-3.6247	0.949582	0	1.22263	1	0.693147	1.09861			0.0410598	1	1	1	0.942053	0.195575	0	15.9201	338930048	546789	0	0	1.0873	18.1681	46.4479
12	2014	20.5907	20.0657	21.2551	1	5	0	24.4258	2.83321	0.781316	0.0642049	-0.0194483	11.4134	0.0881988	1.90387	0.00479	53.9174	-0.00839035	-3.65891	1.00346	0	1.28601	1	0.693147	1.79176			0.0420353	1	1	1	0.94565	0.202732	0	16.7453	313117920	580469	0	1	1.0873	16.7473	46.4479
12	2016	20.5907	20.2594	21.0934	1	5	1	24.4334	2.94444	0.767378	0.0507719	-0.00493738	10.2084	0.0141616	1.69179	0.002393	53.9174	-0.052206	-3.73758	1.1741	1	1.5438	1	1.09861	1.38629	2.63906	2.89037	0.0423374	1	1	1	0.96099	0.252695	0	20.1021	447213344	673227	0	1	1.0873	17.7751	63.8471
12	2017	18.8014	18.2858	20.0201	1	6	1	23.4447	2.99573	0.502777	-0.0264881	0.00525277	11.8092	0.122338	0.625385	0.00108	40.9083	-0.442966	-3.9097	1.825	1	1.60338	1	1.09861	1.09861	1.60944	3.04452	0.116359	1	1	1	0.96988	0.2907	0	20.8779	67269936	740126	0	1	8.215	11.6385	70.6803
12	2018	18.8186	18.303	20.0358	1	6	1	23.496	3.04452	0.584406	0.00280336	0.0457903	11.8396	0.119958	0.625506	0.015179	40.7493	0.0528719	-3.94491	1.42962	1	1.90001	1	1.09861	0.693147	2.07944	2.3979	0.0605736	1	1	1	0.976206	0.317102	0	24.7403	17000	820301	0	1	7.0976	11.6385	70.6803
12	2019	18.8642	18.3447	20.2106	1	5	1	23.7992	3.09104	0.600809	0.00503693	0.0660137	12.2306	0.128356	0.500389	0.010747	40.5877	0.0833511	-3.95199	2.50447	1	1.92991	1	1.60944	0.693147	2.94444	3.85015	0.0541713	1	1	1	0.951727	0.329975	0	25.1297	0	780944	0	1	13.8629	11.6385	64.419
12	2020	19.1383	18.6146	20.4302	1	4	1	24.0386	3.13549	0.660481	0.00607496	0.0537991	12.1451	0.105328	0.524735	0.013262	41.5097	0.3322	-3.96043	2.73375	1	1.97816	1	1.79176	1.38629	2.70805	3.55535	0.0503933	1	1	1	0.956852	0.308142	0	25.758	0		0	1	29.1755	16.6868	75.1957
12	2021	19.2256	18.6967	20.5408	1	5	1	24.211	3.17805	0.670954	-0.00883101	0.0354005	12.3705	0.121355	0.543871	0.009494	41.3659	0.231505	-3.97463	1.98426	1	1.93333	1	2.19722	0.693147	3.04452	3.68888	0.0605764	1	1	1	0.964399	0.337252	0	25.1742	0		0	1	29.1755	15.266	64.419
12	2022	18.9553	18.4276	20.3129	1	5	1	24.2458	3.21888	0.561631	-0.0118577	0.0208644	12.4981	0.125769	0.414134	0.008649	39.3454	-0.211524	-4.00911	1.55625	1	1.8618	1	2.19722	1.09861	1.79176	2.19722	0.0672022	1	1	1	0.962226	0.365704	0	24.2428	0		0	1
13	2011	15.5113	15.2819	14.2738	1	4	0	21.3223	2.63906	0.495641	-0.0265586	0.0392167	12.6788	0.281682	0.684962	0.01108	49.1365	0.172174	-3.66937	1.54581	0	0.865607	0	0	0			0.077541	0	1	1	0.902449	0.15649	0	11.2712	1.35453e+06	459921	0	0
13	2012	15.8371	15.6083	14.5267	1	4	0	21.4122	2.70805	0.509238	0.0409053	0.0230289	12.1476	0.16821	0.80841	0.10396	49.1365	0.291311	-3.71725	1.39901	0	0.84323	0	0	0			0.0763997	1	1	0	0.901546	0.179684	0	10.9798	1.53493e+06	522944	0	0
13	2013	15.7644	15.5328	14.4395	1	3	0	21.5357	2.77259	0.482769	0.0063912	0.0274263	12.2926	0.188218	0.69757	0.07193	45.3289	-0.0236864	-3.76693	1.68573	0	0.903531	0	0	0	0.693147	0.693147	0.0774253	1	1	0	0.907731	0.195575	0	11.765	4437564	546789	0	0
13	2015	16.1024	15.8603		1	3	1	22.1007	2.89037	0.64449	0.0451214	0.02715	11.966	0.134115	0.617916	0.05624	39.1841	0.280434	-3.87448	3.07131	1	0.932806	0	0	0.693147	1.79176	2.30259	0.0752191	1	1	0	0.921643	0.247276	0	12.1462	10590916	649733	0	1
13	2016	16.668	16.4211	15.0595	1	3	1	22.2849	2.94444	0.6724	0.063039	-0.0718782	11.7887	0.122793	0.967683	0.031699	39.1841	0.882775	-3.91753	2.31886	1	0.961398	0	0	1.38629	2.48491	3.09104	0.06865	1	1	0	0.924267	0.252695	0	12.5185	25093174	673227	0	1
13	2017	16.7702	16.5221	15.1167	1	3	1	22.4902	2.99573	0.688177	0.0432141	0.0288122	11.67	0.0982713	0.935075	0.0317	39.1841	0.186595	-3.95749	1.69136	1	0.993225	0	0.693147	0.693147	2.77259	3.17805	0.0636615	1	1	0	0.920866	0.2907	0	12.9329	6888653	740126	0	1
13	2018	16.7841	16.5376	15.2052	1	4	1	22.7	3.04452	0.694881	-0.0112386	0.041229	12.0243	0.0965282	0.790375	0.015949	39.1841	0.0425587	-3.9937	1.41529	1	0.9818	0	0	1.09861	2.07944	2.48491	0.0185366	1	1	0	0.925566	0.317102	0	12.7842	0	820301	0	1
13	2019	16.5758	16.3326	15.0384	1	5	1	22.6819	3.09104	0.5931	-0.035965	0.0417701	11.9904	0.0821956	0.610507	0.019163	36.174	-0.241438	-4.03418	2.00399	1	0.998882	0	0	0.693147	1.38629	1.60944	0.0297432	1	1	1	0.930679	0.329975	0	13.0066	0	780944	0	1
13	2020	16.7346	16.4951	15.2834	1	5	1	23.0344	3.13549	0.705036	0.00642022	0.0518098	12.1849	0.0558568	0.468233	0.026198	36.1042	0.0910438	-4.05984	1.53759	1	1.01702	0	1.09861	1.09861	1.09861	1.79176	0.0298556	1	1	1	0.94005	0.308142	0	13.2428	0		0	1
13	2021	16.6689	16.4309	15.218	1	4	1	22.8424	3.17805	0.697191	-0.0694069	0.0057815	12.1273	0.0615799	0.551529	0.025631	37.0702	-0.0278648	-4.10897	1.45956	1	1.08002	0	0.693147	1.38629	1.09861	1.09861	0.0293909	1	1	1	0.952614	0.337252	0	14.0631	0		0	1
13	2022	16.3735	16.1296	14.9455	1	4	1	22.7867	3.21888	0.699494	0.0159763	-0.0723446	12.8313	0.145216	0.532402	0	37.3153	-0.0869617	-4.15103	1.57552	1	1.14277	0	0	0			0.0389488	0	1	1	0.960394	0.365704	0	14.8801	0		0	1
14	2011	20.1417	19.568	21.079	1	5	0	25.0275	2.19722	0.739467	0.022513	0.0088336	12.1438	0.142665	0.820808	5.53082	9.7989	0.17205	-3.21776	0.979945	0	1.2086	0	3.66356	2.70805	2.77259	2.94444	0.0460836	1	1	0	0.923916	0.15649	0	6.6687	1247416064	156803	0	0	9.1815	17.7146	52.3179
14	2012	20.174	19.5861	21.2202	1	6	0	25.1021	2.30259	0.74628	0.0491004	0.0225774	12.6427	0.267547	0.870883	5.92991	9.7989	0.143154	-3.24057	1.0115	0	1.24034	0	3.95124	3.13549	2.99573	3.46574	0.0552747	0	1	0	0.935222	0.179684	0	6.84386	1966094976	172782	0	0	9.1815	14.5707	47.1704
14	2013	20.3891	19.7996	21.2551	1	6	0	25.081	2.3979	0.744391	0.0663623	0.0159598	12.5277	0.260771	1.09277	6.20905	9.7354	0.228598	-3.28548	1.03241	0	1.22263	0	3.89182	2.83321	3.21888	4.64439	0.058562	0	1	0	0.942053	0.195575	0	6.74613	2931205120	183417	0	0	9.1815	18.7122	52.95
14	2014	20.5693	19.9788	21.2551	1	5	0	25.2545	2.48491	0.710795	0.0582733	0.036945	12.4888	0.218043	1.08777	6.93176	8.8621	0.184058	-3.28395	1.11896	0	1.28601	0	4.57471	3.46574	3.17805	4.27667	0.060269	1	1	0	0.94565	0.202732	0	7.09581	1070622976	196582	0	0	9.1815	18.7122	40.4275
14	2015	20.5907	20.2343	21.2551	1	6	1	25.4396	2.56495	0.663286	0.0661634	0.0455735	13.6804	0.233029	0.935794	5.34737	8.8621	0.0351465	-3.27682	1.13242	1	1.41595	0	5.03044	3.61092	3.2581	4.46591	0.0649553	0	1	0	0.94803	0.247276	0	7.8128	0	110499	0	0	16.7925	24.9093	72.8176
14	2016	20.5907	20.0053	21.2551	1	5	1	25.6751	2.63906	0.689087	0.0545615	0.0289026	13.0692	0.256364	0.723636	5.29173	8.8621	0.0181108	-3.24132	1.00976	1	1.5438	0	5.54908	3.21888	2.48491	3.3673	0.0797601	0	1	0	0.96099	0.252695	0	8.51824	0	114252	0	0	29.2057	30.0786	79.0789
14	2017	20.5907	20.029	21.2551	1	6	1	25.6751	2.70805	0.662227	0.0574545	0.0145276	12.9815	0.203364	0.69608	4.78222	8.8621	0.0479355	-3.25648	1.03803	1	1.60338	0	5.7589	3.7612	2.94444	3.7612	0.0847487	0	1	0	0.96988	0.2907	0	8.847	0	114354	0	0	45.6056	25.9371	79.0789
14	2018	20.5651	19.9636	21.2551	1	6	1	25.6751	2.77259	0.684216	0.0544011	0.0221138	12.9015	0.186669	0.588077	4.81869	8.8621	0.0159774	-3.24085	0.914821	1	1.90001	0	5.35186	3.52636	3.43399	4.02535	0.0379288	0	1	0	0.976206	0.317102	0	10.4837	0	634865	0	0	47.3271	25.9371	79.0789
14	2019	20.3057	19.7266	21.2551	1	5	1	25.6751	2.83321	0.612465	0.0697025	0.021089	14.0662	0.275769	0.454567	6.03164	9.031	-0.338982	-3.32823	1.01567	1	1.92991	0	5.2575	2.48491	3.49651	4.00733	0.0252904	0	1	1	0.951727	0.329975	0	10.6487	0	93143	0	0	42.7363	29.081	79.0789
14	2020	20.2059	19.6095	21.2551	1	6	1	25.6751	2.89037	0.650817	0.064745	0.0221889	14.4653	0.359934	0.297304	5.81501	8.8621	0.0232761	-3.22708	1.10531	1	1.97816	0	5.45959	3.04452	3.68888	4.39445	0.0309137	0	1	1	0.956852	0.308142	0	10.9149	0		0	0	44.4579	34.4921	78.6875
14	2021	20.5907	20.2094	21.2551	1	6	1	25.6751	2.94444	0.612464	0.106495	0.0196396	14.3712	0.367888	0.529715	5.81689	8.8621	1.13284	-3.21372	0.970266	1	1.93333	0	4.82831	3.4012	3.78419	4.60517	0.0268638	0	1	0	0.964399	0.337252	0	10.6676	0		0	0	29.2057	30.0786	79.0789
14	2022	20.5907	20.1584	21.2551	1	5	1	25.6751	2.99573	0.632944	0.0511849	0.0484527	14.4559	0.367997	0.462651	4.78405	8.8621	0.0184188	-3.21372	0.914821	1	1.8618	0	4.77068	3.17805	2.56495	2.77259	0.0212582	0	1	1	0.962226	0.365704	0	10.2729	0		0	0
15	2011	12.5834	13.4005	13.9819	1	3	0	20.9996	2.63906	0.419497	0.0417708	0.0317258	11.4815	0.365048	1.1504	0	14.7509	0.411761	-3.63539	1.78	0	0.148173	0	0	0			0.0671304	1	1	1	0.976066	0.0724866	0	2.73135	9011493	104077	0	0
15	2012	12.6241	13.444	14.0166	1	3	0	21.0952	2.70805	0.465688	0.0314725	0.00752832	11.4672	0.360072	1.1429	0	14.7509	0.0931605	-3.68639	1.76892	0	0.164663	0	0.693147	0.693147			0.0726991	1	1	0	0.978078	0.0846712	0	3.03532	14805771	133965	0	0
15	2013	12.5515	13.3845	14.0023	1	4	0	21.4069	2.77259	0.467801	-0.0354925	0.0124729	11.7491	0.319127	0.772277	0	8.8621	-0.0771318	-3.7568	1.66311	0	0.158823	0	0	0			0.0808405	1	1	0	0.977882	0.0906829	0	2.92766	16619461	164131	0	0
15	2014	12.7048	13.5386	14.1674	1	3	0	21.5286	2.83321	0.487414	0.00469736	0.0137245	11.7745	0.273039	0.759294	0	11.4827	0.110496	-3.8064	2.32898	0	0.158068	0	0	0	0.693147	1.09861	0.0858714	1	1	0	0.979247	0.0926861	0	2.91375	15246244	200340	0	1
15	2016	12.8679	13.7224	14.4038	1	3	1	21.6357	2.94444	0.537108	0.0314057	0.0136503	12.1212	0.338858	0.816618	0	11.4827	0.308429	-3.8938	2.27552	1	0.162705	0	0	0			0.0792372	1	1	0	0.98272	0.173504	0	2.99922	79056936	251145	0	1
15	2017	13.0738	13.9225	14.5911	1	3	1	21.7413	2.99573	0.559038	0.0189308	0.0183552	12.0728	0.289089	0.931492	0.38521	11.3039	0.267702	-3.94013	1.53034	1	0.158871	0	0	0			0.0691586	1	1	0	0.983504	0.211615	0	2.92855	13710769	268730	0	1
15	2018	13.1992	14.0424	14.6917	1	3	1	21.8245	3.04452	0.570549	0.0776571	0.0236109	11.9797	0.252264	1.00179	0	11.3039	0.168841	-3.98444	1.1685	1	0.14845	0	0	0			0.0462516	1	1	0	0.983186	0.262875	0	2.73646	47690	291642	0	1
15	2019	13.2952	14.1362	14.7831	1	4	1	21.9929	3.09104	0.627174	0.0186013	0.020182	11.9426	0.201525	0.909667	0	11.4827	0.0745568	-4.03134	1.25891	1	0.154473	0	0	0			0.0452443	1	1	0	0.980221	0.292916	0	2.84747	60900	292000	0	1
15	2020	13.3595	14.1988	14.8459	1	4	1	22.0142	3.13549	0.601789	0.0805106	0.0226455	11.9063	0.185682	0.913364	0	11.4827	0.025669	-4.07204	1.42274	1	0.151664	0	0	0			0.0410632	1	1	0	0.981077	0.342832	0	2.7957	229000		0	1
15	2021	13.3447	14.1823	14.826	1	4	1	22.0626	3.17805	0.591833	0.0623326	0.0280778	11.9532	0.184683	0.917549	0	11.4827	0.054344	-4.11348	1.64479	1	0.141909	0	0	0			0.0422423	1	1	0	0.983064	0.382107	0	2.61587	0		0	1
15	2022	13.3584	14.2103	14.8832	1	5	1	22.2205	3.21888	0.607369	0.0984486	0.0286844	12.2542	0.218538	0.895906	1.56273	10.7922	0.143461	-4.15679	1.64324	1	0.141017	0	0	0			0.0416576	1	1	0	0.984684	0.435228	0	2.59944	0		0	1
16	2011	18.8427	17.9734	16.7609	1	5	0	24.9941	2.48491	0.502181	0.0292426	0.0728302	11.8654	0.0572991	0.647128	0.03225	18.5286	0.438917	-3.3453	1.35258	0	0.171703	0	2.83321	3.21888	3.71357	4.39445	0.0379055	1	1	1	0.903974	0.0732458	0	3.04526	154372992	260116	0	0	1.0873	16.5961	77.3931
16	2012	18.8545	17.9791	16.7453	1	4	0	25.2116	2.56495	0.53707	0.0332712	0.114182	11.8783	0.0513559	0.540281	0.03172	18.528	0.0377481	-3.33447	1.3415	0	0.171704	0	3.04452	3.4012	3.66356	4.27667	0.0402668	1	1	1	0.904316	0.0910378	0	3.04528	263149904	297666	0	0
16	2013	18.6746	17.7998	16.6517	1	5	0	25.2179	2.63906	0.530345	0.00822865	0.0846193	12.2007	0.0600516	0.430456	0.24978	18.5284	-0.198235	-3.37293	1.05571	0	0.163467	0	3.55535	3.04452	3.58352	4.15888	0.0506839	1	1	1	0.914984	0.104983	0	2.89919	132462856	340043	0	0	1.5705	16.5961	77.3931
16	2014	18.3567	17.4877	16.4692	1	5	0	25.264	2.70805	0.56006	-0.0820211	0.0441368	12.607	0.064707	0.275723	0.25196	18.5267	-0.329268	-3.40162	1.17687	0	0.158025	0	2.07944	2.99573	1.94591	2.56495	0.074651	0	1	1	0.926439	0.110565	0	2.80267	413978784	396910	0	1	1.5705	11.4571	80.5238
16	2015	18.1687	17.2942	16.3377	1	4	1	25.2636	2.77259	0.566712	-0.0355782	0.00669676	12.9178	0.0832243	0.221433	0.22121	18.0802	-0.1972	-3.44171	1.08035	1	0.164782	0	2.48491	2.3979	2.30259	3.04452	0.0819574	0	1	1	0.93795	0.134232	0	2.92252	593427136	440574	0	1	1.5705	11.4571	80.5238
16	2016	18.2164	17.3501	16.4811	1	4	1	25.2135	2.83321	0.576009	0.0243273	0.000972626	13.1056	0.0835859	0.224616	0.203246	18.0789	-0.035215	-3.49401	1.05421	1	0.166267	0	2.07944	0.693147	2.70805	3.13549	0.0866019	0	1	1	0.949635	0.156388	0	2.94886	264332304	481384	0	1	1.5705	9.6433	77.3931
16	2017	18.3767	17.5215	16.6607	1	5	1	25.1439	2.89037	0.540256	0.0342889	-0.0101503	12.9858	0.0706089	0.279894	0.60825	17.7793	0.162336	-3.55073	1.04575	1	0.162635	0	2.30259	2.48491	2.48491	3.21888	0.0760012	0	1	1	0.968099	0.191757	0	2.88444	66610316	525042	0	1	0.7551	11.4571	80.5238
16	2018	18.5331	17.677	16.7566	1	4	1	25.2608	2.94444	0.585172	0.0541868	0.015009	12.793	0.0581952	0.307057	0.574887	17.7443	0.233046	-3.56242	0.968668	1	0.164726	0	2.94444	1.09861	2.07944	2.70805	0.0508517	0	1	1	0.965217	0.237037	0	2.92152	6636800	577997	0	1	16.7321	11.4571	77.3931
16	2019	18.875	18.0098	17.0083	1	5	1	25.2458	2.99573	0.570609	0.0675517	0.0209362	12.6285	0.0630249	0.470385	0.411587	17.6033	0.50915	-3.60611	1.19329	1	0.164994	0	1.94591	0.693147	3.71357	4.80402	0.0373978	1	1	1	0.960987	0.270855	0	2.92628	18867210	637366	0	1	31.5917	23.5792	80.5238
16	2020	19.2324	18.3587	17.2827	1	5	1	25.4792	3.04452	0.588158	0.0638293	0.0464343	12.4671	0.0525411	0.559957	0.459891	17.4547	0.503414	-3.58634	1.29044	1	0.17328	0	2.89037	2.48491	3.89182	4.84419	0.0300295	1	1	1	0.959038	0.31799	0	3.07324	21987998		0	1	31.5917	26.179	77.3931
16	2021	19.1536	18.276	17.1635	1	5	1	25.5274	3.09104	0.522225	0.0215109	0.0632573	12.4689	0.0555044	0.550169	0.419463	18.1958	0.0310508	-3.61341	1.0926	1	0.197594	0	3.09104	2.56495	3.63759	4.31749	0.0249288	1	1	1	0.966319	0.320578	0	3.50445	3457126		0	1	47.0855	21.0097	77.3931
16	2022	18.5946	17.7085	16.6572	1	5	1	25.5399	3.13549	0.53886	0.0196242	0.0523367	12.929	0.0843238	0.336952	0.378934	18.1908	-0.379843	-3.65003	0.999722	1	0.204526	0	3.21888	1.94591	2.99573	3.52636	0.0378109	0	1	1	0.976904	0.374783	0	3.6274	7178674		0	1
17	2011	10.5424	9.9672		1	6	0	21.971	2.56495	0.265155	0.0849705	0.0191295	13.004	0.0797174	0.307997	0	36.6935	0.17021	-3.67058	1.34629	0	0.0468659	0	0	0			0.0609683	0	1	1	0.810843	0.14825	1	0.538602	857000	901623	0	0	0	6.7412	47.8025
17	2012	10.3725	9.79879	11.3737	1	5	0	21.9994	2.63906	0.247966	0.136162	0.030952	12.9525	0.0735977	0.244314	0	36.6935	-0.183939	-3.71156	1.42315	0	0.0455626	0	0	0			0.0883339	0	1	1	0.828652	0.170545	1	0.523624	1610000	916490	0	0	1.0873	11.0036	58.9705
17	2013	10.5659	9.99144		1	5	0	22.0226	2.70805	0.191626	0.0440524	0.0445443	12.9572	0.0693595	0.280088	0	36.6935	0.17328	-3.7523	1.32744	0	0.0434396	0	0	0			0.0989972	0	1	0	0.815757	0.180276	1	0.499226	1520000	869805	0	0	1.0873	13.6034	69.7471
17	2014	10.3387	9.7672		1	5	0	22.1063	2.77259	0.215455	-0.0313402	0.0901656	12.8637	0.0593536	0.197015	0	36.6935	-0.235171	-3.79461	2.01171	0	0.0399053	0	0	0	0.693147	0.693147	0.102365	0	1	0	0.780137	0.19138	1	0.458607	6146100	811978	0	1	1.0873	13.6034	67.3691
17	2015	10.1934	9.61639	11.204	1	4	1	22.2066	2.83321	0.264025	0.0503356	0.05637	12.938	0.0591537	0.15743	0	37.4487	-0.116615	-3.83659	2.329	1	0.0382873	0	0	0	0.693147	0.693147	0.109866	0	1	1	0.800183	0.294159	1	0.440013	1040000	600023	0	1	1.0873	13.9964	74.6237
17	2016	9.90793	9.29497	11.023	1	5	1	22.3262	2.89037	0.302185	0.172226	0.0378594	13.7803	0.127284	0.159652	0	26.5115	0.143005	-3.87781	1.74241	1	0.0401961	0	0	0			0.125508	0	1	1	0.752556	0.335697	1	0.46195	2.36109e+06	600300	0	1	9.695	13.9964	74.6237
17	2017	10.4709	9.87647	11.5452	1	5	1	22.2083	2.94444	0.186972	0.108376	0.0296317	13.4154	0.0869842	0.251855	0	26.5115	0.402105	-3.91661	1.72368	1	0.0423436	0	0	0	0.693147	0.693147	0.0862795	0	1	1	0.775601	0.386851	1	0.486629	460580	450392	0	1	9.695	16.5659	74.6237
17	2018	11.3074	10.6993	12.061	1	3	1	23.8083	2.99573	0.407513	0.0634654	0.051641	13.3712	0.384662	0.843203	0	68.7066	1.57624	-3.87088	1.20654	1	0.0523337	0	0	0	2.07944	2.48491	0.0100221	0	1	1	0.818566	0.41633	1	0.60144	0	452498	0	1	10.5406	13.9964	75.1957
17	2019	11.3593	10.739	12.1281	1	3	1	24.2798	3.04452	0.563384	0.148824	0.0387121	13.6391	0.381094	0.710222	0	68.7066	0.349646	-3.84362	1.11576	1	0.0568948	0	0	0	2.70805	3.68888	0.0102985	0	1	1	0.82388	0.444329	1	0.653858	0	461545	0	1	13.4098	12.4244	75.1957
17	2020	11.2413	10.6246	11.9813	1	4	1	24.8653	3.09104	0.64172	0.0327542	0.0460062	13.5153	0.218857	0.361921	0	57.2555	-0.0848114	-3.77348	1.1436	1	0.0572338	0	0	0.693147	2.3979	2.89037	0.0113929	0	1	1	0.777196	0.443166	1	0.657754	0		0	1	13.4098	15.5683	75.1957
17	2021	11.5903	10.9526	12.3622	1	4	1	25.6061	3.13549	0.777216	0.0404061	0.00496928	14.0585	0.236258	0.391827	0	57.2544	1.27081	-3.63189	1.20827	1	0.0592184	0	1.09861	0	3.17805	4.2485	0.0124175	0	1	1	0.790154	0.478709	1	0.680561	0		0	1	26.9405	13.9964	75.1957
17	2022	11.644	11.0018	12.4162	1	4	1	25.6751	3.17805	0.781316	0.00835232	0.0385314	14.1912	0.239947	0.38329	0	41.8718	0.233945	-3.60525	1.27751	1	0.0603413	0	0	1.79176	2.83321	3.71357	0.0102187	0	1	1	0.759178	0.522794	1	0.693467	0		0	1
18	2014	18.6744	18.3577	16.117	1	5	0	25.5132	2.63906	0.61983	0.206069	0.0855888	12.1038	0.162287	1.1777	7.27348	35.4914	0.171053	-3.29725	1.38249	0	0.928489	0	4.39445	4.74493	3.61092	4.81218	0.0529283	1	1	0	0.898647	0.202732	0	6.06302	1279029120	265588	0	0	16.3093	10.6106	34.5274
18	2015	18.7352	18.4208	16.2352	1	4	1	25.5819	2.70805	0.565113	0.207729	0.0968171	12.2098	0.145371	1.0745	4.74243	35.0669	-0.0227782	-3.31858	1.40548	1	0.932806	0	5.22036	5.4848	3.2581	4.29046	0.0537539	1	1	0	0.921643	0.247276	0	6.09121	1882703744	237728	0	0	16.3093	10.6106	72.8176
18	2016	18.8562	18.5405	16.354	1	4	1	25.6751	2.77259	0.595683	0.156477	0.105747	12.294	0.123427	0.932259	3.58836	34.7493	0.14882	-3.27802	1.76383	1	0.961398	0	5.27811	5.1299	3.3673	4.76217	0.0604913	1	1	0	0.924267	0.252695	0	6.27792	2111940992	147167	0	0	16.3093	11.6385	72.8176
18	2017	19.1957	18.879	16.6733	1	5	1	25.6751	2.83321	0.665768	0.0985165	0.0929768	12.3102	0.0910927	0.970196	2.16475	33.7148	0.513495	-3.21372	2.54753	1	0.993225	0	5.76519	5.49306	3.66356	4.48864	0.0614021	1	1	1	0.920866	0.2907	0	6.48574	12778000	162349	0	0	32.7394	11.6385	72.8176
18	2018	19.2183	18.9	16.6469	1	4	1	25.6751	2.89037	0.649397	0.105654	0.0750128	12.1833	0.0850858	0.984694	2.14493	33.3798	0.0787352	-3.21963	1.88704	1	0.9818	0	5.26786	5.43372	3.73767	4.64439	0.0368615	1	1	1	0.925566	0.317102	0	6.41114			0	0	44.2162	16.6264	72.8176
18	2019	19.2605	18.9398	16.6247	1	4	1	25.6751	2.94444	0.644	0.127802	0.0821021	11.9867	0.071748	0.921381	2.03048	31.728	0.0714429	-3.21372	2.29799	1	0.998882	0	4.91265	4.63473	3.89182	4.84419	0.0342588	1	1	1	0.930679	0.329975	0	6.52268		73292	0	0	46.6626	16.6264	72.8176
18	2020	19.2693	18.9468	16.5984	1	5	1	25.6751	2.99573	0.655263	0.0820159	0.0837115	11.9118	0.06171	0.788665	1.72645	30.8561	0.0215848	-3.21372	2.896	1	1.01702	0	5.12396	4.76217	3.82864	4.63473	0.0325948	1	1	0	0.94005	0.308142	0	6.64115			0	0	46.6626	20.4958	74.6237
18	2021	19.3604	19.0365	16.6451	1	5	1	25.6751	3.04452	0.652464	0.0904551	0.0763259	11.8338	0.0589073	0.879589	1.76098	31.0479	0.20059	-3.21372	2.21718	1	1.08002	0	5.0814	5.1358	3.61092	4.29046	0.0300858	1	1	0	0.952614	0.337252	0	7.05248			0	0	47.1459	16.6264	72.2456
18	2022	19.3102	18.9858	16.6013	1	5	1	25.6751	3.09104	0.640464	0.0820196	0.0747923	11.9633	0.0617268	0.8139	1.73057	31.0003	0.00786654	-3.21372	1.66739	1	1.14277	0	4.49981	4.43082	3.63759	4.39445	0.0336786	1	1	0	0.960394	0.365704	0	7.46224			0	0
19	2011	11.1151	10.8683	15.7908	1	5	0	24.843	2.19722	0.530377	0.0967215	0.153358	12.3589	0.156847	0.975217	1.83423	24.1639	-0.0515222	-3.25822	1.19171	0	0.51493	0	2.07944	2.70805	3.3673	4.12713	0.0503551	0	1	0	0.731452	0.119757	0	3.21334	229289872	72159	0	0	16.3999	11.6385	37.1463
19	2012	10.7314	10.4854	15.3299	1	4	0	24.9178	2.30259	0.526552	0.0415584	0.10269	12.1507	0.1738	0.726254	1.83423	24.2964	-0.197501	-3.28218	1.18446	0	0.517468	0	3.09104	2.89037	3.49651	4.06044	0.067116	1	1	0	0.744461	0.140849	0	3.22918	217550240	76812	0	0	10.4802	14.208	47.4413
19	2013	10.9548	10.7025	15.7684	1	4	0	25.0866	2.3979	0.562831	0.0734625	0.0487673	12.6787	0.167459	0.742618	1.83423	24.2202	0.210656	-3.28417	1.07327	0	0.612492	0	3.3673	3.52636	3.3673	4.09434	0.0661326	0	1	0	0.739547	0.150523	0	3.82216	166353376	81021	0	0	10.4802	17.8053	72.1252
19	2014	10.9166	10.6605	15.7595	1	4	0	25.5142	2.48491	0.660711	0.0927794	0.0486188	12.7449	0.184528	0.661374	1.59398	24.2218	0.365715	-3.21699	1.28419	0	0.648774	0	2.94444	3.13549	2.83321	3.43399	0.0804306	0	1	0	0.753474	0.155668	0	4.04857	208849456	898031	0	0	12.4434	20.4051	37.2968
19	2015	10.9287	10.6666	15.9841	1	4	1	25.4671	2.56495	0.636761	0.0589684	0.0480393	13.2313	0.206016	0.641749	1.60149	24.2256	-0.0743026	-3.26956	1.2019	1	0.65208	0	3.4012	3.66356	1.94591	2.48491	0.0973118	0	1	0	0.762815	0.201154	0	4.0692	256049648	100116	0	0	29.3265	16.2938	83.0223
19	2016	11.1451	10.8805	16.2706	1	5	1	25.6751	2.63906	0.728267	0.0503104	0.0188266	13.3968	0.157336	0.568224	1.54597	24.2217	0.264021	-3.21372	1.3966	1	0.641622	0	3.93183	2.99573	2.19722	2.94444	0.0821141	0	1	0	0.783023	0.237914	0	4.00394	288076064	106431	0	0	17.759	21.312	79.8916
19	2017	11.565	11.3012	16.664	1	4	1	25.6751	2.70805	0.702829	0.0857334	0.0219296	13.3905	0.142732	0.799256	1.60614	24.2282	0.626569	-3.21372	1.36312	1	0.641237	0	3.4012	3.43399	3.04452	3.97029	0.0633478	0	1	1	0.796539	0.258723	0	4.00154	0	115439	0	0	27.3633	18.7424	79.8916
19	2018	11.5517	11.2873	16.6634	1	5	1	25.6751	2.77259	0.696705	0.108447	0.0483994	13.4582	0.143485	0.775812	1.7217	24.2328	0.0507124	-3.22121	1.28923	1	0.622051	0	4.23411	4.11087	3.49651	4.27667	0.0393047	0	1	1	0.80721	0.287132	0	3.88181	0	131917	0	0	43.4612	17.7146	83.0223
19	2019	11.6904	11.4282	16.744	1	6	1	25.6751	2.83321	0.705383	0.10064	0.0566345	13.3057	0.111128	0.736223	1.61501	24.432	0.0948478	-3.21529	1.40795	1	0.597689	0	5.17615	4.89035	3.58352	4.38203	0.0395742	0	1	1	0.824315	0.316395	0	3.72978	0	69940	0	0	50.2567	23.9117	83.0223
19	2020	11.7246	11.4595	16.8438	1	5	1	25.6751	2.89037	0.702924	0.0846838	0.0502762	13.4579	0.117166	0.729422	1.54757	24.4331	0.132657	-3.21372	1.32611	1	0.569337	0	4.91265	4.61512	3.3673	4.15888	0.0390394	0	1	1	0.863211	0.338969	0	3.55286	0		0	0	50.2567	46.4631	83.0223
19	2021	11.705	11.4399	16.8332	1	6	1	25.6751	2.94444	0.628357	0.0529069	0.041643	13.5577	0.119801	0.734711	1.43973	22.2169	0.0306678	-3.24291	1.31942	1	0.54971	0	5.00395	5.0689	2.77259	3.2581	0.0395779	0	1	1	0.87383	0.379912	0	3.43038	0		0	0	67.8647	19.74	83.0223
19	2022	11.4519	11.1861	16.5849	1	6	1	25.6751	2.99573	0.64548	-0.00800058	0.041733	13.6121	0.129039	0.596451	1.23766	22.2163	-0.139477	-3.26291	1.15368	1	0.57427	0	5.22036	4.02535	2.30259	2.83321	0.0462002	0	1	1	0.8833	0.419635	0	3.58364	0		0	0
20	2011	16.3773	16.1242	14.6714	1	4	0	22.6794	2.89037	0.580492	0.0668262	0.0429585	11.8461	0.118785	0.616876	0.05992	19.3821	0.131442	-3.87424	1.44693	0	0.338554	1	3.4012	2.3979	2.99573	3.7612	0.126974	1	1	1	0.902449	0.0835641	0	3.51759	70161080	35901	0	0	1.0873	6.4389	47.05
20	2012	16.7876	16.5346	15.1362	1	3	0	22.6585	2.94444	0.539772	0.0718601	0.0430146	12.1563	0.150539	0.954695	0.05992	19.3821	0.515668	-3.91475	1.6319	0	0.329801	1	3.29584	3.17805	3.09104	3.7612	0.0984101	1	1	1	0.901546	0.0986198	0	3.42665	145832224	43975	0	0	1.0873	10.6106	44.6719
20	2013	16.9022	16.6503	15.2715	1	3	0	22.8384	2.99573	0.539619	0.0979266	0.0822367	12.1759	0.12098	0.862947	0.05993	19.3821	0.0820985	-3.94913	2.12505	0	0.353387	1	4.45435	3.21888	3.09104	3.82864	0.0806583	1	1	1	0.907731	0.106285	0	3.6717	204206784	53113	0	0	1.0873	10.6106	32.1493
20	2014	17.036	16.7815	15.3524	1	4	0	23.1021	3.04452	0.422345	-0.0193018	0.0928936	12.0541	0.0953599	0.774559	0.0406	41.0249	0.168362	-3.97587	1.79047	0	0.363148	1	4.85203	3.29584	3.13549	3.78419	0.0939754	1	1	1	0.898647	0.115292	0	3.77312	106148960	59725	0	0	15.4636	10.6106	32.1493
20	2015	16.9598	16.7053	15.2821	1	5	1	23.248	3.09104	0.449712	0.0403054	0.119463	12.0291	0.0794263	0.5883	0.02904	40.9474	-0.121171	-4.00596	1.75966	1	0.364836	1	5.1358	3.63759	2.94444	3.58352	0.0768254	1	1	1	0.921643	0.157068	0	3.79066	169440784	68090	0	0	15.4636	10.6106	51.8964
20	2016	17.233	16.9784		1	4	1	23.3836	3.13549	0.472021	0.0871988	0.0645343	12.0747	0.0722318	0.67178	0.024378	41.276	0.307734	-4.0351	1.57437	1	0.376019	1	5.27811	3.97029	2.99573	3.55535	0.0641211	1	1	1	0.924267	0.1854	0	3.90685	139528032	71951	0	0	15.4636	13.1802	64.419
20	2017	17.237	16.9825		1	5	1	23.4517	3.17805	0.469273	-0.0022825	0.0657644	12.2624	0.0782584	0.674826	0.01855	41.276	0.0753316	-4.06906	1.37324	1	0.388467	1	5.45104	3.78419	3.63759	4.04305	0.0671274	1	1	1	0.920866	0.222654	0	4.03619	2791000	73054	0	0	15.4636	10.6106	64.419
20	2018	16.9855	16.7317		1	5	1	23.4027	3.21888	0.426969	0.0317791	0.044536	12.3282	0.0840533	0.56367	0.017207	41.276	-0.204648	-4.11345	1.07831	1	0.383999	1	5.29832	3.13549	2.19722	2.3979	0.0497438	1	1	1	0.925566	0.260688	0	3.98976	2467430	75868	0	0	16.3093	10.6106	64.419
20	2019	17.1896	16.9356	15.5638	1	4	1	23.4373	3.2581	0.42498	0.00503863	0.0187769	12.3984	0.0864789	0.67305	0.002152	43.2561	0.236051	-4.15037	1.19411	1	0.39068	1	5.21494	3.3673	2.19722	2.70805	0.042753	1	1	1	0.930679	0.287261	0	4.05918	2231700	79165	0	0	16.3093	10.6106	64.419
20	2020	17.257	17.0012	15.6371	1	4	1	23.545	3.29584	0.452629	0.0466179	0.0327682	12.5708	0.0950626	0.665899	0	43.2561	0.101921	-4.18013	1.38639	1	0.397776	1	5.46383	3.8712	1.94591	2.83321	0.0428443	1	1	1	0.94005	0.310928	0	4.1329	5913000		0	0	16.3093	6.4389	72.8176
20	2021	17.2755	17.0207	15.6518	1	4	1	23.595	3.3322	0.425149	0.0738249	0.0477581	12.5374	0.0860563	0.678658	0.007599	38.4727	0.0714397	-4.21503	2.00567	1	0.422412	1	5.42495	3.61092	1.79176	2.07944	0.0391963	1	1	1	0.952614	0.354733	0	4.38888	10366000		0	0	29.8399	10.6106	64.419
20	2022	17.4411	17.1856	15.8061	1	4	1	23.6654	3.3673	0.424663	0.0913426	0.0485124	12.5687	0.0856935	0.786943	0.000694	38.3096	0.244085	-4.2475	1.54936	1	0.446955	1	4.11087	2.3979	1.60944	2.30259	0.0345404	1	1	1	0.960394	0.398581	0	4.64388	2939000		0	0
21	2011	13.2131	12.6731	8.50349	0	6	0	24.3628	2.83321	0.654412	0.0371482	0.0518473	13.8755	0.484964	0.413081	0.0088	41.4247	0.42155	-3.6698	1.25192	0	0.17247	0	0	0	3.58352	4.26268	0.107143	0	1	1	0.911859	0.113873	0	3.44247	450888992	108123	0	0	1.5705	15.2056	44.5515
21	2012	13.0527	12.5084	8.31931	0	6	0	24.4491	2.89037	0.677956	0.0230358	0.04154	14.1035	0.580536	0.352094	0.00792	38.6272	-0.0708809	-3.69481	1.17969	0	0.163473	0	0	0	3.68888	4.36945	0.130712	0	1	1	0.915737	0.132269	0	3.2629	415766624	123024	0	0	1.5705	15.2056	29.6508
21	2013	13.1103	12.5648	8.37402	0	6	0	24.4867	2.94444	0.677456	0.0281982	0.00332455	14.186	0.58616	0.364567	0.00513	38.628	0.0750954	-3.72808	1.01494	0	0.164315	0	0	0	3.04452	3.46574	0.125784	0	1	1	0.912993	0.140687	0	3.27971	522279328	135178	0	0	1.5705	15.2056	29.6508
21	2014	13.1163	12.5694	8.35806	0	4	0	24.5087	2.99573	0.694987	0.0511522	0.00461138	14.1058	0.578374	0.355578	0.00513	38.628	-0.00292788	-3.76408	1.16833	0	0.156768	0	0	0.693147	3.09104	3.71357	0.138014	0	1	1	0.914041	0.152714	0	3.12907	644826176	140687	0	0	1.5705	15.5985	42.1734
21	2015	12.8542	12.311	8.1556	0	5	1	24.4437	3.04452	0.725468	0.0222205	-0.00629861	14.2164	0.58616	0.269087	0.00513	37.4831	-0.290875	-3.81577	1.16599	0	0.149124	0	0	0.693147	2.48491	3.21888	0.207066	0	1	1	0.918797	0.177403	0	2.9765	310111488	124376	0	0	1.5705	14.8126	69.4762
21	2016	13.0158	12.4764	8.37012	0	4	1	24.4485	3.09104	0.730765	0.0648816	-0.0520901	14.2884	0.562319	0.297376	0.007177	30	0.11045	-3.85492	1.20317	0	0.147176	0	0	0	2.83321	3.63759	0.135721	0	1	1	0.922525	0.215799	0	2.93761	391307936	148301	0	0	7.309	13.3918	70.0482
21	2018	13.7306	13.1815	8.94763	0	6	1	24.8503	3.17805	0.615594	0.105343	0.00319571	14.1455	0.451912	0.497611	0.002255	30	1.0176	-3.85668	0.950876	0	0.136905	0	0	2.63906	2.63906	3.21888	0.115155	0	1	1	0.905658	0.285835	0	2.73261	6.75671e+06	170068	0	0	11.2353	13.3918	72.8176
21	2019	13.7509	13.195	8.88838	0	4	1	24.8298	3.21888	0.525172	0.135331	0.0412887	14.1159	0.537034	0.568171	0	30	0.118594	-3.90101	0.992827	0	0.134039	0	2.83321	3.3673	3.29584	4.34381	0.12045	0	1	1	0.898634	0.310809	0	2.6754	8166178	180386	0	0	16.0375	15.9613	72.8176
21	2020	13.8112	13.2564	8.96168	0	4	1	24.7999	3.2581	0.454608	0.148068	0.0807565	14.1058	0.53161	0.601887	0	30	0.0281855	-3.94725	0.914821	0	0.130234	0	2.3979	2.83321	3.46574	4.09434	0.107966	0	1	1	0.892881	0.33955	0	2.59946	5772440		0	0	18.9067	20.133	75.1957
21	2021	13.7782	13.2246	8.93981	0	3	1	24.8231	3.29584	0.440104	0.102957	0.0879374	14.1614	0.536246	0.602309	7.3e-05	47.5329	0.0241811	-3.98241	1.07154	0	0.141214	0	2.77259	3.52636	3.17805	3.71357	0.109749	0	1	1	0.909894	0.375521	0	2.81862	78240		0	0	30.897	15.9613	72.8176
21	2022	13.7051	13.1525	8.87699	0	4	1	24.8507	3.3322	0.474307	0.0365891	0.0693152	14.1871	0.523363	0.556986	6.8e-05	44.3397	-0.0493683	-4.01659	1.0085	0	0.142711	0	2.77259	2.99573	2.48491	3.2581	0.117235	0	1	1	0.93347	0.40331	0	2.84849	1.84103e+06		0	0
22	2011	18.263	17.483	16.5185	1	3	0	22.1623	2.83321	0.776426	0.0374417	0.0214689	11.7189	0.184837	1.27305	0.00514	29.9155	0.162645	-3.83582	1.11582	0	0.0633933	0	0	0	1.60944	2.07944	0.0535602	1	1	0	0.85346	0.0697347	0	1.80306	72481128	7358	0	0
22	2012	18.3272	17.5468	16.6138	1	3	0	22.277	2.89037	0.763796	0.0591013	0.0170761	11.8446	0.176268	1.18445	0.00514	29.9155	0.0434951	-3.87746	1.15447	0	0.0611043	0	0	0	1.79176	2.07944	0.0649932	1	1	0	0.855318	0.0825921	0	1.73795	10924093	11762	0	0
22	2013	18.509	17.7247	16.7972	1	3	0	22.5741	2.94444	0.609224	0.00150007	0.0366212	11.9267	0.145463	1.05413	0.00298	28.8055	0.197908	-3.91643	1.1154	0	0.0598707	0	0	0	2.48491	3.04452	0.0802825	1	1	0	0.86093	0.090687	0	1.70286	15211815	14042	0	0
22	2014	18.5247	17.7313	16.8003	1	4	0	22.611	2.99573	0.591573	0.122724	0.0398532	12.0772	0.177803	1.06032	0.19055	28.8055	0.043652	-3.95577	1.27522	0	0.0594873	0	0	0	1.38629	1.79176	0.0815826	1	1	0	0.859057	0.0955933	0	1.69196	13286430	15507	0	0
22	2015	18.5382	17.7401	16.8293	1	5	1	22.665	3.04452	0.574696	0.104088	0.0438438	12.2025	0.191124	0.983596	0.34501	28.8055	-0.0209554	-3.9946	1.32028	1	0.0618597	0	0	0	1.09861	1.79176	0.0804891	1	1	0	0.874897	0.155707	0	1.75944	23424260	17621	0	0
22	2016	18.5729	17.775	16.8815	1	4	1	22.8154	3.09104	0.598875	0.0241237	0.0475741	12.2579	0.167594	0.859623	0.403927	28.8055	0.0158882	-4.03	1.31562	1	0.0649456	0	0	0	2.30259	2.70805	0.0700917	1	1	0	0.934918	0.179116	0	1.84721	16594169	18772	0	0
22	2017	18.6689	17.8721	16.9743	1	5	1	23.0237	3.13549	0.602868	-0.0162581	0.0488449	12.2785	0.138801	0.813184	0.56359	28.9518	0.164969	-4.06043	1.07421	1	0.0655757	0	0	0	2.07944	2.56495	0.0652383	1	1	0	0.91316	0.215722	0	1.86513	5.94539e+06	20463	0	0
22	2018	18.6772	17.8726	16.9166	1	4	1	23.0352	3.17805	0.582463	0.0170742	0.0212561	12.2229	0.155907	0.882789	0.306115	29.9774	0.0981873	-4.0998	0.914821	1	0.0626352	0	0.693147	1.09861	0.693147	0.693147	0.0358113	1	1	0	0.912594	0.284716	0	1.78149	20000	22309	0	0
22	2019	18.7534	17.949	16.9879	1	4	1	23.0504	3.21888	0.584174	0.0763481	0.0162261	12.1948	0.150552	0.935675	0.191454	30.6029	0.076132	-4.13894	0.914821	1	0.0614539	0	0	0.693147			0.0366955	1	1	0	0.903327	0.310497	0	1.74789	4400	23675	0	0
22	2020	18.8611	18.0574	17.0939	1	4	1	23.1155	3.2581	0.596269	0.0511948	0.00975895	12.1509	0.134751	0.955626	0	30.6029	0.0900781	-4.17503	0.948627	1	0.0644997	0	0.693147	0.693147			0.0287648	1	1	0	0.9125	0.33427	0	1.83452	7000		0	0
22	2021	19.0319	18.2313	17.2676	1	4	1	23.1856	3.29584	0.606311	0.136239	0.0166111	12.1651	0.124044	1.125	0.04391	30.6029	0.262707	-4.21042	0.914821	1	0.0638983	0	0.693147	0.693147			0.0270242	1	1	0	0.937924	0.376358	0	1.81742	104500		0	0
22	2022	18.9858	18.1854	17.2276	1	4	1	23.2548	3.3322	0.611478	0.0705238	0.0246913	12.2278	0.12164	1.04152	0.15184	30.6029	-0.00784732	-4.24544	0.936554	1	0.0650523	0	0.693147	0			0.0247868	1	1	0	0.94803	0.432477	0	1.85024	0		0	0
23	2011	15.2309	14.8446	17.1309	1	3	0	19.9431	2.94444	0.305501	-0.00491376	0.0108448	11.4071	0.141393	0.279129	0.00343	28.9257	0.332753	-3.61708	8.23727	0	0.430305	0	0	0			0.202653	1	0	0	0.923916	0.113873	0	3.83567	20000	36726	0	0	0.4228	2.5695	52.6791
23	2012	17.0375	16.6199	18.2525	1	3	0	21.4468	2.99573	0.755861	-0.128702	0.0324384	10.2084	0.0244349	0.377811	0.00317	28.9257	1.57624	-3.92009	2.72773	0	0.441607	0	0	0.693147	1.60944	1.79176	0.0964825	1	1	1	0.935222	0.132269	0	3.93642	25206166	84811	0	0	0.4228	2.5695	44.5515
23	2013	17.065	16.6269	18.4435	1	4	0	22.9241	3.04452	0.349694	-0.128702	0.116907	10.9287	0.0156215	0.129865	0.00135	14.3999	0.196378	-3.98547	1.3582	0	0.435301	0	0	1.09861	2.30259	2.70805	0.107585	1	1	1	0.942053	0.140687	0	3.88021	238996912	98050	0	0	0.4228	2.5695	44.5515
23	2015	18.1756	17.671	20.4024	1	3	1	24.0836	3.13549	0.49437	0.061813	0.0729191	14.1277	0.239601	0.161473	0.03075	21.6416	1.16955	-3.95394	1.40091	1	0.504129	0	0.693147	0.693147	1.94591	2.07944	0.0907033	0	1	1	0.94803	0.177403	0	4.49373	722043072	114013	0	1	20.1752	14.7521	65.1415
23	2016	18.5779	18.0733	20.9625	1	4	1	24.5697	3.17805	0.507345	0.0296852	0.0483538	14.5121	0.191182	0.147381	0.01389	11.3153	0.484089	-3.91277	1.44441	1	0.549649	0	1.38629	1.60944	2.3979	2.77259	0.0607035	0	1	1	0.96099	0.215799	0	4.89948	460162848	122102	0	1	16.7925	16.3543	70.6803
23	2017	19.3111	18.7891	21.2551	1	5	1	24.9381	3.21888	0.526364	0.0187014	0.0279869	14.1509	0.163874	0.256139	0.00393	15.8977	1.51204	-3.87773	1.2909	1	0.570862	0	1.60944	2.19722	2.19722	2.70805	0.0370365	0	1	1	0.96988	0.254019	0	5.08858	67178992	139458	0	1	15.4636	13.7848	70.6803
23	2018	19.7674	19.2453	21.2551	1	4	1	25.0079	3.2581	0.539472	0.00534958	0.0286462	13.9284	0.13275	0.388719	0.003927	15.969	0.627314	-3.9022	0.955796	1	0.676471	0	3.3673	2.30259	1.38629	1.94591	0.0231634	0	1	1	0.976206	0.285835	0	6.02996	523257	149993	0	1	34.2495	13.7848	64.419
23	2019	19.3997	18.8926	21.2551	1	4	1	24.9392	3.29584	0.534897	-0.044461	0.0312614	14.4618	0.140427	0.258687	0.002548	15.969	-0.378671	-3.95748	0.914821	1	0.687119	0	2.3979	2.30259	0.693147	0.693147	0.03885	0	1	1	0.951727	0.310809	0	6.12488	93400	163351	0	1	30.8668	15.3567	64.419
23	2020	18.5225	18.0176	20.8895	1	3	1	24.895	3.3322	0.558631	0.0314874	-0.0229945	14.5483	0.146276	0.129865	0.002373	15.969	-0.442966	-4.00711	0.914821	1	0.704297	0	0.693147	1.38629			0.113256	0	1	0	0.956852	0.33955	0	6.278	723750		0	1	30.8668	10.6106	75.1957
23	2021	18.2953	17.7999	20.6763	1	3	1	24.8582	3.3673	0.586016	0.0210505	-0.0535652	14.5012	0.118115	0.129865	0	15.969	-0.201001	-4.055	0.914821	1	0.688336	0	2.07944	2.07944			0.1892	0	1	0	0.964399	0.375521	0	6.13572	48199.4		0	1	16.4905	15.5985	64.419
23	2022	18.3035	17.8088	20.7491	1	3	1	24.7939	3.4012	0.596684	0.00434244	-0.0458027	14.6922	0.142798	0.129865	0	16.2454	0.0462816	-4.10849	0.914821	1	0.662869	0	1.38629	0.693147			0.136677	0	1	0	0.962226	0.40331	0	5.90871	26076		0	1
24	2011	13.1301	13.9428	14.4931	1	6	0	22.1646	2.89037	0.177752	0.16793	0.165138	11.3285	0.111467	0.652773	0.0484	23.1417	0.11976	-3.87587	7.06804	0	0.335158	0	0	0	3.58352	4.41884	0.0837239	1	1	0	0.976066	0.119757	0	2.14743	11224057	11351	0	0	1.0873	7.8295	42.1734
24	2012	13.1795	13.9961	14.5406	1	6	0	22.3958	2.94444	0.190484	0.161115	0.205913	11.3374	0.0980983	0.57384	0.0484	23.1417	0.107736	-3.91795	5.30334	0	0.372457	0	0	0	3.66356	4.51086	0.109262	1	1	0	0.978078	0.140849	0	2.38641	13878395	11521	0	0	1.0873	7.8295	44.6719
24	2013	13.4585	14.289	14.8812	1	6	0	22.5116	2.99573	0.149746	0.147012	0.197828	11.6368	0.107246	0.671654	0.0484	23.1417	0.314204	-3.95727	4.6183	0	0.359246	0	0	0	3.61092	4.39445	0.0893084	1	1	0	0.977882	0.150523	0	2.30177	22357534	16302	0	0	2.8088	7.8295	44.6719
24	2014	13.3455	14.2175	14.9253	1	5	0	22.7328	3.04452	0.192	0.0880848	0.203975	12.4792	0.177763	0.537406	0.05425	23.1417	-0.00181608	-3.99277	3.57046	0	0.357539	0	0	0	3.29584	4.30407	0.0926693	1	1	0	0.979247	0.155668	0	2.29083	46128908	10629	0	0	4.1377	7.8295	44.6719
24	2015	13.6802	14.5561	15.2707	1	5	1	22.8761	3.09104	0.177256	0.113557	0.183953	12.4927	0.15834	0.633018	0.03166	23.1417	0.359354	-4.0276	4.24838	1	0.36872	0	0	0	3.2581	4.06044	0.0776531	1	1	0	0.979418	0.201154	0	2.36247	24774194	5680	0	0	5.8593	14.601	63.8471
24	2016	13.8952	14.7777	15.5319	1	5	1	23.0208	3.13549	0.157136	0.0627739	0.190244	12.6851	0.142511	0.634916	0.031659	23.1417	0.159179	-4.06059	3.76749	1	0.368027	0	0	0	3.13549	4.12713	0.0780161	0	1	0	0.98272	0.237914	0	2.35803	26952390	6721	0	0	5.8593	17.3821	64.419
24	2017	13.9181	14.8048	15.5543	1	5	1	23.239	3.17805	0.202369	0.141999	0.186454	12.7796	0.138142	0.595695	0.03166	23.1417	0.167039	-4.08662	3.47953	1	0.359356	0	0	0	3.61092	4.47734	0.0784112	0	1	0	0.983504	0.258723	0	2.30247	8903229	10299	0	0	5.8593	17.5937	64.419
24	2018	13.8823	14.7678	15.514	1	6	1	23.353	3.21888	0.183198	0.0727507	0.165158	12.7899	0.125022	0.52908	0.031659	23.1417	-0.0046151	-4.11769	2.11218	1	0.335785	0	0	0	3.04452	3.58352	0.0494002	0	1	0	0.983186	0.287132	0	2.15144	0	3220	0	0	7.5808	17.9262	70.6803
24	2019	12.9132	13.8096	14.5774	1	5	1	23.1789	3.2581	0.139923	-0.0961065	0.150441	12.9841	0.185031	0.253879	0.031521	23.1417	-0.442966	-4.17088	2.20511	1	0.349407	0	0	0	2.30259	2.77259	0.0994337	0	1	0	0.980221	0.316395	0	2.23872	0	7253	0	0	25.4002	20.2237	70.6803
24	2020	13.1017	14.003	14.7971	1	4	1	23.1166	3.29584	0.107124	0.0731354	-0.0382184	13.1091	0.203176	0.311363	0.031659	23.1417	0.152373	-4.21496	2.52082	1	0.343054	0	0	0	1.79176	2.48491	0.115364	0	1	0	0.981077	0.338969	0	2.19802	0		0	0	21.9571	19.5889	79.0789
24	2021	13.215	14.1102	14.9021	1	5	1	23.1767	3.3322	0.140407	0.240875	0.00374145	13.109	0.17735	0.331009	0.00624	23.1417	0.128921	-4.25103	2.98769	1	0.320988	0	0	0	1.94591	3.04452	0.0969494	0	1	0	0.983064	0.379912	0	2.05664	0		0	0	38.9308	18.4099	76.3095
24	2022	13.2977	14.1913	14.9985	1	5	1	23.2595	3.3673	0.18055	0.169805	0.0377462	13.1808	0.155393	0.319982	0.000138	23.1417	0.0500996	-4.2851	2.34984	1	0.318972	0	0	0	1.79176	2.19722	0.0957866	0	1	0	0.984684	0.419635	0	2.04372	0		0	0
25	2011	18.7162	17.8761	16.8201	1	5	0	24.2704	2.89037	0.563431	-0.0584716	0.117672	11.9494	0.0740078	0.949805	0.00459	49.2031	0.307654	-3.72515	1.25254	0	0.233525	0	0	1.60944	3.09104	3.82864	0.0398816	1	1	0	0.903974	0.14825	1	1.90971	72177376	146569	0	0	1.0873	7.0133	48.0734
25	2012	18.6261	17.7681	16.8538	1	5	0	24.5379	2.94444	0.613681	-0.0765758	0.0973279	12.863	0.129326	0.708404	0.00459	49.2598	-0.0254351	-3.71871	1.18767	0	0.233527	0	0.693147	2.19722	2.63906	3.13549	0.0552719	0	1	1	0.904316	0.170545	1	1.90973	357683264	170021	0	0	1.0873	6.2273	49.8194
25	2013	18.6318	17.7916	17.1212	1	4	0	24.6171	2.99573	0.598504	-0.00780216	0.0543615	13.5092	0.12483	0.549828	0.00461	49.2598	-0.159891	-3.74378	0.960616	0	0.222324	0	1.09861	1.60944	2.30259	2.56495	0.0525519	0	1	1	0.914984	0.180276	1	1.81811	245512784	150047	0	0	1.0873	6.2273	52.95
25	2014	18.4919	17.6472	17.0536	1	3	0	24.612	3.04452	0.581602	0.0151005	0.0315295	13.8948	0.167667	0.477094	0.0043	46.9317	-0.136636	-3.78475	1.31728	0	0.214922	0	2.19722	3.46574	1.60944	2.3979	0.0804425	0	1	1	0.926439	0.19138	1	1.75758	159490768	165786	0	0	1.0873	6.2273	40.4275
25	2015	18.058	17.1986	16.3164	1	4	1	24.4777	3.09104	0.517557	0.00252276	0.00832994	12.9337	0.141137	0.390041	0.00214	42.1338	-0.285264	-3.8497	1.26648	1	0.224113	0	2.3979	2.77259	2.07944	2.3979	0.0883381	0	1	0	0.93795	0.294159	1	1.83274	183280576	142788	0	0	1.0873	12.4547	69.6869
25	2016	18.0779	17.2151	16.3941	1	4	1	24.5069	3.13549	0.534267	0.0510571	-0.00146768	13.2369	0.171612	0.384092	0.002167	42.5964	0.0140115	-3.8844	1.11905	1	0.226132	0	2.3979	2.89037	1.79176	1.79176	0.0889515	0	1	1	0.949635	0.335697	1	1.84926	177906448	150574	0	0	1.0873	15.2358	72.8176
25	2017	18.5723	17.7118	16.8723	1	4	1	24.6307	3.17805	0.516661	0.0633596	0.00492508	13.177	0.144508	0.585314	0.00217	42.5964	0.724629	-3.90116	1.21671	1	0.221193	0	3.09104	3.13549	3.3673	4.12713	0.0743645	0	1	1	0.968099	0.386851	1	1.80886	27883626	165991	0	0	16.4603	12.6663	72.8176
25	2018	18.9501	18.0889	17.2252	1	4	1	24.8382	3.21888	0.504644	0.0540199	0.0206703	13.1251	0.117207	0.725063	0.001939	38.1053	0.524488	-3.89923	0.961129	1	0.224036	0	3.52636	3.58352	3.52636	4.33073	0.0176252	0	1	1	0.965217	0.41633	1	1.83211	99193280	189848	0	0	11.6581	16.8077	72.8176
25	2019	19.2301	18.3672	17.5075	1	5	1	25.0709	3.2581	0.564685	0.0664444	0.0335617	13.1725	0.0982794	0.76562	0.00069	38.1109	0.332493	-3.88783	1.14174	1	0.224401	0	3.21888	3.4012	3.61092	4.61512	0.0149185	0	1	1	0.960987	0.444329	1	1.8351	29209050	208997	0	0	26.0344	15.2358	72.8176
25	2020	19.449	18.5828	17.712	1	5	1	25.2428	3.29584	0.627759	0.0303843	0.0471639	13.1708	0.0868446	0.805778	0.005475	38.1109	0.249969	-3.88683	1.10687	1	0.235671	0	3.43399	2.89037	3.09104	3.71357	0.013852	0	1	1	0.959038	0.443166	1	1.92726	90013904		0	0	31.199	6.7412	75.1957
25	2021	19.497	18.6302	17.7518	1	5	1	25.424	3.3322	0.662188	0.0733683	0.0408039	13.2286	0.0782467	0.766412	0.005475	38.1117	0.140053	-3.8809	1.12027	1	0.268738	0	2.89037	2.30259	2.77259	3.68888	0.0144782	0	1	1	0.966319	0.478709	1	2.19767	173274144		0	0	28.9943	13.6941	72.8176
25	2022	19.3086	18.4051	17.3977	1	4	1	25.6751	3.3673	0.687841	0.00904074	0.0513248	13.445	0.108269	0.535836	0.000208	20.1152	0.112532	-3.79023	1.05096	1	0.278167	0	0.693147	0	2.83321	3.3322	0.0243516	0	1	1	0.976904	0.522794	1	2.27478	76588912		0	0
26	2011	18.3131	18.4807	7.88714	0	5	0	24.5438	2.89037	0.671543	-0.00958701	0.0371085	14.057	0.498367	0.388936	0.58834	18.8948	0.0316435	-3.6776	0.934615	0	0.0721494	0	0	0.693147	2.83321	3.29584	0.0571627	0	1	0	0.858373	0.119757	0		386311680		0		0	0	80.5238
26	2012	18.4766	18.6437	7.88714	0	3	0	24.5887	2.94444	0.699418	0.0410026	0.012902	14.0403	0.413854	0.41407	0.58979	18.9011	0.113492	-3.70919	0.914821	0	0.0660244	0	0	0	2.48491	2.89037	0.0561818	0	1	0	0.868305	0.140849	0		438424832		0		0.4228	3.5973	80.5238
26	2013	18.5444	18.7134	7.88714	0	3	0	24.5845	2.99573	0.691966	0.0236232	0.000978226	14.3072	0.445724	0.429042	0.56655	19.7328	0.0317387	-3.74999	0.920301	0	0.0625549	0	0	0	1.60944	2.56495	0.058792	0	1	0	0.875736	0.150523	0		309274880		0		0.4228	7.769	80.5238
26	2014	18.4729	18.6435	7.88714	0	4	0	24.7632	3.04452	0.747491	0.0173419	0.0145271	14.4721	0.435478	0.336167	0.57424	18.1075	-0.0631331	-3.75482	0.964616	0	0.0594826	0	0	0	1.79176	2.30259	0.0607561	0	1	1	0.879591	0.155668	0		370818080		0		2.4162	7.3761	80.5238
26	2015	18.5892	18.7606	7.88714	0	4	1	25.0795	3.09104	0.778623	-0.124694	0.0079777	14.5247	0.310021	0.259007	0.57424	15.1313	0.0571136	-3.72583	0.992883	0	0.0556637	0	0.693147	0	2.70805	3.66356	0.0685721	0	1	1	0.877072	0.201154	0		309994592		0		2.4162	7.3761	77.9651
26	2016	18.6712	18.8438	7.88714	0	4	1	25.1335	3.13549	0.725773	0.0261656	0.0125437	14.6124	0.350142	0.274252	0.535405	15.1313	0.117581	-3.7532	0.97384	0	0.0608666	0	0	0.693147	3.21888	4.17439	0.0638748	0	1	1	0.884861	0.237914	0		700391360		0		2.4162	7.3761	81.0957
26	2017	18.8827	19.0543	8.07728	0	4	1	25.3832	3.17805	0.713381	0.000225004	0.0245804	14.5473	0.267242	0.279029	0.54644	15.1313	0.306002	-3.73151	1.00969	0	0.0593084	0	0	1.09861	3.17805	3.98898	0.0647849	0	1	1	0.89586	0.258723	0		406347072		0		2.4162	8.8573	81.0957
26	2018	18.8171	18.9877	8.00897	0	3	1	25.3803	3.21888	0.754349	0.133876	0.0355878	14.4239	0.265043	0.274175	0.549407	15.2911	-0.0202459	-3.77225	0.930221	0	0.0583376	0	0	1.79176	2.99573	3.61092	0.0335174	0	1	0	0.899152	0.287132	0		462036800		0		44.3975	13.6941	81.0957
26	2019	18.855	19.0282	7.98499	0	5	1	25.3078	3.2581	0.731114	0.124876	0.0243522	14.7335	0.351575	0.310288	0	15.3341	0.0526282	-3.83069	0.914821	0	0.0574922	0	0	1.79176	2.83321	3.58352	0.0373321	0	1	0	0.903436	0.316395	0		314053312		0		50.6494	13.6941	81.0957
26	2020	18.8789	19.0534	7.98066	0	5	1	25.2404	3.29584	0.718262	0.122957	0.0178983	14.7335	0.411155	0.335641	1.93013	15.3248	0.0112216	-3.88743	0.929841	0	0.0583438	0	0	2.19722	2.56495	3.3673	0.0333616	0	1	0	0.906988	0.338969	0		1210919808		0		50.6494
26	2021	18.8989	19.0723	8.05727	0	5	1	25.1402	3.3322	0.727832	0.103594	0.0208158	14.7335	0.430382	0.39859	1.96581	15.3248	0.074286	-3.95161	0.972654	0	0.0553184	0	0	1.79176	2.56495	3.4012	0.0285393	0	1	0	0.91894	0.379912	0		44532336		0
26	2022	18.8617	19.0349	8.07772	0	6	1	25.1577	3.3673	0.718529	0.0409227	0.0252251	14.7335	0.400917	0.379644	1.76198	15.3477	-0.0307526	-3.98746	0.914821	0	0.0541718	0	0	0	1.38629	1.94591	0.0234514	0	1	0	0.920205	0.419635	0		73741504		0
27	2011	13.0918	13.9496	14.6159	1	4	0	22.25	2.94444	0.345714	0.15386	0.123564	12.233	0.23693	0.687156	0	26.2105	0.159971	-3.91717	1.54626	0	0.623485	0	0	0	2.19722	2.19722	0.0940999	1	1	1	0.976066	0.15649	0	10.2897	52157328	133764	0	0	0	0	48.0734
27	2012	13.2952	14.1543	14.8157	1	4	0	22.452	2.99573	0.435524	0.10543	0.0842507	12.2149	0.200095	0.699982	0	26.2105	0.246801	-3.95777	2.10865	0	0.69287	0	0	0	2.56495	2.94444	0.0890146	1	1	1	0.978078	0.179684	0	11.4348	53946796	144682	0	0	0	7.3761	48.0734
27	2013	13.3748	14.2665	15.0199	1	4	0	22.6052	3.04452	0.451033	0.0670098	0.0843528	12.8761	0.301083	0.703423	0	26.2105	0.171206	-3.99588	1.92229	0	0.668296	0	0	0	3.09104	3.7612	0.0946792	0	1	1	0.977882	0.195575	0	11.0292	51726412	168730	0	0	0	7.8295	77.7544
27	2014	13.4361	14.347	15.1313	1	4	0	22.7115	3.09104	0.440964	0.0982381	0.0798029	13.1824	0.403085	0.759213	0	37.8709	0.200394	-4.03338	1.96417	0	0.66512	0	0	0	2.48491	3.46574	0.0837848	0	1	1	0.979247	0.202732	0	10.9768	88865296	193099	0	0	1.0873	7.8295	80.5238
27	2015	13.5968	14.5151	15.3067	1	3	1	22.8124	3.13549	0.404534	0.11486	0.0758116	13.2395	0.411483	0.819621	0.26908	36.6823	0.194127	-4.07012	2.40349	1	0.685919	0	1.09861	0	2.30259	3.2581	0.0915793	0	1	1	0.979418	0.247276	0	11.3201	205420784	217789	0	0	1.0873	7.8295	72.2456
27	2016	13.7238	14.6416	15.4219	1	4	1	23.0774	3.17805	0.325153	0.121491	0.081654	13.1817	0.317304	0.726715	0.265773	34.1973	0.155767	-4.09736	2.03622	1	0.68463	0	0	0	3.17805	3.80666	0.0946974	0	1	1	0.98272	0.252695	0	11.2988	182125072	229466	0	0	1.5705	14.873	83.0223
27	2017	13.7443	14.6561	15.4065	1	5	1	23.4894	3.21888	0.293382	0.0827706	0.0788199	13.0752	0.208911	0.536615	0.26588	34.2026	0.114901	-4.10553	2.05757	1	0.6685	0	0	0	3.46574	4.64439	0.10948	0	1	1	0.983504	0.2907	0	11.0326	140627552	243304	0	0	30.5648	22.6119	83.0223
27	2018	13.722	14.6279	15.3494	1	3	1	23.5819	3.2581	0.326166	0.0726958	0.212741	12.9467	0.184522	0.508142	0.271872	34.208	0.0386459	-4.13639	1.25651	1	0.624651	0	0	0.693147	3.61092	4.78749	0.0616631	0	1	1	0.983186	0.317102	0	10.3089	250243888	239193	0	0	39.0516	22.6119	83.0223
27	2019	13.7162	14.6172	15.3019	1	5	1	23.6123	3.29584	0.317149	0.0983043	0.0677692	12.7668	0.175791	0.522055	0.24446	34.2049	0.0591424	-4.17322	1.71304	1	0.649992	0	0.693147	0.693147	3.52636	4.26268	0.0670609	0	1	0	0.980221	0.329975	0	10.7271	69107496	242420	0	0	50.6494	29.5647	83.0223
27	2020	13.8659	14.7721	15.4805	1	5	1	23.7481	3.3322	0.337565	0.104938	0.0813051	12.8861	0.160415	0.510927	0.335233	33.8407	0.121018	-4.19809	1.7958	1	0.638174	0	1.09861	1.09861	3.3322	4.34381	0.063143	0	1	0	0.981077	0.308142	0	10.5321	0		0	0	52.3709	41.838	83.0223
27	2021	13.9074	14.8144	15.5207	1	6	1	23.8311	3.3673	0.360313	0.085032	0.103509	12.9662	0.164033	0.539241	0.357873	33.3746	0.14671	-4.22808	1.70213	1	0.597124	0	1.38629	0	2.77259	3.66356	0.0550554	0	1	0	0.983064	0.337252	0	9.85464	0		0	0	73.8146	36.3664	83.0223
27	2022	13.883	14.7907	15.4912	1	6	1	23.9367	3.4012	0.399302	0.11151	0.0872568	12.9959	0.159567	0.50793	0.364106	33.0902	0.0468934	-4.25446	1.44067	1	0.593374	0	0.693147	0.693147	1.94591	2.70805	0.0520095	0	1	0	0.984684	0.365704	0	9.79275	0		0	0
28	2011	12.0466	12.8887	13.9311	1	3	0	20.6927	2.94444	0.055853	0.0206901	0.00966415	13.2797	0.231672	0.251709	0	8.8621	0.171684	-3.79478	5.104	0	0.29112	0	0	0			0.287865	0	0	0	0.976066	0.14825	1		496000		0
28	2012	12.045	12.8826	13.8823	1	4	0	20.6321	2.99573	0.0904971	0.0597725	0.00252772	13.0705	0.244936	0.287524	0	8.8621	0.0750586	-3.82579	5.46011	0	0.323518	0	0	0			0.272049	0	0	1	0.978078	0.170545	1		2117600		0
28	2013	11.8915	12.7294	13.7463	1	4	0	20.528	3.04452	0.111607	-0.0231164	0.0158627	13.111	0.254815	0.253768	0	8.8621	-0.20468	-3.84963	4.8156	0	0.312043	0	0	0			0.293588	0	0	1	0.977882	0.180276	1		545500		0
28	2014	12.0437	12.8942	13.9543	1	3	0	20.5225	3.09104	0.117947	0.024557	-0.120917	13.3799	0.30759	0.294873	0	8.8621	0.155623	-3.88875	8.02776	0	0.310561	0	0	0			0.293588	0	0	1	0.979247	0.19138	1		144400		0
28	2015	12.0171	12.8699	13.9196	1	4	1	20.5424	3.13549	0.270619	-0.128702	-0.011229	13.3198	0.313881	0.285004	0	8.8621	-0.0140401	-3.93192	8.23727	1	0.320272	0	0	0			0.293588	0	0	1	0.979418	0.294159	1		3034900		0
28	2016	12.3868	13.2366	14.2856	1	3	1	20.7405	3.17805	0.399331	0.0113822	-0.13529	13.2678	0.234741	0.321729	0	8.8621	0.376169	-4.00163	8.23727	1	0.31967	0	0	0			0.253873	0	0	1	0.98272	0.335697	1		2500		0
28	2017	12.8496	13.6449	14.6271	1	2	1	20.6524	3.21888	0.274877	-0.0115774	0.00551297	12.4763	0.0787612	0.371451	0	14.0001	0.0572581	-4.02884	8.23727	1	0.312139	0	0	0			0.230674	1	0	1	0.983504	0.386851	1		972622		0
28	2018	12.877	13.6743	14.6429	1	3	1	20.6463	3.2581	0.305737	0.0243735	0.011432	12.488	0.0899176	0.427178	0	14.0001	0.142924	-4.06792	4.34047	1	0.291664	0	0	0			0.205196	1	0	1	0.983186	0.41633	1		0		0
28	2019	12.9184	13.713	14.6671	1	3	1	20.6353	3.29584	0.278996	0.0640214	-0.0320958	12.407	0.0883683	0.456286	0	14.0001	0.0565445	-4.10628	4.53174	1	0.303497	0	0	0			0.192289	1	1	1	0.980221	0.444329	1		0		0
28	2020	13.2115	14.0043	14.9761	1	3	1	20.5293	3.3322	0.168336	0.121686	0.0191042	12.426	0.0871327	0.613567	0	14.0001	0.209442	-4.12984	6.80765	1	0.297979	0	0.693147	0			0.157111	1	1	1	0.981077	0.443166	1		0		0
28	2021	12.8949	13.6755	14.6385	1	3	1	20.4993	3.3673	0.190834	0.000194735	0.0335756	12.3331	0.0721615	0.43908	9.7e-05	14.0001	-0.305575	-4.16501	5.01257	1	0.278812	0	0	0			0.198005	1	0	1	0.983064	0.478709	1		0		0
28	2022	12.6369	13.4101	14.3579	1	3	1	20.4196	3.4012	0.195891	0.00659251	-0.0478807	12.2359	0.069793	0.366017	0	14.3151	-0.23026	-4.19181	4.8206	1	0.277061	0	0	0			0.241157	1	0	1	0.984684	0.522794	1		0		0
29	2011	15.2138	14.5233	14.0381	1	3	0	19.9727	3.13549	0.256212	-0.039842	0.0236328	11.4156	0.284809	0.737371	0	21.5798	0.000716458	-3.82767	2.85653	0	0.171703	0	0	0	1.60944	1.60944	0.108848	1	0	0	0.903974	0.0732458	0	2.32799	1.63695e+06	48397	0	0
29	2012	15.0967	14.4071	13.929	1	3	0	19.9771	3.17805	0.252177	0.0108831	-0.0238973	11.4084	0.275429	0.636954	0	21.5798	-0.132289	-3.8686	5.21532	0	0.171704	0	0	0	1.09861	1.09861	0.11557	1	0	0	0.904316	0.0910378	0	2.32801	752348	58561	0	0
29	2013	16.4183	15.6323	15.0217	1	4	0	22.3163	3.21888	0.266653	-0.0252813	0.00737274	12.7071	0.302945	0.422944	0	36.0396	1.57624	-4.15775	1.3306	0	0.163467	0	0	0	1.09861	1.60944	0.0918971	0	1	0	0.914984	0.104983	0	2.21632	6144538	69693	0	0
29	2014	16.3957	15.6063	15.0004	1	4	0	22.3142	3.2581	0.187715	-0.0404727	0.0771673	12.7731	0.331902	0.414754	0	36.0396	-0.0214181	-4.19774	1.5842	0	0.158025	0	0	0.693147	1.60944	2.07944	0.0885726	0	1	0	0.926439	0.110565	0	2.14253	12037868	82823	0	1
29	2015	16.1499	15.3575	14.7797	1	4	1	22.3634	3.29584	0.192024	-0.027406	0.0806284	12.8953	0.349322	0.296665	0	36.0396	-0.248665	-4.23794	2.22767	1	0.164782	0	0	0	1.38629	2.07944	0.124281	0	1	0	0.93795	0.134232	0	2.23416	22430668	92000	0	1
29	2016	16.7941	15.9661	15.1051	1	4	1	23.0516	3.3322	0.282296	0.0153208	0.0437888	12.3995	0.247496	0.370434	0	33.6804	1.48504	-4.25887	1.52902	1	0.166267	0	0	0	1.94591	2.3979	0.12651	1	1	0	0.949635	0.156388	0	2.25429	26088792	105503	0	1
29	2017	17.0216	16.2015	15.3935	1	3	1	22.9983	3.3673	0.226262	0.0551965	0.0151379	12.5261	0.250214	0.490857	0	23.2961	0.256374	-4.3018	1.34734	1	0.162635	0	0.693147	0.693147	1.79176	1.79176	0.116577	1	1	0	0.968099	0.191757	0	2.20505	0	121220	0	1	16.3999	12.0012	72.8176
29	2018	17.0647	16.2505	15.4614	1	2	1	23.0672	3.4012	0.245685	0.143806	0.0123609	12.5238	0.213153	0.475277	0.000771	23.2961	0.0373212	-4.33796	1.10709	1	0.164726	0	0	0.693147	0.693147	1.09861	0.0736012	1	1	0	0.965217	0.237037	0	2.23339	0	136051	0	1	2.8692	7.8295	72.8176
29	2019	17.131	16.3159	15.514	1	3	1	23.1222	3.43399	0.256386	0.0828303	0.0333569	12.4856	0.200391	0.483291	0.000777	22.9707	0.0742981	-4.37461	1.20526	1	0.164994	0	0.693147	1.09861	0.693147	0.693147	0.0760137	1	1	1	0.960987	0.270855	0	2.23703	0	154421	0	1	2.8692	7.8295	72.8176
29	2020	17.3201	16.5008	15.7103	1	3	1	23.222	3.46574	0.29993	0.148218	0.0231781	12.5945	0.205953	0.531207	0	18.9687	0.21448	-4.40786	1.51015	1	0.17328	0	0.693147	1.60944			0.0660214	1	1	1	0.959038	0.31799	0	2.34938	0		0	1	2.8692	7.8295	81.457
29	2021	17.3862	16.5659	15.775	1	3	1	23.3645	3.49651	0.357772	0.112138	0.0225666	12.6912	0.198792	0.535514	0.000777	15.9707	0.162563	-4.43409	3.11256	1	0.197594	0	0.693147	1.38629	2.07944	2.19722	0.0696176	1	1	1	0.966319	0.320578	0	2.67902	0		0	1	24.0713	7.8295	79.0789
29	2022	17.2318	16.411	15.6276	1	4	1	23.4315	3.49651	0.350022	0.0254867	0.0345908	12.7725	0.199888	0.447478	0	15.9707	-0.106482	-4.43409	2.24241	1	0.204526	0	0.693147	1.09861	2.99573	4.30407	0.0863457	1	1	1	0.976904	0.374783	0	2.77301	0		0	1
30	2011	17.1698	16.9223	15.6242	1	4	0	22.7518	2.94444	0.624569	-0.0546104	0.0458808	12.3511	0.123105	1.18434	0	21.3816	0.0944352	-3.91218	1.05114	0	0.205714	0	0	0	2.19722	2.48491	0.0356793	0	1	0	0.902449	0.0724866	0	4.87454	240925104	181291	0	0
30	2012	16.8722	16.6023	14.8475	1	5	0	22.7884	2.99573	0.621935	0.0532027	0.0117114	11.321	0.157731	1.18016	0	21.5818	0.0336379	-3.95097	1.05453	0	0.200396	0	0.693147	0	1.94591	2.07944	0.0373826	1	1	0	0.901546	0.0846712	0	4.74852	137791248	165645	0	0
30	2013	17.057	16.7896	15.076	1	5	0	22.8659	3.04452	0.623602	0.0632459	0.0204381	11.361	0.133622	1.23665	0.3507	21.5818	0.132381	-3.98802	1.11357	0	0.214727	0	0.693147	0	2.83321	3.58352	0.0381055	1	1	0	0.907731	0.0906829	0	5.0881	37426748	191785	0	0
30	2014	17.0628	16.7935	15.0586	1	4	0	22.9215	3.09104	0.61834	0.0183664	0.0324021	11.3536	0.135838	1.19489	0.54968	21.5818	0.0214324	-4.0256	1.20035	0	0.220658	0	1.60944	0.693147	3.09104	3.91202	0.043499	1	1	0	0.898647	0.0926861	0	5.22865	50919104	218177	0	0
30	2015	17.0199	16.7466	14.927	1	5	1	22.9278	3.13549	0.622796	0.0233248	0.0311252	11.1087	0.134657	1.14886	0.71222	21.5818	-0.0324185	-4.0653	1.26691	1	0.221684	0	0	0.693147	2.07944	2.70805	0.0402934	1	1	0	0.921643	0.148659	0	5.25296	49188468	250678	0	1
30	2016	17.2104	16.9365	15.1036	1	4	1	23.2496	3.17805	0.586964	0.0787836	0.00234058	11.0585	0.0962692	1.00153	0.470746	22.4685	0.202661	-4.08584	1.13769	1	0.22848	0	1.79176	0.693147	2.77259	3.21888	0.0376912	1	1	0	0.924267	0.173504	0	5.41397	64731188	282976	0	1
30	2017	17.4427	17.1697	15.3831	1	4	1	23.4934	3.21888	0.676899	-0.034552	0.0176029	11.3361	0.0901811	1.05237	0.62068	22.4685	0.34093	-4.10515	1.03971	1	0.236043	0	2.19722	1.79176	2.70805	3.29584	0.0295838	1	1	0	0.920866	0.211615	0	5.5932	25257968	302037	0	1
30	2018	17.429	17.1557	15.3964	1	4	1	23.4681	3.2581	0.66999	-0.0141732	0.00226135	11.5613	0.111424	1.12392	0.498629	23.5786	0.0412407	-4.14754	0.919089	1	0.233328	0	2.30259	1.38629	1.38629	1.94591	0.0181769	1	1	0	0.925566	0.262875	0	5.52886	1.10833e+06	323000	0	1
30	2019	17.37	17.098	15.4186	1	4	1	23.3767	3.29584	0.640058	0.090479	0.00224111	11.9548	0.153537	1.16554	0.290166	23.785	-0.0535685	-4.1957	0.938277	1	0.237388	0	2.70805	1.94591	1.38629	1.79176	0.0199772	1	1	0	0.930679	0.292916	0	5.62505	225000	339150	0	1
30	2020	17.2808	17.0072	15.3147	1	5	1	23.5023	3.3322	0.69186	0.0871568	0.00306376	11.9858	0.148532	0.95558	0.343086	23.785	-0.0703912	-4.22431	1.10704	1	0.241699	0	2.94444	2.30259	0.693147	1.09861	0.0182119	1	1	0	0.94005	0.342832	0	5.72722	0		0	1
30	2021	17.4167	17.1461	15.4992	1	4	1	23.4439	3.3673	0.671189	0.0105937	-0.00491339	12.0992	0.151616	1.18712	0.343086	23.785	0.171881	-4.26977	0.966593	1	0.256669	0	2.83321	1.60944			0.0184988	1	1	1	0.952614	0.382107	0	6.08195	0		0	1
30	2022	17.4797	17.2078	15.5139	1	4	1	23.5083	3.4012	0.658092	0.0904397	0.00573337	11.9555	0.137624	1.24783	0.334568	24.1239	0.121015	-4.30373	0.958621	1	0.271582	0	1.79176	1.79176			0.0177384	1	1	0	0.960394	0.435228	0	6.43532	0		0	1
31	2011	18.1858	17.3567	16.3648	1	4	0	23.8479	2.89037	0.589365	-0.0887755	0.0832927	12.0018	0.0957578	0.785812	0.00201	34.9758	0.163486	-3.78597	1.18231	0	0.114233	0	0.693147	0	3.43399	3.98898	0.0467521	1	1	0	0.903974	0.0893003	0	1.10968	70979480	35142	0	0	11.5373	17.9867	44.5515
31	2012	17.8307	16.9967	16.0317	1	5	0	23.8405	2.94444	0.586932	0.0255697	0.0582838	12.1898	0.116102	0.559233	0.00201	34.9758	-0.293575	-3.8269	1.12503	0	0.114234	0	1.09861	1.09861	2.83321	3.49651	0.0668026	1	1	0	0.904316	0.108308	0	1.10969	128693600	35474	0	0	9.1815	20.5562	49.8194
31	2013	17.8468	17.011	16.1012	1	5	0	23.8225	2.99573	0.577607	0.0488481	0.0123454	12.4328	0.138792	0.567392	0.00207	34.9758	-0.00356138	-3.86914	0.936581	0	0.108754	0	1.09861	0	2.19722	2.89037	0.0672222	1	1	0	0.914984	0.118584	0	1.05645	125864176	36544	0	0	10.0272	19.347	49.8194
31	2014	17.7241	16.8967	16.0222	1	5	0	23.7583	3.04452	0.561288	0.0266535	0.0149594	12.3982	0.12417	0.49483	0.02057	34.9758	-0.182069	-3.91689	1.28459	0	0.105133	0	1.60944	1.09861	1.60944	2.07944	0.0851118	1	1	1	0.926439	0.124611	0	1.02128	144804640	9986	0	0	10.0272	22.1282	49.8194
31	2015	17.4012	16.5806	15.7868	1	5	1	23.738	3.09104	0.563075	0.00713261	0.00928563	12.5452	0.119097	0.326515	0.02061	34.9758	-0.35339	-3.95927	1.05432	1	0.109629	0	0.693147	1.09861	1.79176	2.19722	0.109556	1	1	1	0.93795	0.149249	0	1.06495	242736928	1614	0	0	26.3667	28.1137	69.115
31	2016	17.4853	16.6666		1	5	1	23.7478	3.13549	0.570183	0.0669539	0.00101868	12.642	0.119838	0.34033	0.019304	34.9758	0.0525225	-3.99813	1.00301	1	0.110617	0	0.693147	0.693147	1.60944	1.94591	0.0973578	0	1	1	0.949635	0.16328	0	1.07455	230073520	2777	0	0	24.7659	18.9843	72.2456
31	2017	17.8913	17.0723	16.2853	1	5	1	23.7986	3.17805	0.579048	0.0439838	0.00231099	12.5911	0.114266	0.520094	0.01842	34.9758	0.607934	-4.03206	1.05505	1	0.108201	0	1.09861	0.693147	3.04452	3.66356	0.0741018	0	1	1	0.968099	0.198152	0	1.05108	19555758	67893	0	0	17.1851	15.3869	78.5069
31	2018	18.2797	17.4543	16.6156	1	6	1	23.9895	3.21888	0.614775	0.0241831	0.014879	12.5353	0.104009	0.689946	0.016638	34.9758	0.605513	-4.0473	0.984618	1	0.109592	0	1.79176	0.693147	3.2581	4.09434	0.0386259	1	1	1	0.965217	0.249811	0	1.06459	8397430	80442	0	0	16.3093	17.9565	78.5069
31	2019	18.3194	17.4909	16.6391	1	5	1	24.1198	3.2581	0.637307	0.0622062	0.0320833	12.538	0.0964551	0.642211	0.096803	34.6652	0.0604074	-4.06859	1.00898	1	0.10977	0	1.09861	1.38629	2.77259	3.29584	0.0362838	1	1	1	0.960987	0.291814	0	1.06632	849692	9937	0	0	20.2356	20.0726	75.3763
31	2020	18.4417	17.6035	16.6676	1	5	1	24.2499	3.29584	0.649732	0.0590355	0.0359598	12.36	0.0902123	0.676337	0.099887	34.6652	0.199468	-4.08845	0.999101	1	0.115283	0	1.38629	1.38629	1.60944	1.94591	0.0306414	1	1	1	0.959038	0.328918	0	1.11987	1.44346e+06		0	0	29.8701	17.11	80.885
31	2021	18.4784	17.6254	16.6193	1	5	1	24.4229	3.3322	0.600767	0.0209355	0.039561	12.4342	0.106397	0.70983	0.105039	34.6812	0.247719	-4.09942	0.914821	1	0.131458	0	1.94591	1.94591	1.60944	2.30259	0.0306871	1	1	0	0.966319	0.318751	0	1.277	9218264		0	0	35.6086	17.11	75.3763
31	2022	18.3569	17.5029	16.523	1	4	1	24.4671	3.3673	0.593573	0.0226885	0.0251711	12.6025	0.115997	0.626621	0.061191	25.8723	-0.0773845	-4.13161	0.972789	1	0.13607	0	1.94591	1.94591	0.693147	0.693147	0.0276683	1	1	1	0.976904	0.407012	0	1.32181	13925756		0	0
32	2011	16.7315	16.5352	9.66437	0	4	0	20.8252	2.94444	0.291967	0.107419	0.0607712	12.1665	0.168578	1.2533	0.00039	50.1784	0.122265	-3.8133	2.45647	0	0.305018	0	0	0		0.693147	0.0486695	1	1	1	0.754017	0.15649	0	1.42325	25754768	427000	0	0
32	2012	16.8621	16.6655	9.77907	0	4	0	20.9102	2.99573	0.298454	0.0460994	0.0633201	12.1657	0.158063	1.30182	0	51.1861	0.13084	-3.86439	3.9459	0	0.354386	0	0	0	0.693147	0.693147	0.0469191	1	1	1	0.796204	0.179684	0	1.6536	35070260	474312	0	0
32	2013	17.0318	16.8346	9.92815	0	4	0	20.9891	3.04452	0.293831	0.026629	0.0511985	12.152	0.149313	1.41488	0	51.2615	0.176151	-3.91414	3.54929	0	0.356895	0	0	0.693147	0.693147	0.693147	0.0438862	1	1	1	0.834203	0.195575	0	1.66531	50136904	480385	0	0
32	2014	17.0508	16.8527	9.90794	0	4	0	21.1105	3.09104	0.270361	0.100622	0.061533	11.8518	0.122239	1.27376	0	51.2615	0.0164763	-3.96809	4.09869	0	0.340432	0	0	0			0.0335096	1	1	1	0.834468	0.202732	0	1.58849	38522956	510707	0	1
32	2015	17.1699	16.9737	10.1081	0	4	1	21.0955	3.13549	0.208073	0.0367839	0.104208	12.1494	0.119302	1.32812	0	51.2615	0.0271737	-4.00643	5.37919	0	0.285958	0	0	0			0.0350036	1	1	1	0.86615	0.247276	0	1.33431	31285128	541634	0	1
32	2016	17.2502	17.0539	10.183	0	4	1	21.1858	3.17805	0.214726	0.117378	0.0512723	12.1839	0.111106	1.30192	0	51.5031	0.072822	-4.05609	4.79259	0	0.280012	0	0	0	1.38629	1.38629	0.0379761	1	1	1	0.877741	0.252695	0	1.30656	25552928	570120	0	1
32	2017	17.3163	17.1208	10.2774	0	4	1	21.4377	3.21888	0.291799	0.142214	0.0677645	12.1443	0.0830091	1.12864	0	51.5031	0.115302	-4.11935	2.3242	0	0.288204	0	0	0	2.07944	2.77259	0.036882	1	1	0	0.898502	0.2907	0	1.34479	174119	628947	0	1
32	2018	17.2824	17.0829	10.0789	0	4	1	21.4692	3.2581	0.256164	0.0603483	0.0763017	11.5077	0.082525	1.18514	0	51.5031	0.0836388	-4.16187	1.56438	0	0.266763	0	0	0			0.0574899	1	1	0	0.91086	0.317102	0	1.24474	279871	661108	0	1
32	2019	17.4909	17.2922	10.3164	0	4	1	21.6662	3.29584	0.301763	0.0580503	0.0907659	11.5154	0.0643107	1.17598	0	51.5031	0.20832	-4.21572	1.91874	0	0.260733	0	0	0			0.0671148	1	1	0	0.909594	0.329975	0	1.21661	364006	714349	0	1
32	2020	17.6272	17.4284	10.4507	0	3	1	22.0399	3.3322	0.452043	0.15428	0.111579	11.397	0.0416042	0.909916	0	51.5031	0.124329	-4.27283	1.5438	0	0.311166	0	0	0			0.0691031	1	1	0	0.903795	0.308142	0	1.45193	542580		0	1
32	2021	17.5936	17.3938	10.3808	0	3	1	22.2731	3.3673	0.486451	0.0423103	0.0905069	11.6797	0.0420138	0.772246	0	51.5031	0.0715952	-4.31742	1.28825	0	0.30412	0	0	0			0.0569773	1	1	0	0.876626	0.337252	0	1.41905	189588		0	1
32	2022	17.513	17.3146	10.38	0	3	1	22.4682	3.4012	0.468019	0.0427981	0.0816868	12.8741	0.0534858	0.596989	0	54.6065	-0.0604247	-4.35766	1.39305	0	0.297265	0	0	0	0.693147	0.693147	0.0482259	0	1	0	0.880305	0.365704	0	1.38707	0		0	1
33	2011	17.6455	16.9326		1	4	0	21.8396	2.89037	0.395404	0.0551349	0.0376292	12.4862	0.113188	0.61017	0.04601	21.9578	0.245884	-3.86516	1.19048	0	0.119411	0	1.09861	0	1.94591	1.94591	0.0990677	0	1	1	0.85346	0.149464	0	1.25646	1.40505e+06	1101208	0	0	0	0	32.0289
33	2012	17.3315	16.5997	15.9719	1	4	0	21.8007	2.94444	0.349769	-0.0227636	0.0306061	12.154	0.137878	0.518175	0.04601	21.9578	-0.18316	-3.90327	1.10217	0	0.115099	0	0	0.693147	0.693147	1.09861	0.121089	1	1	1	0.855318	0.161298	1	1.21109	4.29452e+06	1235033	0	0	0	0	29.6508
33	2013	17.3609	16.6294	16.0022	1	4	0	21.8109	2.99573	0.322938	0.00257144	0.0429133	12.1331	0.133203	0.517528	0.04601	21.9578	0.0090196	-3.94378	1.39536	0	0.112775	0	0	0.693147	2.19722	2.99573	0.116178	1	1	0	0.86093	0.165581	1	1.18664	3.54627e+06	1359985	0	0	0	3.6578	29.6508
33	2014	17.3094	16.5775	15.9752	1	4	0	21.8397	3.04452	0.324261	0.00933085	0.0535695	12.2263	0.135659	0.466846	0.00401	21.9578	-0.0716226	-3.98516	1.45819	0	0.112053	0	0	0	2.07944	2.30259	0.130251	1	1	0	0.859057	0.175837	1	1.17905	8.09541e+06	1400453	0	1	0	3.6578	29.6508
33	2015	17.4871	16.7541	16.1976	1	4	1	22.13	3.09104	0.335244	-0.0123866	0.037499	12.3898	0.110204	0.393758	1.02426	21.339	0.127517	-4.03516	1.68623	1	0.116522	0	0	1.09861	2.3979	3.43399	0.116357	1	1	0	0.874897	0.196354	0	1.22607	765539	270302	0	1	0	8.8573	47.6219
33	2016	17.5881	16.8515	16.3099	1	4	1	22.3294	3.13549	0.334328	-0.00154636	0.0321409	12.5119	0.102222	0.357077	1.13717	19.9556	0.106985	-4.07783	1.43496	1	0.122335	0	0	2.3979	2.3979	2.94444	0.112932	1	1	0	0.934918	0.221958	0	1.28723	12715436	300200	0	1	0	8.8573	58.1577
33	2017	17.6504	16.9034	16.4498	1	5	1	22.4495	3.17805	0.378105	-0.0368754	0.0365064	13.1542	0.158529	0.370081	0.89855	19.9556	0.168708	-4.11778	1.1174	1	0.123521	0	1.79176	2.63906	2.77259	3.2581	0.111239	0	1	1	0.91316	0.242303	0	1.29972	7829896	324870	0	1	2.8692	8.8573	58.1577
33	2018	17.5632	16.8163	16.378	1	4	1	22.4404	3.21888	0.378905	-0.0214892	0.0364003	13.2525	0.171202	0.353083	0.75321	19.9801	-0.0546471	-4.15783	0.914821	1	0.117983	0	0.693147	2.07944	0.693147	1.38629	0.0992032	0	1	1	0.912594	0.260608	0	1.24144	1911200	267846	0	1	2.8692	8.8573	58.1577
33	2019	17.5038	16.7575	16.3453	1	4	1	22.4326	3.2581	0.374875	0.00229754	0.0201172	13.3492	0.17961	0.331527	0.20936	20.2697	-0.068265	-4.19786	0.914821	1	0.115757	0	0.693147	2.48491			0.101393	0	1	0	0.903327	0.282722	0	1.21802	337400	64617	0	1	2.8692	8.8573	58.1577
33	2020	17.3703	16.613	16.0208	1	4	1	22.4605	3.29584	0.392913	-0.00231317	0.0155868	12.7892	0.156849	0.304013	0.49437	20.2697	-0.0570916	-4.23772	0.9967	1	0.121495	0	0	2.19722			0.0928028	0	1	0	0.9125	0.312865	0	1.27839	0		0	1	2.8692	8.8573	65.8037
33	2021	17.4951	16.7409	16.1354	1	4	1	22.47	3.3322	0.468318	0.000264702	0.00402174	12.749	0.149139	0.364255	0.473595	20.2697	0.209545	-4.27765	1.15301	1	0.120362	0	0	1.09861			0.0816642	0	1	0	0.937924	0.352817	0	1.26647	0		0	1	17.4872	8.8573	58.1577
33	2022	17.7791	17.0207	16.5049	1	4	1	22.7517	3.3673	0.597436	-0.00739908	-0.0479795	13.2526	0.161673	0.380572	0.264239	20.2697	0.384776	-4.31219	1.05535	1	0.122536	0	0	1.94591			0.064422	0	1	0	0.94803	0.374028	0	1.28934	0		0	1
34	2011	16.2939	16.0715		1	3	0	21.5167	2.94444	0.537735	-0.0256959	0.0594817	10.5744	0.0356347	0.914786	0.00977	24.8467	-0.285811	-3.88552	2.00901	0	0.865607	0	0.693147	1.09861	1.09861	1.38629	0.0543877	1	1	0	0.902449	0.15649	0	5.6524	18583736	215440	0	0
34	2015	16.8043	16.5657	15.1108	1	4	1	22.1501	3.13549	0.49158	0.120728	0.041	10.5255	0.0376546	0.991615	0	24.9664	0.0600303	-4.07558	2.36667	1	0.932806	0	1.38629	1.38629	0.693147	0.693147	0.0657848	1	1	0	0.921643	0.247276	0	6.09121	12570340	237728	0	0
34	2016	16.7963	16.5558	15.1433	1	4	1	21.9046	3.17805	0.367516	0.0802869	0.0412742	10.9397	0.0712644	1.33128	0	17.3708	0.0503843	-4.10803	3.35539	1	0.961398	0	0.693147	1.60944			0.0709364	1	1	0	0.924267	0.252695	0	6.27792	7.63537e+06	147167	0	0
34	2017	17.6088	17.3839	16.3211	1	3	1	22.1971	3.21888	0.500873	-0.0331572	0.0803341	11.8968	0.0525229	1.89355	0	17.3708	0.905499	-4.15644	2.49313	1	0.993225	0	1.38629	0			0.0192361	1	1	1	0.920866	0.2907	0	6.48574	19416372	162349	0	0
34	2018	17.7678	17.5458	16.5381	1	3	1	21.6357	3.2581	0.622565	-0.0156619	0.015261	12.0337	0.0895635	2.11241	0	17.3708	0.156344	-4.1738	1.48153	1	0.9818	0	0	0			0.0141674	1	1	1	0.925566	0.317102	0	6.41114	0		0	0
34	2019	15.8507	15.6296	14.6294	1	2	1	21.5859	3.29584	0.630724	0.0593356	-0.155826	12.0014	0.0879812	0.579794	0	17.3708	-0.442966	-4.21048	1.60742	1	0.998882	0	0	0			0.0886731	1	1	1	0.930679	0.329975	0	6.52268	0	73292	0	0
34	2020	15.9512	15.7305	14.7293	1	2	1	21.6171	3.3322	0.610891	0.015684	-0.00432705	11.9486	0.0803207	0.604522	0	17.3708	0.0756854	-4.25258	1.63804	1	1.01702	0	0	0			0.0807455	1	1	1	0.94005	0.308142	0	6.64115	0		0	0
34	2021	15.8902	15.6706	14.6652	1	3	1	21.5882	3.3673	0.657768	0.022909	0.034975	11.9102	0.0779968	0.614253	0	17.3708	-0.0128175	-4.29064	2.2509	1	1.08002	0	0	0			0.0859643	1	1	1	0.952614	0.337252	0	7.05248	0		0	0
34	2022	16.0622	15.843	14.8274	1	3	1	21.6599	3.4012	0.665328	0.0360875	-0.00856534	11.8494	0.0687006	0.695224	0	17.3708	0.215963	-4.33533	1.86098	1	1.14277	0	0	0			0.0674476	1	1	0	0.960394	0.365704	0	7.46224	43529		0	0
35	2011	12.1515	12.8568	13.4831	1	5	0	21.01	2.94444	0.516649	-0.00103463	0.0318201	10.3254	0.0160734	0.149553	0.00175	18.7841	-0.359338	-3.83663	1.26406	0	0.623485	0	0	0	0.693147	1.38629	0.17441	1	0	1	0.976066	0.15649	0	2.55843	0	34563	0	0
35	2012	13.4371	14.1549	14.8576	1	4	0	21.814	2.99573	0.613467	0.0789549	0.0109992	10.7032	0.0141616	0.213885	0.94743	56.0871	1.57624	-3.94392	1.21491	0	0.69287	0	0	0			0.0549055	1	1	1	0.978078	0.179684	0	2.84315	0	13051	0	0
35	2013	13.4039	14.2573	15.2829	1	4	0	21.886	3.04452	0.595931	0.179143	0.044177	13.32	0.0963708	0.350866	0.93937	56.0871	0.763064	-3.98724	1.11095	0	0.668296	0	0	0			0.0532758	0	1	1	0.977882	0.195575	0	2.74231	0	14822	0	0
35	2014	12.7116	13.5674	14.6143	1	5	0	21.973	3.09104	0.532798	0.0964338	0.0473638	13.3976	0.086234	0.150928	0.70553	56.167	-0.442966	-4.03065	1.24846	0	0.66512	0	0	0			0.16952	0	1	1	0.979247	0.202732	0	2.72928	0	17813	0	0
35	2016	12.0597	12.876	13.8565	1	5	1	21.5802	3.17805	0.403374	-0.0869811	0.0114914	12.6533	0.0513833	0.129865	0.126916	52.3828	-0.442966	-4.09009	3.9272	1	0.68463	0	0	0	2.19722	2.56495	0.293588	0	0	1	0.98272	0.252695	0	2.80934	13479124	9085	0	1
35	2017	12.1844	13.0182	14.039	1	3	1	21.6029	3.21888	0.358626	0.027721	0.030363	13.0503	0.0750894	0.129865	0.10709	52.2815	0.310627	-4.13164	3.30011	1	0.6685	0	0	0	1.94591	2.30259	0.293588	0	0	1	0.983504	0.2907	0	2.74315	350548	35535	0	1
35	2018	12.2302	13.071	14.1372	1	4	1	21.6795	3.2581	0.409483	-0.0424808	0.0320324	13.3156	0.0755302	0.129865	0.10709	52.2815	0.0128968	-4.17654	2.48	1	0.624651	0	0	0.693147			0.293588	0	0	1	0.983186	0.317102	0	2.56322	0	9637	0	1
35	2019	12.4068	13.2568	14.1905	1	3	1	21.447	3.29584	0.54041	0.0753284	0.0163635	12.9851	0.181988	0.266107	0.039651	42.2815	1.12323	-4.2001	3.00091	1	0.649992	0	0	0	0.693147	0.693147	0.198452	0	1	0	0.980221	0.329975	0	2.6672	0	10070	0	1
35	2020	12.3298	13.1977	14.1684	1	3	1	21.4774	3.3322	0.53347	0.0669981	0.0251986	13.2967	0.24921	0.259935	0.074753	42.2815	0.00697403	-4.24252	4.07084	1	0.638174	0	0	0			0.169258	0	1	1	0.981077	0.308142	0	2.61871	0		0	1
35	2021	12.3374	13.2057	14.1532	1	4	1	21.4735	3.3673	0.480749	0.0645434	0.0323813	13.3037	0.293849	0.309927	0.173487	39.8634	0.18766	-4.28221	5.25414	1	0.597124	0	0	0	1.79176	1.79176	0.192811	0	1	1	0.983064	0.337252	0	2.45026	0		0	1
35	2022	12.395	13.264	14.1877	1	4	1	21.6131	3.4012	0.490645	0.0800418	0.0419706	13.2745	0.291938	0.32604	0.32931	29.0854	0.209655	-4.33232	3.73023	1	0.593374	0	0	0	1.09861	1.09861	0.164313	0	1	1	0.984684	0.365704	0	2.43487	0		0	1
36	2011	14.5077	15.3702	16.0943	1	5	0	22.9305	2.89037	0.38892	-0.0492566	0.121359	12.4765	0.11365	1.24435	0.00405	41.5236	0.122762	-3.86517	4.23444	0	0.173265	0	0	0	3.46574	4.12713	0.0280937	0	1	0	0.976066	0.0643517	0	4.60987	24139160	127443	0	0	1.0873	19.1354	55.0873
36	2012	14.1544	14.998	15.4919	1	4	0	23.0901	2.94444	0.341024	0.0745453	0.1332	11.4862	0.117366	1.28346	0.00441	41.5236	0.209904	-3.8966	4.87859	0	0.192548	0	0	0	3.49651	4.12713	0.0259648	1	1	0	0.978078	0.0806001	0	5.12289	42939384	158800	0	0	13.8025	19.1354	63.8471
36	2013	14.7063	15.5746	16.271	1	4	0	23.279	2.99573	0.299057	0.0265231	0.148398	12.4183	0.0985774	1.22777	0.00441	41.5236	0.155476	-3.92361	5.90422	0	0.185718	0	0	0	3.49651	4.31749	0.0292064	1	1	0	0.977882	0.0863526	0	4.94119	82596944	179800	0	0	14.2857	20.1632	63.8471
36	2014	14.6948	15.5698	16.2325	1	5	0	23.517	3.04452	0.308801	0.0971073	0.180224	12.3666	0.101104	1.15134	0.00441	41.5236	0.189669	-3.94289	4.40363	0	0.184836	0	0	0	3.3322	4.09434	0.0293204	1	1	0	0.979247	0.0901377	0	4.91771	110755616	223714	0	0	2.4162	20.1632	63.8471
36	2015	14.7709	15.6446	16.281	1	4	1	23.6829	3.09104	0.298748	0.112981	0.152823	12.2122	0.085025	1.07502	0.00093	41.5236	0.10225	-3.96555	4.27481	1	0.190616	0	0	0	2.77259	3.3322	0.0237827	1	1	0	0.979418	0.113311	0	5.07149	94642320	226146	0	0	26.3365	27.5998	73.1788
36	2016	14.8262	15.7042	16.346	1	5	1	23.9255	3.13549	0.355604	0.121398	0.142843	12.2657	0.0724914	0.911497	0.000933	41.5236	0.0806499	-3.97596	3.61699	1	0.190257	0	0	0.693147	2.56495	3.13549	0.0215765	1	1	0	0.98272	0.137353	0	5.06196	119136944	73996	0	0	33.0716	29.4135	79.0789
36	2017	14.8718	15.7459	16.3804	1	5	1	24.0448	3.17805	0.345081	0.0417178	0.119207	12.2569	0.0630041	0.877704	0.00093	41.5236	0.0849578	-3.99954	4.22232	1	0.185775	0	0	0	3.52636	4.45435	0.0159066	1	1	0	0.983504	0.16927	0	4.9427	18489772	80133	0	0	33.0716	29.0206	79.0789
36	2018	14.9557	15.8279	16.462	1	5	1	24.137	3.21888	0.344171	0.0865706	0.113078	12.2672	0.0564657	0.879208	0.000933	41.5236	0.0984428	-4.02602	2.91082	1	0.173589	0	0	0	3.29584	4.12713	0.0116843	1	1	0	0.983186	0.211062	0	4.61849	0	85013	0	0	30.2024	22.8235	73.1788
36	2019	15.0218	15.9021	16.5543	1	5	1	24.6284	3.2581	0.232755	0.0423848	0.108295	12.4182	0.04045	0.597379	0.710886	25.1416	0.110695	-3.9816	1.74282	1	0.180632	0	0	0	3.21888	4.11087	0.0322761	1	1	0	0.980221	0.237974	0	4.80586	0	64861	0	0	30.2024	16.445	79.0789
36	2020	15.0292	15.9328	16.6396	1	5	1	24.7346	3.29584	0.305607	0.0693398	0.0840358	12.8502	0.0560815	0.592957	0.710417	25.1416	0.103763	-4.00063	1.93135	1	0.177348	0	0.693147	0	3.04452	3.61092	0.026279	0	1	0	0.981077	0.270673	0	4.71848	202000		0	0	38.9912	23.4583	81.457
36	2021	15.068	15.9644	16.6481	1	6	1	24.6801	3.3322	0.265026	0.0998853	0.0998024	12.7686	0.056813	0.695582	0.883832	25.0375	0.110899	-4.05151	1.89185	1	0.16594	0	0.693147	0	2.70805	3.43399	0.0296768	0	1	0	0.983064	0.309576	0	4.41497	0		0	0	40.9544	19.0145	79.0789
36	2022	15.0459	15.9348	16.595	1	7	1	24.6996	3.3673	0.277451	0.0601904	0.0534746	12.6448	0.0510738	0.684316	0.774188	25.0227	0.00314659	-4.08765	2.06798	1	0.164898	0	1.09861	1.09861	2.48491	3.09104	0.0228507	1	1	0	0.984684	0.346728	0	4.38724	0		0	0
37	2011	15.727	15.4724	13.9256	1	6	0	21.8724	2.94444	0.100524	0.0855249	0.0866528	11.3849	0.203793	0.716492	0.1484	13.4703	0.155854	-3.90665	2.64151	0	0.865607	0	1.09861	1.09861	1.94591	1.94591	0.066601	1	1	0	0.902449	0.15649	0	5.6524	2.30986e+06	215440	0	0	1.0873	7.8295	42.5647
37	2012	15.7372	15.4827	13.9054	1	2	0	21.9611	2.99573	0.130811	0.126845	0.0942066	11.1621	0.156352	0.638554	0.1484	13.4703	-0.0261039	-3.95022	1.79473	0	0.84323	0	0	0			0.07589	1	1	0	0.901546	0.179684	0	5.50627	2.01507e+06	234984	0	0	1.0873	3.6578	29.6508
37	2013	15.8822	15.626	13.985	1	2	0	21.9393	3.04452	0.132906	0.0606906	0.116067	10.8831	0.140122	0.748916	0.14926	13.4703	0.147494	-3.98941	1.90636	0	0.903531	0	0	0			0.0791224	1	1	0	0.907731	0.195575	0	5.90004	55513308	252089	0	0	1.0873	7.3761	39.7953
37	2014	16.0942	15.8379	14.1939	1	4	0	22.0415	3.09104	0.171864	0.0817937	0.0747781	10.8551	0.123978	0.821216	0.04569	13.4703	0.214495	-4.03288	2.68052	0	0.928489	0	0	0	2.3979	3.17805	0.076983	1	1	0	0.898647	0.202732	0	6.06302	4.77722e+06	265588	0	0	1.0873	7.3761	42.1734
37	2015	16.0886	15.8335	14.2375	1	5	1	22.523	3.13549	0.163774	0.0311369	0.0713639	11.0078	0.0800947	0.475615	0.91221	13.4703	-0.0625626	-4.07714	3.27543	1	0.932806	0	0	0.693147			0.0839813	1	1	0	0.921643	0.247276	0	6.09121	7660421	237728	0	0	1.0873	10.6106	47.6219
37	2016	16.2382	15.981	14.3221	1	4	1	22.5316	3.17805	0.179453	0.0475362	0.00623063	10.7695	0.0731139	0.551863	0.908047	13.4703	0.170266	-4.11704	2.0722	1	0.961398	0	0	0	0.693147	1.09861	0.0627997	1	1	0	0.924267	0.252695	0	6.27792	2.17448e+06	147167	0	0	1.2685	10.6106	52.8898
37	2017	16.2987	16.0417	14.3912	1	5	1	22.4595	3.21888	0.15437	0.0380247	0.175939	10.8687	0.0851897	0.669541	0.91642	13.4703	0.12884	-4.15772	2.05671	1	0.993225	0	0	0.693147	0.693147	0.693147	0.0562027	1	1	0	0.920866	0.2907	0	6.48574	5055098	162349	0	0	0.4228	10.6106	69.6869
37	2018	16.2599	16.0027	14.3532	1	5	1	22.4439	3.2581	0.223124	0.110589	0.131403	10.9234	0.0916413	0.680358	0.930173	13.4703	0.000465157	-4.19781	1.43663	1	0.9818	0	0.693147	0.693147			0.045732	1	1	0	0.925566	0.317102	0	6.41114	3.08296e+06		0	0	0.4228	10.6106	69.6869
37	2019	16.1383	15.8831	14.3257	1	5	1	22.5438	3.29584	0.205303	0.0822783	0.0678488	11.3329	0.101994	0.540481	0.084485	13.4703	-0.122142	-4.23688	1.22169	1	0.998882	0	0.693147	0.693147	0.693147	0.693147	0.0434689	1	1	0	0.930679	0.329975	0	6.52268	1.71384e+06	73292	0	0	0.4228	10.6106	69.6869
37	2020	16.2415	15.985	14.4186	1	5	1	22.8656	3.3322	0.259076	0.046345	0.0491405	11.3693	0.0804884	0.439578	0.94229	13.4703	0.122046	-4.26804	1.17001	1	1.01702	0	0	1.38629			0.041487	1	1	0	0.94005	0.308142	0	6.64115	115440		0	0	0.4228	11.6385	75.1957
37	2021	16.2624	16.0001	14.4243	1	5	1	22.9953	3.3673	0.35292	-0.0285605	0.0378162	11.8669	0.136405	0.492051	0.896187	13.4703	0.274446	-4.30196	1.09277	1	1.08002	0	0	1.79176			0.0432327	1	1	0	0.952614	0.337252	0	7.05248	0		0	0	19.6919	11.6385	72.8176
37	2022	16.582	16.3092	14.6925	1	5	1	23.4503	3.4012	0.43741	0.0696595	0.0275576	12.5141	0.229481	0.573031	0.917184	13.8397	0.835435	-4.30919	0.914821	1	1.14277	0	2.94444	1.94591	2.19722	2.89037	0.0465892	1	1	0	0.960394	0.365704	0	7.46224	1.95218e+06		0	0
38	2011	16.4358	16.0287		1	4	0	21.5027	2.89037	0.244076	0.0268392	0.0275504	11.3943	0.0408967	0.187479	0.01003	24.5371	-0.0856631	-3.84447	1.36413	0	0.332676	0	0	0			0.20605	1	1	1	0.923916	0.162688	0	18.8757	179556848	127745	0	0	0	6.7412	60.596
38	2012	16.4798	16.0714	18.2091	1	3	0	21.673	2.94444	0.318555	0.0027577	0.0615197	11.3312	0.0339028	0.163851	0.01003	22.1477	0.036216	-3.89614	1.3533	0	0.341414	0	0	0			0.212267	1	1	1	0.935222	0.196892	0	19.3714	1.10398e+06	133877	0	0	0	10.6106	61.3486
38	2013	16.6825	16.2688	18.6287	1	3	0	21.7661	2.99573	0.373312	-0.0396902	0.0567332	11.9508	0.0540092	0.188965	0.00994	21.6392	0.265828	-3.94147	1.44955	0	0.336538	0	1.38629	0.693147			0.218107	1	1	1	0.942053	0.22141	0	19.0948	5726454	143036	0	0	0	10.6106	44.5515
38	2014	17.0952	16.6718	18.9614	1	3	0	21.9711	3.04452	0.300708	0.0380392	0.0551833	11.8939	0.0539223	0.245781	6.75636	19.0453	0.596533	-3.99058	4.0402	0	0.353983	0	0	0	2.07944	2.19722	0.199327	1	1	1	0.94565	0.236259	1	20.0846	2.28241e+06	154651	0	1	0	10.6106	44.5515
38	2015	17.3557	16.9243	19.2253	1	5	1	22.638	3.09104	0.189144	0.0252633	0.0658132	11.9849	0.0355842	0.165471	4.58475	8.8621	0.311624	-4.03521	4.26521	1	0.389751	0	1.38629	1.09861	1.60944	2.30259	0.224981	1	1	1	0.94803	0.272154	1	22.114	3.1625e+06	167852	0	1	13.5307	10.6106	64.419
38	2018	18.2362	17.7824	20.1174	1	4	1	22.9563	3.21888	0.22516	0.020016	0.0405254	12.4748	0.0660034	0.376921	3.28846	8.8621	0.496127	-4.14394	1.79683	1	0.522991	0	1.38629	1.79176	2.56495	3.09104	0.0712661	1	1	1	0.976206	0.413377	1	29.6739	30000	77897	0	1	13.5307	15.659	64.419
38	2019	18.3645	17.9093	20.2971	1	4	1	23.1084	3.2581	0.24599	0.00357203	0.0544276	12.6255	0.0651545	0.371905	2.79738	8.9915	0.148888	-4.17547	2.00513	1	0.531223	0	2.07944	1.60944	2.83321	3.29584	0.0677597	1	1	1	0.951727	0.447783	1	30.141	370000	94116	0	1	0	12.0314	64.419
38	2020	18.4587	18.0009	20.3217	1	4	1	23.2438	3.29584	0.248536	0.0156655	0.0665272	12.4752	0.0544979	0.356725	0	9.4339	0.0982333	-4.20626	3.95606	1	0.544504	0	2.83321	1.94591	2.70805	3.52636	0.0666714	1	1	1	0.956852	0.440043	1	30.8945	0		0	1	13.5307	13.8452	81.457
38	2021	18.2937	17.833	20.0771	1	4	1	23.3597	3.3322	0.284414	-0.0195969	0.0702143	12.3997	0.0507063	0.296768	0.069475	9.4441	-0.0658651	-4.23713	2.41533	1	0.532164	0	2.56495	1.38629	2.19722	2.30259	0.0791522	1	1	1	0.964399	0.47412	1	30.1944	0		0	1	16.3395	12.0314	64.419
38	2022	18.0565	17.5937	19.792	1	4	1	23.4081	3.3673	0.30465	-0.0353155	0.0468059	12.3557	0.0501897	0.235816	0	12.1254	-0.165947	-4.27297	1.63697	1	0.512475	0	1.79176	0.693147	1.38629	1.38629	0.105231	1	1	1	0.962226	0.51225	1	29.0772	0		0	1
39	2011	10.9	10.6612	15.5702	1	5	0	23.193	2.89037	0.37164	0.0970831	0.15546	12.3154	0.192893	1.47692	0.00029	41.0299	0.107123	-3.8499	1.63688	0	0.19885	0	0.693147	1.09861	3.52636	4.35671	0.0523899	0	1	1	0.731452	0.0697347	0	5.96043	94113272	228737	0	0	20.296	18.7424	46.9296
39	2012	10.8882	10.6498	15.5388	1	5	0	23.2967	2.94444	0.375408	0.172824	0.160817	12.2492	0.175578	1.33279	0.00029	41.0299	0.00101439	-3.88224	1.49197	0	0.19983	0	0	0	3.58352	4.12713	0.0707741	1	1	1	0.744461	0.0825921	0	5.98981	189854176	263988	0	0	22.0175	18.7424	44.5515
39	2013	10.7297	10.4833	15.5566	1	5	0	23.5256	2.99573	0.443279	0.190892	0.117441	12.6891	0.260143	1.26729	0.00029	41.0299	0.195425	-3.90204	1.79311	0	0.236525	0	0	0	3.17805	3.80666	0.081356	0	1	1	0.739547	0.090687	0	7.08974	179205104	296437	0	0	22.0175	18.7424	44.5515
39	2014	10.9085	10.6618	15.734	1	5	0	23.6935	3.04452	0.456394	0.214913	0.104193	12.6677	0.228464	1.30984	0.00016	41.0299	0.222482	-3.92437	1.7444	0	0.250536	0	0.693147	0	3.55535	4.65396	0.0836809	0	1	1	0.753474	0.0955933	0	7.50971	853669568	321418	0	1	22.0175	16.9287	44.5515
39	2015	10.8455	10.5983	15.6672	1	5	1	23.7702	3.09104	0.430844	0.091463	0.108114	12.6067	0.222641	1.16518	0.00016	41.0299	-0.0395264	-3.95548	1.59042	1	0.251813	0	0	0.693147	2.94444	4.14313	0.0996586	1	1	1	0.762815	0.155707	0	7.54798	913149568	270607	0	1	22.0175	16.9287	47.6219
39	2016	10.8326	10.5831	15.6994	1	5	1	23.9217	3.13549	0.493372	0.187533	0.105557	12.711	0.228154	1.08738	0.000155	41.0299	0.0858637	-3.97646	1.3473	1	0.247774	0	1.09861	1.09861	2.19722	3.58352	0.0924324	0	1	1	0.783023	0.179116	0	7.42692	745276992	306452	0	1	22.0175	16.9287	47.6219
39	2017	10.9203	10.6709	15.7824	1	5	1	23.996	3.17805	0.52348	0.0255769	0.0538102	12.7603	0.228796	1.18807	0.00016	41.0299	0.176909	-4.0064	1.01104	1	0.247626	0	1.09861	1.94591	2.30259	3.29584	0.0862842	0	1	1	0.796539	0.215722	0	7.42247	834384512	386418	0	1	24.8867	19.7098	47.6219
39	2018	10.8394	10.591	15.6832	1	5	1	23.8759	3.21888	0.556152	-0.00434212	0.026188	12.7465	0.242726	1.20742	0.000146	41.0299	-0.0987824	-4.06242	0.975523	1	0.240217	0	1.60944	2.19722	1.38629	2.19722	0.0282026	0	1	1	0.80721	0.284716	0	7.20039	400553792	348899	0	1	24.8867	19.7098	47.6219
39	2019	10.8947	10.645	15.7864	1	6	1	23.9137	3.2581	0.568016	0.112635	0.00392508	12.8647	0.235178	1.20063	0.000139	41.0299	0.0327192	-4.09751	0.977223	1	0.230809	0	2.83321	1.60944	2.19722	3.46574	0.0327545	0	1	1	0.824315	0.310497	0	6.91839	377654880	377156	0	1	23.1652	17.7751	53.8832
39	2020	11.101	10.8516	15.9986	1	6	1	24.0621	3.29584	0.610204	0.131216	0.00608317	12.86	0.183286	1.17422	0.000146	41.0299	0.13444	-4.11706	1.10224	1	0.21986	0	2.3979	2.63906	1.38629	1.94591	0.0305884	0	1	1	0.863211	0.33427	0	6.59021	120000		0	1	18.3328	15.2056	66.7971
39	2021	11.056	10.8051	15.9983	1	5	1	23.9951	3.3322	0.675427	0.0667775	0.0195386	13.0526	0.228737	1.33621	0.000146	41.0299	0.064225	-4.16653	1.12382	1	0.212281	0	3.85015	1.38629	1.94591	2.30259	0.0327137	0	1	1	0.87383	0.376358	0	6.36303	0		0	1	18.8161	15.2056	64.419
39	2022	10.9389	10.6897	15.8448	1	5	1	24.0363	3.3673	0.663589	-0.0552846	0.0217825	12.9977	0.198279	1.09582	0.000139	41.0299	-0.145396	-4.20075	1.03734	1	0.221765	0	3.61092	0			0.0320524	0	1	1	0.8833	0.432477	0	6.64731	0		0	1
40	2011	16.5175	16.234	18.1285	1	4	0	21.553	2.89037	0.491651	0.0765124	0.0116977	13.0934	0.486021	0.829204	0.00959	20.0173	0.210788	-3.84817	1.56364	0	0.12341	0	0	0			0.0519775	0	1	1	0.9411	0.100756	0		3.05389e+06	7429	0	0
40	2012	16.7174	16.4318	18.3568	1	2	0	21.601	2.94444	0.474181	0.097107	0.0234691	13.2709	0.544017	0.974912	0.0115	20.152	0.233589	-3.89151	1.59265	0	0.1252	0	0	0			0.0406609	0	1	0	0.955817	0.12251	0		4.19482e+06	9020	0	0
40	2013	17.0137	16.7279	18.6683	1	3	0	21.7196	2.99573	0.428993	0.246589	0.0434119	13.344	0.488955	1.13669	0.00729	20.152	0.312697	-3.9389	2.60577	0	0.127504	0	0	0	2.07944	3.13549	0.036755	0	1	0	0.953841	0.140248	0		4.41348e+06	10824	0	0
40	2014	17.0617	16.7766	18.7163	1	4	0	21.7997	3.04452	0.315886	0.238276	0.118149	13.317	0.425596	1.0671	0.00729	20.152	0.0171251	-3.98322	2.70351	0	0.123944	0	0.693147	0	2.63906	3.73767	0.0400146	0	1	0	0.958551	0.149536	0		5942837	12200	0	0
40	2016	16.5811	16.2926	18.3117	1	4	1	21.8168	3.13549	0.328263	0.089908	0.0476798	13.7413	0.537499	0.621375	0.004609	20.152	-0.14526	-4.06406	2.86941	1	0.130394	0	0.693147	0			0.120869	0	1	0	0.963318	0.192333	0		8.174e+06	14360	0	0	1.0873	4.6856	47.05
40	2017	18.8701	18.5662	20.7978	1	4	1	24.4024	3.17805	0.525974	0.0999242	-0.0249557	14.7335	0.155034	0.601293	0.00117	73.3158	1.57624	-3.94299	1.30574	1	0.137734	0	0	0	1.38629	2.56495	0.0588496	0	1	0	0.966066	0.210593	0		3.7265e+06	2978	0	0	1.0873	8.8573	47.05
40	2018	18.9153	18.6111	20.8637	1	4	1	24.4801	3.21888	0.479588	0.0467653	0.0390236	14.7335	0.154852	0.598309	0.000245	73.3158	0.0753813	-3.96926	1.27759	1	0.139231	0	0.693147	0	2.77259	3.3673	0.0348664	0	1	0	0.971321	0.25025	0			2901	0	0	37.7227	39.7219	47.05
40	2019	18.7056	18.3949	20.3684	1	3	1	24.5363	3.2581	0.506024	0.0186246	0.0561159	13.7049	0.15323	0.608609	0.000245	73.3158	0.0760535	-3.999	1.28487	1	0.147825	0	0.693147	0	2.70805	3.55535	0.0566812	0	1	1	0.971784	0.288227	0			4959	0	0	41.4074	39.7219	47.05
40	2020	18.7609	18.4506	20.4182	1	3	1	24.5692	3.29584	0.54202	0.0432259	0.00611719	13.6489	0.140512	0.607782	0	72.8824	0.0319844	-4.03288	1.16111	1	0.14752	0	1.79176	0	2.30259	2.3979	0.0366924	0	1	1	0.974529	0.323823	0				0	0	41.4074
40	2021	18.721	18.4087	20.3664	1	4	1	24.64	3.3322	0.580473	0.0908101	0.00753729	13.6817	0.160214	0.617864	0.000258	73.3158	0.0911861	-4.05936	1.1854	1	0.14758	0	2.48491	0.693147	1.60944	2.30259	0.0351046	0	1	0	0.975462	0.357005	0				0	0
40	2022	18.8555	18.5423	20.5102	1	4	1	24.7834	3.3673	0.601165	0.0162252	0.00325096	13.7873	0.1544	0.644733	0.000258	73.3158	0.204368	-4.07067	1.15182	1	0.154212	0	0	0	1.60944	2.48491	0.0376339	0	1	0	0.979647	0.391989	0				0	0
41	2011	10.1728	9.93553	14.8025	1	4	0	22.8985	2.89037	0.531791	0.0471192	0.0584745	12.2113	0.239863	0.928322	0.25546	51.5291	0.0452416	-3.86663	1.58241	0	0.383196	1	0	0.693147	2.63906	2.70805	0.0729031	1	1	1	0.731452	0.186656	1	9.75634	88200240	472230	0	0	7.1882	10.399	55.4485
41	2012	10.1585	9.91827	14.873	1	4	0	22.8708	2.94444	0.535614	0.07179	0.0578575	12.4118	0.27875	0.973898	0.25546	51.5291	0.0203532	-3.90782	1.40417	0	0.385085	1	0.693147	0	1.38629	1.38629	0.0769271	0	1	0	0.744461	0.210452	1	9.80442	91403304	496061	0	0	7.1882	10.399	53.0704
41	2013	10.2027	9.96209	14.9081	1	4	0	22.9998	2.99573	0.605591	0.137441	0.0445786	12.3718	0.267121	0.950678	0.25759	51.5291	0.110596	-3.94172	1.50778	0	0.4558	1	0.693147	0.693147	0.693147	0.693147	0.0838905	1	1	0	0.739547	0.226028	1	11.6048	89175016	527633	0	0	7.8526	10.399	40.5479
41	2014	10.2478	10.0057	14.9936	1	4	0	23.2001	3.04452	0.633816	0.114114	0.0619556	12.4564	0.232115	0.825737	0.25562	51.5291	0.0611863	-3.96941	2.58123	0	0.482799	1	1.38629	1.09861	0.693147	1.09861	0.0880905	1	1	0	0.753474	0.231681	1	12.2923	83794264	633460	0	0	7.8526	6.2273	42.9259
41	2015	10.2981	10.0543	15.0919	1	4	1	23.2685	3.09104	0.640637	0.0955095	0.0657183	12.5264	0.227098	0.80345	0.25589	51.5291	0.0419741	-4.00441	4.78198	1	0.48526	1	0.693147	1.09861	1.09861	1.60944	0.0786839	1	1	0	0.762815	0.34425	1	12.3549	54682528	711253	0	0	1.0873	12.9686	63.8471
41	2016	10.3558	10.1113	15.1701	1	4	1	23.1672	3.13549	0.589862	0.108371	0.0657835	12.5649	0.254813	0.936453	0.256103	51.5291	0.0531554	-4.05167	3.28722	1	0.477477	1	2.63906	1.09861	0.693147	1.38629	0.0808681	1	1	0	0.783023	0.386352	1	12.1568	54740356	720915	0	1	0.7551	12.9686	63.8471
41	2017	10.3542	10.1096	15.1797	1	4	1	23.1682	3.17805	0.532298	0.103282	0.0773169	12.6536	0.263163	0.967464	0.00049	56.5019	0.0341578	-4.0916	3.01038	1	0.477191	1	1.79176	0.693147	0.693147	0.693147	0.0795713	0	1	0	0.796539	0.435667	1	12.1495	13428303	661001	0	1	1.0873	6.4389	70.1084
41	2018	10.3492	10.1046	15.1784	1	5	1	23.2122	3.21888	0.546613	0.0101474	0.0801034	12.697	0.257368	0.943037	0.000488	56.5085	0.0186329	-4.12856	1.74689	1	0.462913	1	0.693147	2.07944	0.693147	0.693147	0.0366595	0	1	0	0.80721	0.462575	1	11.786	60000	682658	0	1	1.0873	6.4389	70.1084
41	2019	10.2913	10.0447	15.1904	1	4	1	23.2105	3.2581	0.54705	0.106122	0.0621248	12.8715	0.267636	0.879693	0.000488	56.5085	-0.0687349	-4.16868	1.79917	1	0.444783	1	0	1.79176			0.0432336	0	1	0	0.824315	0.475028	1	11.3244	0	612818	0	1	1.0873	6.4389	70.1084
41	2020	10.3492	10.1029	15.241	1	4	1	23.4635	3.29584	0.428987	0.0800979	0.0453828	12.8347	0.199605	0.702494	0.006052	63.7571	0.0284067	-4.18797	1.49213	1	0.423685	1	0	1.09861			0.0450125	0	1	0	0.863211	0.454365	1	10.7872	0		0	1	1.0873	6.4389	80.885
41	2021	10.6335	10.3893	15.4765	1	4	1	23.5459	3.3322	0.477766	0.0563025	0.0286373	12.7858	0.16901	0.851454	0.004917	63.97	0.31617	-4.22004	1.62792	1	0.409079	1	1.38629	1.60944			0.0324457	0	1	0	0.87383	0.476612	1	10.4153	0		0	1	29.4775	6.4389	70.1084
41	2022	10.5902	10.3488	15.3426	1	4	1	23.6776	3.3673	0.535167	0.0598649	0.0416882	12.5947	0.139911	0.730392	0.004916	63.97	-0.0214479	-4.24615	1.32693	1	0.427356	1	1.38629	1.38629			0.0296228	1	1	0	0.8833	0.516973	1	10.8807	0		0	1
42	2011	17.0584	16.6224	18.492	1	4	0	21.0808	2.94444	0.37062	0.0357722	0.0801039	11.0672	0.103867	0.661392	0.01014	42.3073	0.140742	-3.84479	1.9713	0	0.213841	0	0	0	1.09861	1.09861	0.237874	1	1	1	0.923916	0.0988083	0	6.66899	6095906	5497	0	0
42	2012	17.005	16.5658	18.4493	1	3	0	21.2077	2.99573	0.428241	-0.0302061	0.0854295	11.1325	0.103508	0.557582	0.01014	42.3073	-0.0429046	-3.89833	1.65633	0	0.219458	0	0	0.693147	1.38629	1.38629	0.28439	1	1	1	0.935222	0.117127	0	6.84416	3460840	6015	0	0
42	2013	16.8883	16.4485	18.2841	1	4	0	21.234	3.04452	0.405321	0.0532838	0.0198255	10.9991	0.0925345	0.474862	0.00493	42.3073	-0.125599	-3.94097	2.59593	0	0.216324	0	0	0.693147	1.09861	1.60944	0.293588	1	1	1	0.942053	0.134485	0	6.74643	7179216	7006	0	0
42	2014	17.0612	16.621	18.4331	1	4	0	21.3682	3.09104	0.45517	0.0213216	0.0180632	10.9284	0.0776727	0.485861	0.0041	42.3073	0.170112	-3.99348	3.28761	0	0.227537	0	0	0			0.293588	1	1	1	0.94565	0.146326	0	7.09613	4204252	80028	0	0
42	2015	17.2515	16.8091	18.5625	1	4	1	21.5415	3.13549	0.503268	0.0650761	0.0225328	10.7571	0.0602553	0.475233	0.00377	42.3073	0.163124	-4.04734	4.33919	1	0.250528	0	0	0	1.09861	1.38629	0.274866	1	1	1	0.94803	0.181888	0	7.81315	7924600	560	0	0
42	2016	17.2572	16.8094	18.6364	1	4	1	21.5598	3.17805	0.457936	-0.0123948	0.0411926	11.0078	0.0805335	0.484782	0.003768	42.3073	0.0390245	-4.08866	3.70776	1	0.273149	0	0	0.693147	1.79176	1.94591	0.289418	1	1	1	0.96099	0.210585	0	8.51862	10530917	572	0	0
42	2017	17.2298	16.7766	18.7665	1	4	1	21.7443	3.21888	0.495297	0.0741081	0.0459143	11.5583	0.114557	0.438291	0.1218	41.733	0.0872267	-4.14029	2.41757	1	0.283691	0	0	0.693147	1.94591	2.30259	0.293588	1	1	1	0.96988	0.235519	0	8.84739	1322900	7227	0	0
42	2018	17.222	16.7712	18.7154	1	4	1	21.7909	3.2581	0.483476	0.0302229	0.0320276	11.4432	0.0960776	0.420772	0.107808	41.6829	0.00580133	-4.18277	1.69434	1	0.336173	0	0	0	1.79176	2.19722	0.195535	1	1	1	0.976206	0.273654	0	10.4841	2922500	9020	0	0
42	2019	17.3398	16.8914	18.8137	1	4	1	21.8951	3.29584	0.496983	0.0738259	0.0341038	11.3492	0.076111	0.416603	0.095743	41.6883	0.09888	-4.22763	1.91133	1	0.341465	0	1.09861	1.09861	1.09861	1.09861	0.156855	1	1	1	0.951727	0.308994	0	10.6492	22463390	11088	0	0
42	2020	17.3735	16.9234	18.8845	1	4	1	21.9965	3.3322	0.522123	0.0255917	0.0301139	11.4544	0.0769033	0.388334	0.106633	41.6883	0.0316399	-4.27146	1.77737	1	0.350002	0	0	0.693147	0.693147	0.693147	0.158779	1	1	1	0.956852	0.346134	0	10.9154	33962364		0	0
42	2021	17.3057	16.8481	19.0241	1	4	1	22.0814	3.3673	0.527199	0.00831673	0.0308711	12.1847	0.145434	0.386316	0.100591	40.6377	0.0829481	-4.31399	1.86951	1	0.34207	0	0	1.38629			0.167153	1	1	1	0.964399	0.396399	0	10.668	4.44493e+06		0	0
42	2022	17.3227	16.8644	19.0595	1	4	1	22.1841	3.4012	0.550854	-0.0202703	0.0293781	12.282	0.144399	0.371278	0.042038	34.0869	0.0649675	-4.35622	1.85722	1	0.329414	0	0	0.693147	1.09861	1.09861	0.143204	1	1	1	0.962226	0.445016	0	10.2733	1.06878e+06		0	0
43	2011	15.5352	15.2704	17.1035	1	5	0	20.7117	2.94444	0.563589	-0.0866278	-0.00902011	12.6105	0.311355	0.507019	0	40.5269	0.148503	-3.79753	1.74593	0	0.0770571	0	0	0			0.217168	0	1	1	0.9411	0.109592	0	2.9026	697000	1052948	0	0
43	2012	15.5979	15.3357	17.0862	1	4	0	20.7713	2.99573	0.446647	0.0612871	-0.155826	12.0879	0.220015	0.496877	0	40.5384	0.0401224	-3.84594	1.82146	0	0.0781749	0	0	0			0.183288	1	1	1	0.955817	0.131773	0	2.9447	35651092	1053347	0	0
43	2013	15.6819	15.4198	17.1846	1	5	0	20.6923	3.04452	0.383621	0.011349	0.0550265	12.1529	0.236302	0.567912	0	40.5384	0.056138	-3.87471	1.80565	0	0.0796139	0	0	0	0.693147	0.693147	0.13949	1	1	1	0.953841	0.147744	0	2.99891	6.98952e+06	1059715	0	0
43	2014	15.7032	15.4405	17.2218	1	4	0	20.6754	3.09104	0.331116	0.0315725	0.0378213	12.2349	0.249431	0.579955	0	40.5384	0.0040828	-3.91223	2.80522	0	0.0773905	0	0	0	0.693147	0.693147	0.122693	1	1	1	0.958551	0.158922	0	2.91516	3507657	1062946	0	0
43	2015	15.9208	15.6579	17.4564	1	4	1	20.7823	3.13549	0.26697	0.0149994	0.0467748	12.2848	0.220506	0.611172	0	40.5471	0.172779	-3.96747	6.52194	1	0.0807605	0	0	0	0.693147	0.693147	0.15668	1	1	0	0.958991	0.199798	0	3.0421	2.20737e+06	1076505	0	0
43	2016	17.2287	16.9654	18.784	1	4	1	21.0104	3.17805	0.262776	0.0617062	0.136285	12.3925	0.182285	1.76887	0	40.5471	1.57624	-4.03668	4.43315	1	0.0814179	0	0	0	0.693147	0.693147	0.0360421	1	1	1	0.963318	0.231211	0	3.06686	1.45074e+06	1134184	0	0
43	2017	17.6096	17.3469	19.1728	1	2	1	21.175	3.21888	0.334427	0.0344283	0.167695	12.4932	0.159798	2.11241	0	40.5471	0.530993	-4.09497	2.34015	1	0.0860012	0	0	0	0.693147	0.693147	0.0225239	1	1	0	0.966066	0.281914	0	3.23951	650900	1018255	0	0
43	2018	15.865	15.6045	17.4098	1	3	1	21.1077	3.2581	0.265447	0.0169809	0.051638	12.3917	0.149688	0.429786	0	40.5471	-0.442966	-4.12777	1.54539	1	0.0869358	0	0	0			0.115784	1	1	1	0.971321	0.344984	0	3.27471	270000	1027344	0	0
43	2019	15.5885	15.3286	17.1249	1	3	1	21.1543	3.29584	0.263261	0.00836998	0.0307897	12.3311	0.134762	0.307402	0	40.5471	-0.250631	-4.1728	1.80628	1	0.0923019	0	0	0			0.17658	1	1	1	0.971784	0.372596	0	3.47684	120000	1031042	0	0
43	2020	15.5242	15.265	17.0509	1	3	1	21.1861	3.3322	0.247254	0.0285236	0.0421802	12.2474	0.121769	0.272502	0	40.5471	-0.0848688	-4.21612	1.57336	1	0.0921115	0	0	0			0.182723	1	1	1	0.974529	0.382797	0	3.46967	0		0	0
43	2021	15.5206	15.2577		1	3	1	21.1976	3.3673	0.213528	-0.00432204	0.0346699	12.6444	0.176133	0.304497	0	40.5471	0.130357	-4.25731	2.05395	1	0.0921491	0	0	0			0.206671	1	1	1	0.975462	0.391993	0	3.47109	0		0	0
43	2022	15.4532	15.1912	17.0232	1	3	1	21.1996	3.4012	0.193172	0.0189427	0.0443497	12.6567	0.172309	0.291168	0	40.5471	-0.0418347	-4.29751	1.80871	1	0.0962901	0	0	0			0.200534	1	1	1	0.979647	0.45488	0	3.62707	0		0	0
44	2011	12.6556	13.4851	14.345	1	3	0	21.4262	2.94444	0.340401	0.0286056	0.0348502	12.5365	0.139859	0.357393	0.63574	21.6751	0.177201	-3.87841	2.78621	0	0.0374183	1	0	0	2.3979	3.4012	0.0681486	0	1	1	0.976066	0.0916406	0	2.39281	11909300	40729	0	0
44	2012	12.7394	13.5711	14.3794	1	3	0	21.739	2.99573	0.460584	0.00085747	0.054033	12.3754	0.124822	0.343974	0.48893	21.6751	0.315912	-3.94	2.4098	0	0.0415825	1	0	0	1.09861	1.60944	0.0915788	0	1	1	0.978078	0.10776	0	2.6591	11736642	45257	0	0
44	2013	12.7233	13.5727	14.4166	1	4	0	21.968	3.04452	0.542144	0.0523645	0.0286546	12.6797	0.140048	0.293349	0.18899	21.6751	0.0722148	-3.99047	2.25027	0	0.0401076	1	0	0.693147	0.693147	1.09861	0.102654	0	1	1	0.977882	0.123872	0	2.56478	13076469	51200	0	0
44	2014	12.9181	13.7779	14.6311	1	3	0	22.0244	3.09104	0.529454	0.00407887	0.029313	12.812	0.166256	0.365663	0.18624	22.4786	0.318839	-4.03236	2.77109	0	0.039917	1	0.693147	1.09861	2.07944	2.83321	0.0891645	0	1	0	0.979247	0.133152	0	2.5526	28737742	32979	0	0
44	2015	13.0057	13.8848	14.7613	1	4	1	22.3089	3.13549	0.480438	0.0290033	0.0464458	13.0599	0.184527	0.336697	0.16911	29.6076	0.223796	-4.07771	4.7454	1	0.0411653	1	0	1.09861	2.07944	3.17805	0.0827291	0	1	1	0.979418	0.164138	0	2.63242	19970138	29127	0	0
44	2016	12.8291	13.7109	14.5672	1	4	1	22.9858	3.17805	0.413974	-0.00184537	0.0404925	13.0107	0.105655	0.157063	0.134377	34.084	-0.082046	-4.10245	2.02801	1	0.0410879	1	0.693147	1.09861	1.94591	2.3979	0.113996	0	1	1	0.98272	0.203359	0	2.62747	65397924	3576	0	1
44	2018	13.1631	14.0541	14.9258	1	1	1	23.0589	3.2581	0.533162	-0.0492391	0.00769924	13.2636	0.131418	0.239132	0.134377	24.9896	0.35475	-4.17845	1.25122	1	0.0374883	1	1.09861	0	1.60944	1.60944	0.0978613	0	1	1	0.983186	0.298844	0	2.39728	0	25360	0	1
44	2019	13.1194	14.0072	14.8568	1	3	1	23.1007	3.29584	0.57032	-0.0181646	0.00989788	13.1513	0.123596	0.2269	0.086714	16.9056	-0.0107133	-4.21595	1.37982	1	0.0390091	1	1.60944	0.693147	0.693147	0.693147	0.11516	0	1	1	0.980221	0.342008	0	2.49454	26673.8	67154	0	1
44	2020	12.8531	13.7561	14.6108	1	3	1	23.0534	3.3322	0.613627	-0.0114187	-0.0180616	13.3272	0.187935	0.214054	0	22.2301	-0.100183	-4.25877	1.85506	1	0.0382999	1	1.79176	1.09861			0.127387	0	1	0	0.981077	0.347186	0	2.44918	2575546		0	1
44	2021	12.8296	13.7298	14.6085	1	2	1	22.847	3.3673	0.714827	0.0129412	-0.063678	13.4501	0.214838	0.246219	0.086177	22.8918	-0.0641959	-4.30879	1.60522	1	0.0358363	1	0	1.38629			0.124747	0	1	1	0.983064	0.441164	0	2.29164	5047.1		0	1
44	2022	12.7421	13.6377	14.5282	1	3	1	22.7201	3.4012	0.682683	0.0193024	-0.155826	13.4766	0.217388	0.24154	0.03279	22.8918	-0.135989	-4.35314	1.50566	1	0.0356112	1	0	0			0.111271	0	1	1	0.984684	0.494825	0	2.27725	13309		0	1
45	2011	10.2538	10.0135	17.3495	0	5	0	23.2472	2.83321	0.420958	0.246589	0.212741	13.2317	0.0811391	0.675463	0.00186	21.5171	0.569188	-3.80602	2.91792	0	0.139319	0	1.09861	0	3.8712	4.65396	0.0594034	0	1	0	0.899079	0.0830311	0	1.77168	23245508	3862	0	0	3.8055	9.9456	44.5515
45	2012	10.5779	10.3394		0	5	0	23.4688	2.89037	0.372576	0.246589	0.212741	13.1917	0.0640751	0.742077	0.0959	21.4551	0.3712	-3.82748	3.61389	0	0.134277	0	1.09861	1.09861	3.7612	4.5326	0.0461144	0	1	0	0.895542	0.101907	0	1.70757	29736688	5153	0	0	0.9061	7.8295	44.5515
45	2013	10.4366	10.1917	17.5858	0	5	0	23.3432	2.94444	0.225484	0.0893086	0.212741	13.3189	0.0809158	0.759495	0.18708	21.3942	-0.0973689	-3.8785	2.32387	0	0.127848	0	0	0	3.43399	3.93183	0.0396087	0	1	0	0.891863	0.103022	0	1.6258	19512638	5293	0	0	0.4832	10.6106	44.5515
45	2014	9.77759	9.53617	16.9156	0	5	0	23.3013	2.99573	0.256437	0.0992429	0.212741	13.2519	0.0824924	0.406462	0.18105	25.7211	-0.442966	-3.92188	2.47376	0	0.121595	0	0	0	3.2581	3.98898	0.0869702	0	1	0	0.885812	0.108486	0	1.54628	36454412	6302	0	0	0	10.1572	44.5515
45	2015	10.0943	9.83734	17.2998	0	5	1	23.3021	3.04452	0.213882	0.0115912	0.0741082	13.4367	0.0842478	0.523466	0.14228	26.6098	0.28892	-3.96182	3.15649	0	0.120384	0	0	0	3.73767	4.56435	0.0636022	0	1	1	0.894277	0.173574	0	1.53089	19311790	7040	0	0	0	10.1572	58.1577
45	2016	10.1946	9.95117	17.3844	0	4	1	23.3388	3.09104	0.186441	0.191976	0.117642	13.2824	0.0862063	0.607282	0.04569	28.1137	0.20345	-3.99887	3.63216	0	0.105565	0	0	0	3.61092	4.84419	0.0654965	0	1	1	0.894018	0.224066	0	1.34244	32374246	8201	0	1	0	10.1572	64.419
45	2017	10.3522	10.1283	17.4548	0	6	1	23.7067	3.13549	0.224905	0.186953	0.142584	13.0411	0.0571932	0.526169	0.04374	26.0173	0.251791	-4.00287	4.99974	0	0.0964378	0	2.19722	2.19722	3.80666	4.62497	0.0547822	0	1	1	0.877332	0.261085	0	1.22637	3044294	12465	0	1	9.1211	10.6106	64.419
45	2018	10.5628	10.3563	17.5762	0	6	1	23.8414	3.17805	0.242457	0.190132	0.13171	12.787	0.0455505	0.57755	0.04374	26.0173	0.255953	-4.02678	2.90095	0	0.0874625	0	0	0	3.89182	4.72739	0.0553369	0	1	1	0.878376	0.314649	0	1.11223	0	15968	0	1	9.695	10.6106	72.8176
45	2019	10.5282	10.315	17.6821	0	5	1	24.0878	3.21888	0.323833	0.167414	0.155296	13.0616	0.0525196	0.546921	0.026788	26.0173	0.211518	-4.03332	4.75691	0	0.0839004	0	1.09861	0	3.89182	4.69135	0.0524087	0	1	1	0.872198	0.335731	0	1.06694	0	16000	0	1	6.8257	10.6106	64.419
45	2020	9.82182	9.55044	17.6156	0	5	1	24.2789	3.2581	0.337835	0.140423	0.16052	14.5422	0.196723	0.475671	0.040591	26.0173	0.0528497	-4.04377	8.23727	0	0.0768543	0	1.94591	1.09861	3.89182	4.68213	0.0507093	0	1	1	0.861368	0.355447	0	0.977333	0		0	1	5.7384	15.266	75.1957
45	2021	9.90815	9.63585	17.7303	0	5	1	24.4894	3.29584	0.348852	0.178161	0.170199	14.6723	0.187206	0.4777	0.040591	26.0173	0.239563	-4.04759	8.23727	0	0.071659	0	1.79176	1.09861	3.89182	4.84419	0.0511628	0	1	1	0.869128	0.384726	0	0.911266	770894		0	1	25.7928	10.6106	70.0482
45	2022	10.0251	9.75453	17.8579	0	5	1	24.6626	3.3322	0.331936	0.160797	0.183683	14.7143	0.172349	0.488923	0.068755	25.891	0.217094	-4.05495	7.15678	0	0.0690874	0	0.693147	1.09861	3.66356	4.82831	0.0462682	0	1	1	0.868784	0.425856	0	0.878564	0		0	1
46	2011	17.9368	17.1915	16.4072	1	4	0	21.7776	2.83321	0.388028	-0.0693945	0.0356235	11.7827	0.149439	1.09317	0	30.0152	0.102432	-3.82208	1.27131	0	0.14259	0	0	0		0.693147	0.045095	1	1	0	0.85346	0.14825	1	2.31944	14026883	305238	0	0
46	2012	17.8704	17.1184	16.3785	1	4	0	21.86	2.89037	0.402746	0.0979771	0.0189104	12.0892	0.181629	0.948354	0	30.0152	-0.0579977	-3.86609	1.31182	0	0.137442	0	0	0			0.0479327	1	1	0	0.855318	0.170545	1	2.23569	8516994	336073	0	0
46	2013	17.8697	17.115	16.3891	1	4	0	21.8359	2.94444	0.399787	0.0103232	0.0178138	12.1835	0.203615	0.96228	0	30.0152	-0.00945447	-3.90498	1.49233	0	0.134667	0	0	0			0.0564414	1	1	0	0.86093	0.180276	1	2.19055	2812736	353000	0	0
46	2014	17.7401	16.9878	16.267	1	4	0	21.876	2.99573	0.38324	-0.0162649	0.0249153	12.1366	0.180873	0.786221	0	30.0152	-0.149543	-3.94681	1.75325	0	0.133804	0	0	0			0.0586404	1	1	0	0.859057	0.19138	1	2.17653	15860574	240919	0	0
46	2015	17.7683	17.0109	16.2342	1	4	1	21.8965	3.04452	0.374924	0.0395764	0.020737	11.949	0.171576	0.779543	0	30.4334	0.0120522	-3.98769	2.05011	1	0.13914	0	0	0			0.0784503	1	1	0	0.874897	0.294159	1	2.26333	14476923	172065	0	0
46	2016	17.6905	16.9338	16.172	1	5	1	22.0383	3.09104	0.371122	0.0267054	0.0224243	11.9831	0.148644	0.612917	0	30.4334	-0.0939641	-4.03278	1.6602	1	0.146082	0	0	0	1.09861	1.09861	0.090924	1	1	0	0.934918	0.335697	1	2.37623	11735864	250020	0	0
46	2017	17.6983	16.9431	16.1787	1	4	1	22.0388	3.13549	0.391518	-0.0324988	0.0171058	12.0031	0.150351	0.651809	0	30.4334	0.0639668	-4.0728	1.16915	1	0.147499	0	0	0			0.0761321	1	1	0	0.91316	0.386851	1	2.39929	532187	221608	0	0
46	2018	17.5666	16.8168	16.0661	1	4	1	21.9891	3.17805	0.417794	0.0774136	0.0126264	11.9862	0.144231	0.603278	0	30.4334	-0.119303	-4.11121	0.966491	1	0.140885	0	0	0.693147			0.0545696	1	1	0	0.912594	0.41633	1	2.2917	0	242189	0	0
46	2019	17.5489	16.8036	16.0619	1	4	1	21.9728	3.21888	0.389327	-0.00582581	0.0176406	11.9321	0.131197	0.586393	0	30.4334	-0.0436839	-4.15064	1.04752	1	0.138228	0	0	0			0.0523095	1	1	0	0.903327	0.444329	1	2.24848	0	262812	0	0
46	2020	17.6929	16.9488	16.227	1	4	1	22.0977	3.2581	0.419966	0.0636983	0.00716125	11.9744	0.114897	0.580949	0	30.4334	0.122515	-4.1944	1.11977	1	0.145079	0	0	0.693147			0.0380786	1	1	0	0.9125	0.443166	1	2.35992	0		0	0
46	2021	17.709	16.971	16.24	1	4	1	22.3044	3.29584	0.362813	-0.0547948	0.0132293	11.8898	0.0828979	0.504576	0	32.261	0.0679156	-4.23768	1.09096	1	0.143726	0	0	0.693147			0.0403234	1	1	0	0.937924	0.478709	1	2.33791	0		0	0
46	2022	17.5053	16.7546	16.1	1	4	1	22.3756	3.3322	0.356784	0.0699186	0.0211777	12.5103	0.13796	0.418067	0	32.261	-0.110253	-4.27796	0.947491	1	0.146322	0	0	0			0.0547703	1	1	0	0.94803	0.522794	1	2.38014	0		0	0
47	2011	10.2135	9.97619	14.9395	1	4	0	22.7938	2.94444	0.326492	0.0411477	0.204294	12.4459	0.171203	0.743846	0.01431	17.632	0.098097	-3.91078	2.4448	0	0.447271	0	0	0	3.3322	4.09434	0.0725563	0	1	1	0.731452	0.14825	1	6.24837	36341848	350480	0	0	1.933	3.6578	49.5485
47	2012	10.0499	9.81151	14.8079	1	4	0	23.1262	2.99573	0.189489	0.105442	0.15834	12.5108	0.127063	0.453627	0.00678	20.0019	-0.14968	-3.93435	1.81344	0	0.449475	0	1.09861	1.38629	3.43399	4.00733	0.0886379	0	1	0	0.744461	0.170545	1	6.27917	16428216	400953	0	0	1.933	10.399	50.5719
47	2013	10.147	9.90749	14.9332	1	5	0	23.2939	3.04452	0.235316	0.0614918	0.0845007	12.5644	0.112514	0.427506	0.00678	20.0019	0.114455	-3.96246	2.19915	0	0.532014	0	0	0.693147	3.3322	4.35671	0.0998845	0	1	1	0.739547	0.180276	1	7.43224	19570622	333886	0	0	1.933	10.399	47.4413
47	2014	10.3277	10.0892	15.0885	1	4	0	23.3966	3.09104	0.222622	0.0614207	0.0882877	12.4795	0.0931592	0.438585	0.00678	20.0019	0.136899	-3.99398	1.90535	0	0.563528	0	1.94591	1.60944	3.3673	4.36945	0.102085	1	1	1	0.753474	0.19138	1	7.87249	177612464	290438	0	0	1.933	12.9686	49.8194
47	2015	9.99084	9.74298	14.9903	1	5	1	23.4772	3.13549	0.222287	0.0345162	0.109678	13.0421	0.147772	0.365614	0.01348	20.2249	-0.0964416	-4.02669	1.76542	1	0.5664	0	1.79176	1.94591	2.3979	3.3322	0.138381	0	1	1	0.762815	0.294159	1	7.91261	202921392	320219	0	0	1.933	12.9686	72.8176
47	2016	10.076	9.82744	15.0876	1	5	1	23.5719	3.17805	0.223899	0.0305463	0.0988764	13.0601	0.141791	0.372033	0.010434	20.2249	0.118617	-4.05741	1.50651	1	0.557316	0	3.13549	3.2581	2.3979	3.43399	0.124157	0	1	1	0.783023	0.335697	1	7.78571	59785424	341273	0	1	1.0873	12.9686	69.6869
47	2017	10.3491	10.1011	15.3432	1	6	1	23.7305	3.21888	0.241196	0.0473381	0.0999784	13.0768	0.127768	0.445716	0.01043	20.2249	0.40397	-4.08015	1.37589	1	0.556982	0	3.4012	3.3322	2.99573	3.58352	0.103225	0	1	1	0.796539	0.386851	1	7.78104	8130318	367545	0	1	1.0873	12.9686	69.6869
47	2018	10.271	10.023	15.2617	1	5	1	23.7626	3.2581	0.212524	0.0418524	0.130849	13.1027	0.129589	0.417464	0.010582	20.2249	-0.0327821	-4.11638	1.03387	1	0.540317	0	1.79176	2.94444	3.3322	3.93183	0.0670749	0	1	1	0.80721	0.41633	1	7.54823	3.66757e+06	369133	0	1	1.0873	10.399	72.8176
47	2019	10.2585	10.0095	15.2754	1	4	1	23.8996	3.29584	0.270206	0.0437705	0.118049	13.1672	0.118755	0.366651	0.006586	20.2249	0.00718696	-4.13936	1.04046	1	0.519156	0	3.3322	3.46574	2.89037	3.43399	0.0585163	0	1	1	0.824315	0.444329	1	7.25261	26547208	361977	0	1	1.0873	10.399	69.6869
47	2020	10.6465	10.3969	15.6792	1	4	1	24.032	3.3322	0.312834	0.0285847	0.0961142	13.1897	0.105381	0.47106	0.263419	20.2249	0.466678	-4.16136	1.12709	1	0.494529	0	3.55535	3.73767	3.13549	3.89182	0.0607602	0	1	1	0.863211	0.443166	1	6.90858	0		0	1	1.0873	10.399	75.1957
47	2021	10.6607	10.4119	15.6735	1	4	1	24.0544	3.3673	0.286304	0.0224417	0.103205	13.216	0.104831	0.489167	0.259852	20.2308	0.0619847	-4.19816	1.03003	1	0.477481	0	3.66356	3.13549	2.3979	2.94444	0.0447196	0	1	1	0.87383	0.478709	1	6.67042	0		0	1	15.9468	10.399	72.8176
47	2022	10.4227	10.1717	15.4786	1	4	1	24.0742	3.4012	0.353824	-0.0902853	0.0947187	13.3695	0.132146	0.446201	0.24636	20.2319	-0.0696362	-4.23531	0.969476	1	0.498814	0	2.56495	1.79176	1.79176	2.07944	0.0460647	0	1	1	0.8833	0.522794	1	6.96843	0		0	1
48	2011	15.6758	15.523	13.5974	1	4	0	22.6781	2.70805	0.695743	-0.0576618	0.022806	12.2438	0.25742	1.06706	0.0212	33.8399	0.210298	-3.75427	1.05069	0	0.0143457	0	0	0	1.09861	1.09861	0.0355173	1	1	0	0.914126	0.059042	0	0.856457	46113764	27874	0	0
48	2012	15.5137	15.3596	13.4388	1	3	0	22.6306	2.77259	0.66665	0.160003	0.0135891	12.3954	0.315678	0.979411	0.0212	33.8399	-0.124681	-3.79537	1.0429	0	0.0145074	0	0	0	1.60944	1.79176	0.0447156	0	1	0	0.933364	0.0700125	0	0.866113	38772552	47415	0	0
48	2013	15.5215	15.3677	13.4452	1	4	0	22.7477	2.83321	0.685134	0.021019	0.0190719	12.3461	0.267926	0.85553	0.0212	33.8399	-0.0180294	-3.83231	1.06578	0	0.0142771	0	0	0	1.60944	1.60944	0.0537812	1	1	0	0.937439	0.0834899	0	0.852363	50063344	63000	0	0
48	2014	15.2923	15.135	13.2615	1	4	0	22.9985	2.89037	0.612106	0.0998314	0.0230266	12.875	0.316773	0.571763	0.01337	25.2036	-0.141129	-3.86179	1.13014	0	0.0164446	0	0	0			0.0682981	0	1	0	0.930825	0.088625	0	0.981767	46809632	76174	0	1
48	2015	15.1471	14.9886	13.1321	1	3	1	23.137	2.94444	0.688149	0.0518195	0.0171609	13.024	0.308407	0.423549	0.01337	25.3326	-0.14919	-3.89366	1.21815	1	0.0158682	0	0	0	0.693147	0.693147	0.0779564	0	1	0	0.941488	0.109591	0	0.947351	15737845	92740	0	1
48	2016	15.3226	15.1631	13.3538	1	3	1	23.0678	2.99573	0.656792	0.0213271	-0.0231307	13.2619	0.362628	0.535783	0.009809	25.3326	0.18038	-3.93793	1.1295	1	0.0202243	0	0	0			0.0635093	0	1	0	0.939359	0.129241	0	1.20742	106441064	111988	0	1
48	2017	15.5139	15.3549	13.5651	1	2	1	22.997	3.04452	0.656262	0.023293	0.0014159	13.3187	0.382227	0.716346	0.00981	25.3326	0.245614	-3.98187	1.06119	1	0.0202718	0	0	0			0.0568151	0	1	0	0.951706	0.158819	0	1.21025	0	134540	0	1
48	2018	15.456	15.2972	13.4958	1	3	1	23.0729	3.09104	0.674158	0.0699535	-0.0228185	13.3074	0.363738	0.65119	0.009809	25.3326	-0.0192948	-4.01763	0.948216	1	0.0188444	0	0	0			0.0358325	0	1	0	0.957566	0.203336	0	1.12504	0	158906	0	1
48	2019	15.4477	15.2898	13.4971	1	3	1	23.0766	3.13549	0.646081	0.166513	0.00841242	13.2106	0.314135	0.61385	0	25.3326	-0.0537684	-4.05741	1.01105	1	0.0190233	0	0	0			0.0484622	0	1	0	0.957445	0.246441	0	1.13572	0	178000	0	1
48	2020	15.478	15.3191		1	4	1	23.167	3.17805	0.576066	0.144089	0.0128735	13.3273	0.326738	0.591229	0.213318	24.6298	0.0542541	-4.09168	1.0526	1	0.0209055	0	0.693147	0.693147	1.09861	1.38629	0.0581209	0	1	0	0.957687	0.259824	0	1.24809	0		0	1
48	2021	15.4409	15.281	13.4923	1	4	1	23.2786	3.21888	0.538593	0.0221978	0.0988578	13.5254	0.358743	0.570009	0.213318	27.7619	0.077922	-4.12364	1.02492	1	0.0201124	0	0	0.693147	1.09861	1.09861	0.0490966	0	1	0	0.96605	0.308248	0	1.20074	0		0	1
48	2022	15.5076	15.347	13.5533	1	4	1	23.4808	3.2581	0.588761	-0.00704959	0.0287206	13.6426	0.33956	0.53547	0.207058	27.7637	0.149958	-4.14635	0.963796	1	0.0202915	0	0	0			0.0463449	0	1	0	0.968905	0.358948	0	1.21143	0		0	1
49	2011	9.52761	9.40916	15.9589	0	3	0	22.1683	2.70805	0.349073	0.147555	0.168875	11.1523	0.0855242	0.779849	0	53.8928	0.760354	-3.75593	4.85357	0	0.082135	0	0	0	3.3673	4.14313	0.104479	1	1	0	0.899079	0.0724866	0		4.1119e+06	26733	0	0	0	2.5695	58.9705
49	2012	9.37512	9.22891	16.1295	0	3	0	22.3925	2.77259	0.364091	0.204755	0.133525	11.8781	0.147649	0.790685	0.00024	53.8928	0.268768	-3.79796	3.52256	0	0.0791625	0	0	1.09861	3.29584	4.15888	0.0936439	1	1	0	0.895542	0.0846712	0		3803355	36263	0	0	7.0976	11.0036	50.301
49	2013	9.20368	9.04511	16.148	0	4	0	22.484	2.83321	0.356576	0.109724	0.136694	12.262	0.217723	0.787455	0.00024	53.8928	0.0913779	-3.83754	2.23945	0	0.075372	0	0	0.693147	2.48491	2.89037	0.11138	1	1	0	0.891863	0.0906829	0		3.9528e+06	47783	0	0	7.0976	6.8319	50.301
49	2014	9.0763	8.90409	16.161	0	4	0	22.5817	2.89037	0.348088	0.0604184	0.10693	12.579	0.268828	0.725165	0.00024	53.8828	0.0153431	-3.8763	3.05573	0	0.0716854	0	0	0	3.04452	3.8712	0.124585	0	1	0	0.885812	0.0926861	0		6635395	59687	0	0	7.0976	6.8319	52.6791
49	2015	9.23886	9.06414	16.3412	0	4	1	22.695	2.94444	0.327075	0.109995	0.0930912	12.5747	0.235416	0.731352	0.00024	53.8928	0.129558	-3.91383	2.77649	0	0.0709716	0	0	0	2.99573	3.58352	0.103518	1	1	0	0.894277	0.148659	0		22952948	65656	0	0	0	8.6457	55.8098
49	2016	9.33584	9.15574	16.4883	0	3	1	22.8907	2.99573	0.319987	0.13544	0.0996191	12.6851	0.213559	0.688759	0.000238	53.8928	0.145378	-3.94697	3.10557	0	0.0622355	0	1.09861	1.09861	3.29584	4.23411	0.092488	0	1	0	0.894018	0.173504	0		29235912	72279	0	0	0	10.8222	56.3817
49	2017	9.37822	9.22713	16.4169	0	4	1	23.041	3.04452	0.326182	0.0916899	0.0973327	12.3207	0.176527	0.686341	0	53.8928	0.158079	-3.97947	3.66599	0	0.0568543	0	0.693147	1.09861	3.3322	3.95124	0.0866138	1	1	0	0.877332	0.211615	0		25854778	78064	0	0	1.933	8.2527	64.419
49	2018	9.57758	9.43163	16.5861	0	3	1	23.2498	3.09104	0.35813	0.115179	0.116739	12.2641	0.141007	0.69434	0	53.8928	0.246518	-4.00582	2.59269	0	0.051563	0	0	1.09861	3.63759	4.45435	0.0742559	1	1	0	0.878376	0.262875	0		561000	90108	0	0	11.0239	8.2527	64.419
49	2019	9.72886	9.59538	16.6955	0	4	1	23.3531	3.13549	0.320024	0.0138738	0.139163	12.0892	0.124183	0.750972	0	53.8928	0.199262	-4.03768	5.0915	0	0.049463	0	0.693147	1.60944	3.46574	4.2485	0.0657851	1	1	0	0.872198	0.292916	0		68707	96416	0	0	10.1782	7.4667	64.419
49	2020	9.69689	9.563	16.6835	0	4	1	23.4437	3.17805	0.31197	0.238667	0.155559	12.1059	0.11838	0.677706	0	53.8928	-0.0119898	-4.06979	8.23727	0	0.045309	0	0	2.56495	3.89182	4.63473	0.0779437	1	1	0	0.861368	0.342832	0		24093350		0	0	9.695	12.0314	72.4262
49	2021	9.84003	9.71137	16.8183	0	4	1	23.9587	3.21888	0.321237	0.206715	0.121679	12.1262	0.0780572	0.522062	0	51.1226	0.289326	-4.0515	4.769	0	0.0422461	0	0	2.3979	3.55535	4.17439	0.0770305	1	1	0	0.869128	0.382107	0		19731.6		0	0	23.2256	11.6385	64.419
49	2022	9.87367	9.73773	16.9604	0	4	1	24.1174	3.2581	0.351025	0.104328	0.0934111	12.3985	0.0920396	0.561038	0	51.211	0.259492	-4.06894	4.72651	0	0.0407301	0	0	1.09861	3.8712	4.84419	0.0698118	1	1	0	0.868784	0.435228	0		0		0	0
50	2011	12.9683	13.827	14.4028	1	4	0	22.4935	2.89037	0.702104	-0.0397321	0.0102174	11.9479	0.251919	0.661194	0.00213	32.4729	-0.195835	-3.87746	1.30918	0	0.243795	0	0	0	1.79176	2.3979	0.172978	1	1	0	0.976066	0.149464	0	3.05343	80549200	550247	0	0
50	2012	13.0117	13.8686	14.4467	1	4	0	22.5139	2.94444	0.706934	0.0143644	-0.0652604	11.9174	0.229814	0.644875	0.00213	22.4964	-0.00460069	-3.91725	1.22032	0	0.270927	0	0	0			0.146995	1	1	0	0.978078	0.161298	1	3.39324	57954512	580435	0	0
50	2013	13.0039	13.8681	14.4648	1	5	0	22.7454	2.99573	0.781316	-0.0352613	0.000905566	12.0438	0.2048	0.512349	0.00453	22.4964	0.00146915	-3.95238	1.21594	0	0.261318	0	0	0			0.156723	1	1	0	0.977882	0.165581	1	3.27289	21949718	581093	0	0
50	2014	13.1078	13.9793	14.5947	1	5	0	22.8719	3.04452	0.677917	0.00548136	-0.0218675	12.1702	0.202654	0.505469	0.00563	23.013	0.11955	-3.98778	1.29519	0	0.260076	0	0	0	0.693147	1.09861	0.11842	1	1	0	0.979247	0.175837	1	3.25733	26402924	227403	0	0
50	2015	12.8873	13.7968	14.5092	1	5	1	22.8857	3.09104	0.723788	0.0114695	0.00977742	12.8778	0.386456	0.441113	0.00566	21.4633	-0.115129	-4.02719	1.38715	1	0.268209	0	0	0			0.146706	0	1	0	0.979418	0.196354	0	3.3592	29006356	106116	0	0
50	2016	13.1495	14.059	14.7773	1	5	1	23.0046	3.13549	0.751378	0.0392763	-0.0451129	12.8831	0.332302	0.491768	0.005982	21.4963	0.255571	-4.06146	1.31904	1	0.267704	0	0	0	1.09861	1.60944	0.108771	0	1	0	0.98272	0.221958	0	3.35288	48034608	81606	0	1
50	2017	13.2851	14.1901	14.9007	1	4	1	23.0835	3.17805	0.759463	-0.0284337	0.00269103	12.8659	0.29607	0.535857	0.00695	21.0494	0.179036	-4.097	1.38702	1	0.261397	0	0	0	1.09861	2.07944	0.12647	0	1	0	0.983504	0.242303	0	3.27389	0	101263	0	1
50	2018	13.5754	14.4763	15.1861	1	5	1	23.1845	3.21888	0.693411	0.0243277	0.0086904	12.8492	0.248681	0.637146	0.005793	26.0228	0.315379	-4.1305	1.23179	1	0.244251	0	0.693147	1.09861	0.693147	1.38629	0.0681186	0	1	1	0.983186	0.260608	0	3.05914	2384200	143097	0	1
50	2019	13.621	14.5308	15.2581	1	3	1	23.2522	3.2581	0.687569	0.0281184	0.0171835	13.0076	0.278216	0.65552	1.63555	24.4109	0.100923	-4.16564	1.2775	1	0.25416	0	0	0	0.693147	1.09861	0.0901389	0	1	1	0.980221	0.282722	0	3.18325	2393250	165054	0	1
50	2020	13.4671	14.3947	15.1692	1	3	1	23.2219	3.29584	0.661161	0.0469286	0.0135919	13.351	0.390879	0.606982	1.54186	24.3628	-0.101671	-4.20786	1.28196	1	0.249539	0	0	0			0.100818	0	1	1	0.981077	0.312865	0	3.12537	0		0	1
50	2021	13.5466	14.469	15.2411	1	3	1	23.3019	3.3322	0.674474	0.0566414	0.000890003	13.3603	0.34181	0.618013	0.835056	32.8838	0.103024	-4.24183	1.37594	1	0.233488	0	0	0			0.0911826	0	1	1	0.983064	0.352817	0	2.92433	0		0	1
50	2022	13.6262	14.5466	15.3236	1	4	1	23.3487	3.3673	0.658715	0.0802712	0.00724165	13.3941	0.31802	0.637852	1.62027	30.9019	0.0814998	-4.27805	1.36514	1	0.232022	0	0	0			0.0857885	0	1	1	0.984684	0.374028	0	2.90597	0		0	1
51	2011	15.4417	15.2874	13.3594	1	4	0	22.3157	2.70805	0.691834	0.0394111	0.00773907	12.4111	0.451681	1.28474	0.00479	20.3079	0.0930612	-3.75775	1.12508	0	0.0776616	0	0	0.693147	1.38629	1.38629	0.0244105	0	1	0	0.914126	0.119757	0	0.510025	23759812	363350	0	0
51	2012	15.4081	15.2539	13.3458	1	3	0	22.2948	2.77259	0.680971	0.0568467	0.0073387	12.4454	0.44532	1.22731	0.00479	20.3079	-0.0644421	-3.79761	1.0777	0	0.0785372	0	0	1.38629			0.0276763	0	1	0	0.933364	0.140849	0	0.515775	27483100	460027	0	0
51	2013	15.3321	15.178	13.2934	1	3	0	22.3047	2.83321	0.679285	0.097895	0.00436166	12.4852	0.423062	1.08428	0.00479	20.3079	-0.107766	-3.83768	1.12631	0	0.0772904	0	0	1.09861			0.0322067	0	1	0	0.937439	0.150523	0	0.507587	28584368	552227	0	0
51	2014	15.1027	14.9492	13.0823	1	3	0	22.3429	2.89037	0.504491	0.109811	0.00568903	12.4522	0.367452	0.787495	0.01084	22.7061	-0.245417	-3.87788	1.28798	0	0.0890245	0	0	0	1.60944	2.89037	0.0613364	1	1	0	0.930825	0.155668	0	0.584647	39262728	608100	0	1
51	2015	15.0232	14.8734	13.0288	1	3	1	22.499	2.94444	0.560562	0.0210363	0.0115155	12.0391	0.18146	0.507003	0.00712	23.3849	-0.247433	-3.9174	1.71522	1	0.0859037	0	0	0	2.19722	2.63906	0.0845283	1	1	0	0.941488	0.201154	0	0.564152	24493868	669062	0	1
51	2016	15.4276	15.2738	13.4908	1	3	1	22.704	2.99573	0.627498	0.00405113	0.0100258	12.6736	0.241244	0.679839	0.00643	23.3849	0.646029	-3.95359	1.3982	1	0.109486	0	1.79176	2.07944	2.30259	2.89037	0.0552291	0	1	0	0.939359	0.237914	0	0.719024	37466708	700273	0	1
51	2017	15.067	14.9099	13.1793	1	3	1	22.8491	3.04452	0.665051	-0.0726803	0.0107498	13.2817	0.338679	0.477074	0.00643	23.8671	-0.18872	-3.98871	1.21305	1	0.109743	0	0.693147	0	2.07944	2.77259	0.0693728	0	1	0	0.951706	0.258723	0	0.720712	21204808	773500	0	1
51	2018	14.9696	14.8122	13.1024	1	3	1	22.9166	3.09104	0.570377	-0.0255453	0.0121671	13.4143	0.338364	0.41776	0.243335	25.7357	-0.0631235	-4.02582	0.971984	1	0.102016	0	0	1.09861	1.09861	1.38629	0.0456684	0	1	0	0.957566	0.287132	0	0.669966	490000	580374	0	1
51	2019	15.0108	14.8519	13.1421	1	3	1	23.0139	3.13549	0.63229	-0.0233856	0.00322129	13.5925	0.376376	0.417339	0.094616	25.957	0.101024	-4.06097	1.07822	1	0.102985	0	1.09861	2.89037	0.693147	0.693147	0.0461141	0	1	0	0.957445	0.316395	0	0.676327	2000000	584193	0	1
51	2020	15.0368	14.8765	13.147	1	3	1	23.0318	3.17805	0.650014	0.00804601	-0.0315263	13.668	0.435596	0.439466	0.05607	32.185	0.0719949	-4.09999	1.04768	1	0.113174	0	0	1.38629			0.0458973	0	1	0	0.957687	0.338969	0	0.743242	55626.8		0	1
51	2021	14.8995	14.7397	13.0776	1	4	1	23.1069	3.21888	0.71132	-0.00798432	-0.00718233	13.8995	0.402072	0.361906	0.002372	32.4004	-0.112236	-4.13557	1.07202	1	0.10888	0	0	0			0.0508375	0	1	0	0.96605	0.379912	0	0.715046	0		0	1
51	2022	14.864	14.7047	13.0267	1	4	1	23.0121	3.2581	0.758393	0.0341402	-0.0364121	13.8339	0.433429	0.396458	0.002265	32.4004	-0.00359872	-4.18107	1.15013	1	0.10985	0	0	0			0.0431182	0	1	1	0.968905	0.419635	0	0.721413	1000		0	1
52	2011	15.9824	15.7649	10.5518	0	4	0	22.317	2.89037	0.502092	0.0550345	0.0292598	12.9963	0.364662	1.2128	0.00244	24.0018	0.0671335	-3.87776	1.59158	0	0.200043	0	0	0.693147	3.17805	3.61092	0.0196274	0	1	0	0.841172	0.0835641	0	1.56147	7239026	48767	0	0	10.5406	10.792	40.4275
52	2012	16.0468	15.8304	10.6283	0	5	0	22.5399	2.94444	0.602019	0.0528625	0.0774638	12.9198	0.265996	0.995552	0.00244	24.0018	0.0258463	-3.91693	1.46772	0	0.179778	0	0	0	2.94444	3.2581	0.0216448	0	1	0	0.834499	0.0986198	0	1.40328	121656256	60003	0	0	0.9061	10.792	55.8399
52	2013	15.7619	15.5325	10.2771	0	4	0	22.6967	2.99573	0.399113	-0.00452617	-0.00249685	13.6302	0.490175	0.780454	0.0018	17.7461	-0.0829781	-3.95379	1.2698	0	0.16586	0	0.693147	0	2.89037	3.2581	0.0220437	0	1	0	0.837999	0.106285	0	1.29464	110543768	66181	0	0	7.6714	10.792	55.8399
52	2014	15.7374	15.5089	10.2683	0	4	0	22.9367	3.04452	0.48312	0.179709	0.0361514	13.5534	0.349084	0.573927	0.97445	17.5597	-0.0651771	-3.98489	2.16112	0	0.148799	0	0	0	2.19722	2.56495	0.0243321	0	1	0	0.844673	0.115292	0	1.16147	10982120	72850	0	0	0.4832	4.0508	32.7815
52	2015	15.6797	15.4512	10.2247	0	3	1	22.8783	3.09104	0.447863	-0.00503397	0.0389695	13.5009	0.342759	0.539889	0.97445	17.5597	-0.112637	-4.02751	1.41868	0	0.136358	0	0	1.09861	1.60944	1.94591	0.0248262	0	1	0	0.84634	0.157068	0	1.06436	6.70118e+06	78735	0	0	6.7653	7.8295	52.95
52	2016	15.5447	15.317	10.1079	0	2	1	22.7087	3.13549	0.378894	0.0315751	-0.00724624	13.4422	0.372483	0.539099	0.35924	15.9551	-0.157211	-4.07346	2.07402	0	0.133061	0	0	0	1.38629	1.60944	0.0469658	0	1	0	0.850568	0.1854	0	1.03863	14176586	82733	0	1	0	7.8295	63.4859
52	2017	15.7497	15.523	10.3236	0	3	1	22.7335	3.17805	0.369023	0.0199501	0.0136249	13.444	0.359048	0.672058	0.29195	17.1101	0.277831	-4.11275	1.74343	0	0.12275	0	0	0			0.0212993	0	1	0	0.879169	0.222654	0	0.958145	4.63982e+06	82792	0	1	8.6077	7.8295	63.4859
52	2018	15.7193	15.4869	10.4486	0	4	1	22.7307	3.21888	0.432418	0.112684	0.0235414	13.7661	0.372461	0.659422	0.294297	17.3024	-0.0215157	-4.15283	1.0745	0	0.114471	0	0	0			0.0406041	0	1	0	0.891154	0.260688	0	0.89352	1.50189e+06	85439	0	1	8.9399	7.8295	70.3191
52	2019	15.7074	15.4746	10.4701	0	3	1	22.6711	3.2581	0.384877	0.103685	-0.0593898	13.7831	0.379186	0.678888	0.127747	17.3024	-0.0300767	-4.19445	1.12817	0	0.11274	0	0	0	0.693147	0.693147	0.0183929	0	1	0	0.894198	0.287261	0	0.880008	3.37809e+06	88414	0	1	8.9399	8.8573	72.8176
52	2020	15.7512	15.5169	10.588	0	3	1	22.6886	3.29584	0.32387	0.116075	0.015206	13.8322	0.342932	0.664716	0.169686	17.3024	-0.00359551	-4.234	1.52217	0	0.109233	0	0.693147	0			0.0273301	0	1	0	0.891628	0.310928	0	0.852632	1817762		0	1	8.9399	8.8573	75.1957
52	2021	15.7559	15.5238	10.6202	0	3	1	22.7865	3.3322	0.352932	0.0121949	0.0795715	13.7873	0.286277	0.624766	0.158489	17.3024	0.0366447	-4.27104	1.54393	0	0.100633	0	0	0			0.0184068	0	1	0	0.899172	0.354733	0	0.785507	20348088		0	1	22.4706	8.8573	72.8176
52	2022	16.0517	15.8207	10.939	0	4	1	22.7826	3.3673	0.324611	0.0801365	0.0503861	13.7606	0.270437	0.851501	0.08715	17.3024	0.357506	-4.31117	1.1357	0	0.104345	0	0	0			0.0171231	0	1	0	0.911975	0.398581	0	0.814478	355088		0	1
53	2011	15.3868	15.2334	13.8522	1	4	0	22.124	2.70805	0.451667	-0.0582717	0.0549829	13.9739	0.400429	1.00367	0	32.0682	0.0278586	-3.75502	0.98696	0	0.0343342	0	0	0	1.79176	1.79176	0.0266635	0	1	1	0.914126	0.0724866	0	0.632899	67787616	104077	0	0
53	2012	15.4487	15.2946	13.9739	1	4	0	22.2246	2.77259	0.457357	0.0784922	0.0284818	14.2158	0.379393	0.935101	0	32.0682	0.0302954	-3.79685	1.28271	0	0.0347213	0	0	0	2.56495	3.09104	0.0310528	0	1	1	0.933364	0.0846712	0	0.640035	63590148	133965	0	0
53	2013	15.4292	15.2747	13.9701	1	4	0	22.1925	2.83321	0.41399	0.0795761	0.0515136	14.2896	0.40184	0.932555	0	32.0682	-0.0342634	-3.83636	1.06933	0	0.0341701	0	0	0	1.38629	1.38629	0.0384449	0	1	0	0.937439	0.0906829	0	0.629874	25483536	164131	0	0
53	2014	15.2047	15.0513	13.367	1	5	0	22.1245	2.89037	0.353838	0.151301	0.0370052	12.9977	0.423009	0.961552	0	32.0682	-0.0366894	-3.87503	1.31806	0	0.0393577	0	0	0			0.044872	0	1	0	0.930825	0.0926861	0	0.7255	46908800	200340	0	1
53	2015	15.1434	14.9901		1	4	1	22.0866	2.94444	0.321319	0.107017	0.0300618	12.9647	0.405077	0.877164	0	30.6341	-0.121638	-3.91412	1.81375	1	0.037978	0	0	0	1.79176	2.07944	0.0532396	0	1	0	0.941488	0.148659	0	0.700067	60145696	230062	0	1
53	2016	15.107	14.9542	13.2902	1	4	1	22.0779	2.99573	0.312097	0.0863814	0.0301353	12.912	0.375514	0.821729	0	30.6341	-0.0713254	-3.9539	1.5332	1	0.0484037	0	0	0	1.38629	1.60944	0.0463529	0	1	0	0.939359	0.173504	0	0.892251	56027876	251145	0	1
53	2017	15.0457	14.8938	13.2262	1	4	1	21.9813	3.04452	0.252183	0.0293932	0.0224829	12.8596	0.391508	0.877541	0	30.6341	-0.030415	-3.99094	1.18268	1	0.0485174	0	0	0	0.693147	0.693147	0.0516111	0	1	0	0.951706	0.211615	0	0.894345	800000	268730	0	1
53	2018	15.0324	14.8812	13.2074	1	4	1	22.0554	3.09104	0.30386	-0.0514028	0.00420107	12.7986	0.345771	0.815594	0	30.6341	0.000868729	-4.03328	0.914821	1	0.0451012	0	0	0			0.054902	0	1	0	0.957566	0.262875	0	0.831374	0	291642	0	1
53	2019	15.2045	15.0539	13.3619	1	4	1	22.122	3.13549	0.337815	0.0424985	0.000826584	12.6653	0.297944	0.892364	0	30.6341	0.169541	-4.07498	0.914821	1	0.0455294	0	0	0			0.0539455	0	1	0	0.957445	0.292916	0	0.839267	0	292000	0	1
53	2020	15.2614	15.1102	13.3944	1	4	1	22.2843	3.17805	0.395434	0.0128865	0.00274487	12.6496	0.273307	0.820332	0	30.6341	0.0812566	-4.11752	0.915872	1	0.050034	0	0	0.693147			0.056059	1	1	0	0.957687	0.342832	0	0.922303	0		0	1
53	2021	15.3613	15.2092	13.4792	1	4	1	22.4284	3.21888	0.518675	-0.0172052	0.00834812	12.7774	0.285941	0.882111	0	30.6341	0.241973	-4.15788	0.924219	1	0.048136	0	0	1.09861			0.0452665	0	1	0	0.96605	0.382107	0	0.887314	0		0	1
53	2022	15.4631	15.3115	13.5897	1	4	1	22.3509	3.2581	0.49602	0.0353195	-0.0279742	12.7991	0.305172	1.0778	0	30.6341	0.130709	-4.19791	1.01049	1	0.0485646	0	0	1.60944			0.0432473	1	1	0	0.968905	0.435228	0	0.895215	0		0	1
54	2011	14.4234	15.3954	17.1543	1	5	0	23.0339	2.89037	0.0977966	0.0107436	0.158931	14.7335	0.0768534	0.129865	0.08363	23.925	0.0286554	-3.85987	1.47867	0	0.138494	0	0	0	1.94591	2.56495	0.147957	0	1	1	0.976066	0.111806	0		97722568		0		0	8.162	49.5485
54	2012	12.4411	13.306	14.0318	1	4	0	23.1177	2.94444	0.110211	0.0248508	0.196707	12.4936	0.0984868	0.131868	0.08363	23.7128	0.262159	-3.8949	1.45092	0	0.153906	0	0	0	0.693147	0.693147	0.137426	0	1	0	0.978078	0.132547	0		55304060		0		0	8.4039	42.1734
54	2013	12.6901	13.564	14.3018	1	5	0	23.217	2.99573	0.11983	0.0166208	0.0592868	12.6182	0.106918	0.161639	0.08363	24.0949	0.353795	-3.92821	1.39931	0	0.148447	0	0	0	0.693147	0.693147	0.134064	0	1	0	0.977882	0.137972	0		86985216		0		0	8.4039	42.1734
54	2014	12.7585	13.6434	14.3973	1	5	0	23.3457	3.04452	0.0806487	0.0209759	0.0877391	12.7797	0.117622	0.162685	0.28209	24.0949	0.144741	-3.95829	2.2279	0	0.147742	0	0	0	1.60944	1.60944	0.134483	0	1	0	0.979247	0.150742	0		59161340		0		0	8.4039	42.1734
54	2015	12.8522	13.7474	14.5388	1	5	1	23.7107	3.09104	0.113463	0.019564	0.102966	12.9691	0.090595	0.129865	0.28209	25.9153	0.0422577	-3.96242	1.4854	1	0.152362	0	0	0	1.38629	1.38629	0.151978	0	1	0	0.979418	0.155194	0		146895088		0		0.4228	8.4039	64.419
54	2016	13.0092	13.9155	14.7435	1	4	1	23.7359	3.13549	0.072096	0.0164112	0.13118	13.2042	0.104628	0.134544	0.282089	26.6553	0.172153	-3.99952	1.4235	1	0.152076	0	0	0			0.134276	0	1	0	0.98272	0.160999	0		127057136		0		0.7551	8.4039	64.419
54	2017	13.1195	14.0257	14.8779	1	5	1	23.8077	3.17805	0.0603057	0.011736	0.0814061	13.3426	0.0955541	0.136208	0.28287	26.6553	0.0877242	-4.03096	1.2597	1	0.148493	0	1.60944	0			0.110117	0	1	0	0.983504	0.184574	0		23869508		0		1.1779	8.4039	64.419
54	2018	13.1515	14.0522	14.8717	1	4	1	23.9284	3.21888	0.138458	0.014098	0.0844283	13.2063	0.0838686	0.134804	0.288212	26.6551	0.116672	-4.05557	0.914821	1	0.138753	0	1.60944	0			0.113633	0	1	0	0.983186	0.217537	0		1030000		0		1.1779	8.4039	64.419
54	2019	13.0505	13.9519	14.7651	1	4	1	23.9737	3.2581	0.130081	0.0147071	0.0374984	13.1906	0.0829297	0.129865	0.092897	26.6493	-0.0709065	-4.08947	0.914821	1	0.144382	0	1.79176	0			0.136614	0	1	0	0.980221	0.229765	0		200000		0		1.1779	8.4039	64.419
54	2020	12.7051	13.6037	14.3932	1	4	1	24.0321	3.29584	0.139806	0.0142727	0.0540058	13.0626	0.0768335	0.129865	0.335863	26.6491	-0.270928	-4.12134	0.914821	1	0.141757	0	1.38629	0			0.161443	0	1	0	0.981077	0.272659	0		0		0		9.7856	8.4039	72.065
54	2021	12.6609	13.5533	14.3229	1	4	1	24.0929	3.3322	0.138597	0.0111756	0.0618354	13.0032	0.0704366	0.129865	0.336095	28.1228	0.0231443	-4.15258	0.914821	1	0.132638	0	1.38629	0			0.12819	0	1	0	0.983064	0.309089	0		0		0		23.4068	8.4039	64.419
54	2022	12.7746	13.6625	14.3968	1	4	1	24.1628	3.3673	0.155022	0.0135971	0.0609225	12.8748	0.0676074	0.129865	0.434941	28.1214	0.245011	-4.1821	0.914821	1	0.131805	0	1.79176	0			0.111224	0	1	0	0.984684	0.331839	0		0		0
55	2011	10.6422	10.389	15.6186	1	4	0	24.3215	2.70805	0.599021	0.0056722	0.0658563	13.1147	0.206452	0.726808	0.00083	43.3307	-0.197153	-3.59676	1.10199	0	0.176071	0	3.04452	1.79176	3.04452	3.46574	0.0878526	0	1	1	0.731452	0.109592	0	6.63228	277739552	1052948	0	0	7.8526	11.3966	49.5485
55	2012	10.542	10.2819	15.6933	1	6	0	24.5545	2.77259	0.666268	0.0110996	0.025338	13.5491	0.252118	0.638858	0.00086	44.9253	0.109625	-3.59563	1.31138	0	0.176939	0	2.89037	1.94591	3.55535	4.36945	0.0913106	0	1	1	0.744461	0.131773	0	6.66497	507182656	1053347	0	0	1.0873	13.9661	52.047
55	2013	10.5799	10.3241	15.5225	1	5	0	24.7004	2.83321	0.650706	0.0343419	0.0306826	13.0059	0.257488	0.721111	0.00099	41.038	0.306126	-3.60749	1.67389	0	0.209431	0	3.29584	0.693147	3.89182	4.84419	0.0751498	0	1	1	0.739547	0.147744	0	7.88888	240280752	1059715	0	0	1.0873	11.3966	52.047
55	2014	10.8565	10.6005	15.7879	1	5	0	24.9673	2.89037	0.63472	0.0542411	0.064996	12.9602	0.209013	0.759296	0.00207	39.1087	0.37502	-3.59129	1.71295	0	0.221837	0	3.09104	1.09861	3.55535	4.84419	0.0707178	0	1	1	0.753474	0.158922	0	8.35618	415779776	1062946	0	0	15.4636	12.8174	52.047
55	2015	11.1192	10.864	16.0182	1	5	1	25.2165	2.94444	0.617805	0.0605598	0.107882	12.8249	0.155571	0.746769	0.00133	39.1087	0.261905	-3.57327	1.48318	1	0.222967	0	3.09104	1.60944	3.29584	4.38203	0.0733727	0	1	1	0.762815	0.199798	0	8.39877	656630912	1076505	0	0	15.4636	13.8452	67.2787
55	2016	11.2151	10.959	16.1237	1	5	1	25.3915	2.99573	0.592968	0.0214679	0.110973	12.8373	0.145342	0.737415	0.000525	40.8807	0.176285	-3.56935	1.25713	1	0.219391	0	3.04452	1.60944	2.99573	4.00733	0.0653004	0	1	1	0.783023	0.231211	0	8.26406	1360745472	1134184	0	0	15.4636	18.2285	72.8176
55	2017	11.1118	10.8529	16.0969	1	6	1	25.3879	3.04452	0.552762	-0.0129053	0.0964844	13.0952	0.179454	0.753942	0.00052	40.8807	0.018713	-3.61029	1.11607	1	0.21926	0	3.63759	2.56495	3.09104	3.95124	0.0659936	0	1	1	0.796539	0.281914	0	8.25911	0	1018255	0	0	15.4636	17.4426	66.5563
55	2018	10.8499	10.5883	15.9131	1	5	1	25.2611	3.09104	0.506327	-0.0415822	0.067924	13.3295	0.237045	0.709157	0.000525	21.5571	-0.171398	-3.68233	0.914821	1	0.2127	0	3.68888	2.99573	2.70805	3.3673	0.0419733	0	1	1	0.80721	0.344984	0	8.012	0	1027344	0	0	15.9468	15.6288	66.5563
55	2019	10.8135	10.5491	15.9455	1	4	1	25.3043	3.13549	0.549934	0.0397651	0.00773739	13.5046	0.275971	0.723186	0.000525	21.5571	0.0648128	-3.71157	1.04553	1	0.204369	0	4.04305	2.99573	3.78419	4.84419	0.0320876	0	1	1	0.824315	0.372596	0	7.69821	0	1031042	0	0	15.9468	13.0593	66.5563
55	2020	10.9923	10.7289	16.0878	1	5	1	25.5184	3.17805	0.557706	0.0882925	-0.027138	13.394	0.218638	0.699375	0.000662	19.0458	0.197893	-3.69586	1.41834	1	0.194675	0	4.15888	3.4012	3.71357	4.84419	0.0505354	0	1	1	0.863211	0.382797	0	7.33304	0		0	0	15.9468
55	2021	11.265	11.0066	16.2266	1	5	1	25.6315	3.21888	0.587413	0.169652	0.0271964	13.1272	0.157498	0.776501	0.058711	17.9714	0.243318	-3.70482	1.34916	1	0.187964	0	5.48064	3.09104	3.66356	4.84419	0.0332851	0	1	1	0.87383	0.391993	0	7.08025	0		0	0
55	2022	11.4329	11.1767	16.3371	1	5	1	25.6751	3.2581	0.568987	0.0387977	0.0266181	13.0193	0.132468	0.830223	0.046211	17.9714	0.153231	-3.72345	1.31641	1	0.196362	0	5.73334	3.52636	3.43399	4.84419	0.029133	0	1	1	0.8833	0.45488	0	7.39658	0		0	0
56	2011	17.8744	17.6531	11.6351	0	4	0	24.1973	2.94444	0.645426	0.13373	0.0313039	13.3424	0.305937	2.11241	0.00267	51.8284	0.378858	-3.77677	1.44352	0	0.121552	0	1.09861	0.693147	3.13549	3.61092	0.0144596	0	1	0	0.841172	0.0724866	0	3.62505	371620928	23807	0	0	0.7551	7.8295	55.0873
56	2012	17.9693	17.7475	11.7243	0	5	0	24.4095	2.99573	0.697281	-0.0179701	0.0475516	13.3534	0.252111	1.93666	0.00267	51.8284	0.0921412	-3.78177	1.41736	0	0.109238	0	0	0	3.09104	3.7612	0.0105959	0	1	0	0.834499	0.0846712	0	3.25782	319523584	33368	0	0	1.0873	7.8295	52.7092
56	2013	17.8927	17.6657	11.6288	0	5	0	24.4058	3.04452	0.699186	0.0149525	0.0195632	13.6231	0.334747	1.91622	0.0053	51.8284	-0.0141607	-3.82241	1.0954	0	0.100781	0	1.09861	1.09861	2.63906	3.09104	0.0112931	0	1	0	0.837999	0.0906829	0	3.00561	274519200	40310	0	0	1.0873	7.8295	58.9705
56	2014	18.0243	17.7948	11.749	0	5	0	24.5719	3.09104	0.666115	0.0488373	0.0138396	13.7451	0.323175	1.89269	0.00677	39.5451	0.166137	-3.83237	1.26652	0	0.0904141	0	0	0	1.60944	1.60944	0.0105569	0	1	0	0.844673	0.0926861	0	2.69643	242166864	19577	0	0	1.5705	10.6106	54.4551
56	2015	18.0353	17.8042	11.7638	0	4	1	24.5113	3.13549	0.66883	0.110361	0.00718824	13.7858	0.35279	1.96743	0.00259	39.5451	-0.0216383	-3.88361	1.50667	0	0.0828547	0	1.79176	1.38629	1.38629	1.38629	0.012954	0	1	0	0.84634	0.148659	0	2.47099	187107024	22324	0	1	8.3359	10.6106	76.3095
56	2016	18.0434	17.812	11.7712	0	3	1	24.5209	3.17805	0.60694	0.108501	-0.0165239	13.7845	0.349002	1.94363	0.002194	39.5451	-0.00256052	-3.92185	1.32032	0	0.0808516	0	0.693147	0.693147	2.19722	2.19722	0.0106459	0	1	0	0.850568	0.173504	0	2.41125	188059344	24303	0	1	12.0507	13.1802	76.3095
56	2017	17.9627	17.7331	11.7012	0	4	1	24.5902	3.21888	0.611346	-0.0161393	0.00727482	13.7463	0.310069	1.72471	0.00098	36.5338	-0.0489633	-3.94892	1.28168	0	0.0745865	0	1.38629	1.09861	2.63906	3.43399	0.0122906	0	1	0	0.879169	0.211615	0	2.2244	14485511	27025	0	1	11.0239	10.6106	76.3095
56	2018	17.9096	17.6768	11.6436	0	4	1	24.5731	3.2581	0.585336	0.120564	0.0155083	13.9534	0.385853	1.8003	0.001082	36.5338	0.0261903	-3.99213	1.07896	0	0.0695558	0	1.38629	0.693147	1.94591	2.30259	0.0116565	0	1	0	0.891154	0.262875	0	2.07437	5.08311e+06	32806	0	1	10.1782	10.6106	76.3095
56	2019	18.02	17.7873	11.7732	0	4	1	24.5926	3.29584	0.582373	0.0847439	0.0208575	13.9433	0.362669	1.93931	0.000475	36.5338	0.09843	-4.02845	1.14268	0	0.0685039	0	2.70805	1.60944	2.63906	3.04452	0.0128258	0	1	0	0.894198	0.292916	0	2.043	4609880	40000	0	1	10.1782	10.6106	76.3095
56	2020	18.0811	17.8453	11.8602	0	4	1	24.678	3.3322	0.604078	0.0413283	0.021228	14.0934	0.365381	1.90556	0.001787	36.5338	0.070202	-4.05192	1.17986	0	0.0663729	0	2.63906	2.48491	1.60944	2.07944	0.0103164	0	1	0	0.891628	0.342832	0	1.97945	5324113		0	1	10.1782	11.6385	78.3263
56	2021	18.3694	18.1345	12.268	0	4	1	24.652	3.3673	0.539755	0.0671327	0.0184174	14.1015	0.309791	2.11241	0.001778	36.5338	0.317741	-4.09703	1.31656	0	0.0611475	0	3.13549	2.89037	0.693147	1.09861	0.0100221	0	1	0	0.899172	0.382107	0	1.82361	3232759		0	1	20.6584	10.6106	76.3095
56	2022	18.2374	18.0035	12.085	0	4	1	24.8413	3.4012	0.511933	0.103266	0.068261	14.0917	0.278049	1.9833	0.000876	36.5338	-0.0701208	-4.09859	1.0853	0	0.0634028	0	2.48491	1.60944	2.07944	2.77259	0.0100221	0	1	0	0.911975	0.435228	0	1.89087	22600000		0	1
57	2011	16.6867	16.3905	18.3656	1	5	0	22.045	2.70805	0.731939	0.0416638	0.0355511	13.6524	0.58616	0.746788	0.007	22.2766	0.134887	-3.75298	1.35889	0	0.0232144	0	0	0	2.30259	3.04452	0.0544746	0	1	0	0.9411	0.0816327	0		13270116	460	0	0	7.8526	8.0411	52.7092
57	2012	16.6751	16.3786	18.3636	1	5	0	22.0114	2.77259	0.26082	0.0574853	0.0278446	13.6956	0.58616	0.750333	0.00409	51.2468	-0.028492	-3.79195	1.01237	0	0.0235512	0	0	0	1.94591	2.30259	0.0573121	0	1	0	0.955817	0.0941113	0		14244642		0	0	7.8526	6.2273	52.7092
57	2013	16.7286	16.4332	18.4299	1	5	0	21.9907	2.83321	0.227402	0.075605	0.00837448	13.7399	0.58616	0.771442	0	51.2468	0.00708072	-3.83126	1.05597	0	0.0239847	0	0	0	1.38629	1.38629	0.0661086	0	1	1	0.953841	0.108684	0		26175010	309	0	0	7.8526	6.2273	50.5719
57	2014	16.4254	16.1309	18.1406	1	5	0	21.8537	2.89037	0.106284	0.156599	0.021683	13.7917	0.58616	0.624009	0	51.2468	-0.294642	-3.86581	1.22776	0	0.0233148	0	0	0	0.693147	1.09861	0.0869824	0	1	0	0.958551	0.118209	0		13550343		0	0	8.3359	9.0085	40.4275
57	2015	16.3554	16.0613	18.0691	1	4	1	21.8687	2.94444	0.111514	0.0373853	0.0168848	13.7245	0.58616	0.539414	0	51.2468	-0.122541	-3.90648	1.58404	1	0.0243301	0	0	0			0.0940901	0	1	0	0.958991	0.138498	0		19923540		0	0	8.3359	6.4389	72.8176
57	2016	16.3347	16.0418	18.0517	1	5	1	21.9263	2.99573	0.130624	0.0600592	0.00945004	13.7151	0.58616	0.479282	0	51.2468	-0.0588303	-3.9489	3.00103	1	0.0245281	0	0	0	0.693147	1.09861	0.092161	0	1	0	0.963318	0.165748	0		27973392		0	0	8.3359	13.1802	72.8176
57	2017	16.5154	16.2247	18.2173	1	4	1	21.9599	3.04452	0.13317	0.107106	0.0329703	13.6603	0.555618	0.570585	0	51.2468	0.231282	-3.99018	1.44573	1	0.0259089	0	0	0			0.0826117	0	1	0	0.966066	0.233364	0		2.91477e+06		0	0	8.3359	6.4389	72.8176
57	2018	16.5164	16.2272	18.2067	1	4	1	21.8662	3.09104	0.156592	0.0608859	0.0270931	13.6074	0.562477	0.633666	0	51.2468	0.0111767	-4.02637	1.00304	1	0.0261905	0	0	0			0.0830069	0	1	0	0.971321	0.315436	0		256665		0	0	10.1782	6.4389	72.8176
57	2019	16.5851	16.297	18.2601	1	4	1	21.8541	3.13549	0.137681	-0.0261362	0.00856082	13.4992	0.512796	0.673661	0	51.2468	0.0503521	-4.06583	0.928945	1	0.0278071	0	0.693147	0			0.0809004	0	1	0	0.971784	0.372798	0		0	330	0	0	10.1782	10.0665	72.8176
57	2020	16.5561	16.2692		1	4	1	21.8656	3.17805	0.139316	0.0281488	0.016488	13.4207	0.457506	0.623808	0	51.2468	-0.0632756	-4.10635	0.914821	1	0.0277497	0	0	1.79176			0.0568244	0	1	0	0.974529	0.393435	0		0		0	0	10.1782	10.0665	75.1957
57	2021	16.6637	16.3784		1	4	1	21.8403	3.21888	0.130256	0.0482512	0.0222029	13.404	0.44885	0.751013	0	51.2468	0.173817	-4.14519	1.33159	1	0.0277611	0	0	0			0.0677323	0	1	0	0.975462	0.437421	0		0		0	0	25.4002	14.2382	72.8176
57	2022	16.4401	16.1559	18.0883	1	4	1	21.7281	3.2581	0.169237	-0.0591584	0.00140549	13.3928	0.481988	0.686489	0.075375	50.9906	-0.182975	-4.17939	1.16255	1	0.0290086	0	0	0			0.0633279	0	1	0	0.979647	0.479924	0		0		0	0
58	2011	17.3947	16.9017	18.7587	1	4	0	21.9201	2.83321	0.305384	0.0762924	0.0674263	11.8565	0.332517	0.62906	0	18.2549	0.0235754	-3.82865	1.69422	0	1.2086	0	0	0.693147	1.09861	1.38629	0.116989	1	1	0	0.923916	0.15649	0	6.45764	28099122	102893	0	0
58	2012	17.432	16.9419	18.8867	1	4	0	21.9108	2.89037	0.329583	0.0356813	0.0498751	12.0203	0.347544	0.635759	0	18.2549	0.00128455	-3.86828	1.68733	0	1.24034	0	0	0			0.106205	1	1	0	0.935222	0.179684	0	6.62726	24644232	115159	0	0
58	2013	17.534	17.0462	19.0557	1	4	0	22.0762	2.94444	0.402173	0.0253887	0.0214337	12.1324	0.298639	0.576571	0	18.2549	0.0701025	-3.91385	1.41022	0	1.22263	0	0.693147	0.693147			0.106987	1	1	0	0.942053	0.195575	0	6.53262	33011944	124109	0	0
58	2014	17.5846	17.1004	19.2115	1	4	0	22.3492	2.99573	0.258933	0.0159635	0.0229624	12.3191	0.234809	0.442231	0	22.2093	0.00771868	-3.9579	1.59736	0	1.28601	0	0	0.693147			0.111867	1	1	0	0.94565	0.202732	0	6.87124	27773096	133317	0	0
58	2015	17.3996	16.9037	18.9759	1	4	1	22.6085	3.04452	0.273827	0.00251665	0.0187112	12.335	0.242638	0.294402	0	20.0286	-0.13717	-3.99582	1.8205	1	1.41595	0	0.693147	0			0.149036	1	1	1	0.94803	0.247276	0	7.56553	45827836	139447	0	0
58	2016	17.7577	17.2602	19.3562	1	4	1	22.6168	3.09104	0.319639	0.0326821	0.00983282	12.4045	0.262057	0.417668	0	20.0286	0.430391	-4.03566	1.6923	1	1.5438	0	0.693147	0	1.60944	1.79176	0.145829	1	1	1	0.96099	0.252695	0	8.24865	52102072	37049	0	0
58	2017	17.8848	17.3874	19.5601	1	4	1	22.5684	3.13549	0.276182	0.0641284	0.0140631	12.6568	0.33214	0.530141	0	20.0286	0.209362	-4.07652	2.00791	1	1.60338	0	1.09861	1.09861	2.30259	2.89037	0.109964	0	1	1	0.96988	0.2907	0	8.567	13448103	18135	0	0
58	2018	18.161	17.6636	19.833	1	2	1	22.6753	3.17805	0.215138	0.207538	0.0414038	12.6841	0.308088	0.650288	0	20.0286	0.365109	-4.11434	1.63234	1	1.90001	0	0.693147	1.60944	2.07944	2.3979	0.0627343	0	1	1	0.976206	0.317102	0	10.1519	17636	94405	0	0
58	2019	17.852	17.3571	19.5688	1	3	1	22.6694	3.21888	0.194626	0.113209	0.14607	12.7525	0.304675	0.470352	0	20.0286	-0.280998	-4.15449	2.15821	1	1.92991	0	1.38629	1.38629			0.0692663	0	1	1	0.951727	0.329975	0	10.3117	577000	94089	0	0	6.7653	6.7412	67.5497
58	2020	18.0948	17.5933	19.749	1	3	1	22.8956	3.2581	0.309441	0.0758171	0.0497359	12.6866	0.272861	0.493452	0	20.0286	0.315442	-4.18676	3.85234	1	1.97816	0	1.09861	1.38629	2.89037	3.55535	0.0759245	0	1	1	0.956852	0.308142	0	10.5695	5497.05		0	0	9.6346	7.3761	75.1957
58	2021	18.1192	17.611	19.7436	1	4	1	23.1054	3.29584	0.346079	0.058619	0.0424301	12.8023	0.291166	0.466869	0	20.4969	0.166917	-4.21566	2.86967	1	1.93333	0	0	0.693147	3.4012	4.15888	0.0696181	0	1	0	0.964399	0.337252	0	10.3299	0		0	0	7.3392	7.3761	67.5497
58	2022	17.8103	17.3029	19.6254	1	4	1	23.4843	3.3322	0.240622	0.0325737	0.0878222	13.3125	0.281926	0.244925	0	23.19	-0.233653	-4.22602	1.32735	1	1.8618	0	0.693147	0	1.79176	2.19722	0.0749437	0	1	0	0.962226	0.365704	0	9.94776	84000		0	0
59	2011	16.8613	16.6578	9.51971	0	4	0	21.0666	3.17805	0.347867	-0.060042	0.0930733	12.002	0.205	1.3057	0	41.9627	0.530099	-4.04318	2.02954	0	0.163964	0	0	0	2.89037	3.93183	0.0484959	1	1	1	0.754017	0.119757	0	1.32036	0	104274	0	0
59	2012	17.0387	16.829	9.47731	0	3	0	21.0815	3.21888	0.284061	0.246589	0.0809409	12.6295	0.406847	1.73356	0	41.9627	0.347674	-4.08487	1.69008	0	0.190502	0	0	0	3.09104	3.4012	0.0489529	0	1	0	0.796204	0.140849	0	1.53406	0	54093	0	0
59	2013	17.0549	16.8461	9.53143	0	2	0	21.0854	3.2581	0.193606	0.227007	0.0999872	12.7546	0.396431	1.68993	0	41.9627	-0.0214194	-4.1253	1.84215	0	0.191851	0	0	0	2.63906	3.3322	0.0476288	0	1	0	0.834203	0.150523	0	1.54492	211400	30399	0	0
59	2014	16.8101	16.6012	9.28804	0	2	0	21.3436	3.29584	0.344343	0.105543	0.125978	12.9387	0.329823	1.00576	0	41.9627	-0.229473	-4.1913	2.09707	0	0.183001	0	0	0	2.48491	2.99573	0.0517829	0	1	0	0.834468	0.155668	0	1.47366	129400	38254	0	0
59	2015	17.0555	16.8471	9.54509	0	2	1	21.2786	3.3322	0.219564	0.0782635	0.0631822	12.717	0.301521	1.2877	0	42.1313	0.199676	-4.22529	4.10584	0	0.153718	0	0	0	2.56495	3.68888	0.0477094	0	1	0	0.86615	0.201154	0	1.23785	2036400	41023	0	0
59	2016	17.388	17.1753	9.71717	0	3	1	22.8439	3.3673	0.695448	-0.0177427	0.0839493	12.6435	0.0816329	0.404888	0	34.9955	0.504257	-4.30892	5.30119	0	0.150522	0	0	0	2.99573	3.95124	0.06408	0	1	0	0.877741	0.237914	0	1.21211	332200	41045	0	0
59	2017	17.8342	17.6214	10.1584	0	3	1	22.7654	3.4012	0.64059	0.0505591	0.015438	12.6772	0.0935251	0.729006	0.15955	35.9808	0.664584	-4.35175	4.83801	0	0.154926	0	0	0	3.3322	4.15888	0.0499504	0	1	0	0.898502	0.258723	0	1.24757	16000	26627	0	0
59	2018	17.862	17.6502		0	2	1	23.0534	3.43399	0.51104	0.116053	0.0513791	12.6962	0.0669257	0.568598	0.380324	29.6959	0.0403498	-4.37876	2.07925	0	0.1434	0	0	0	2.99573	3.80666	0.0315437	0	1	0	0.91086	0.287132	0	1.15476	0	19419	0	0
59	2019	17.8624	17.6515	10.2592	0	3	1	22.8201	3.46574	0.496239	0.0483014	0.0517617	12.7471	0.0812042	0.703552	0.000163	29.6959	-0.0201942	-4.42983	2.02284	0	0.140159	0	0	0	1.94591	2.3979	0.0341783	0	1	0	0.909594	0.316395	0	1.12866	6002000	21720	0	0
59	2020	17.8962	17.6856	10.302	0	3	1	22.7676	3.49651	0.444163	0.0909705	-0.118306	12.6644	0.0801407	0.748282	0.38037	29.6959	0.00919688	-4.43409	2.58156	0	0.167269	0	0	0			0.0334311	1	1	0	0.903795	0.338969	0	1.34697	0		0	0
59	2021	17.9451	17.7359	10.4028	0	4	1	22.7663	3.49651	0.422144	-0.022877	0.0439844	12.6217	0.0743345	0.823798	0.000163	29.6959	0.099497	-4.43409	2.02333	0	0.163481	0	0	0			0.0368516	1	1	0	0.876626	0.379912	0	1.31647	234600		0	0
59	2022	17.8574	17.6481	10.3136	0	3	1	22.6799	3.49651	0.446345	0.0083069	0.0290984	12.7099	0.08654	0.857972	0.000167	29.6959	-0.0446784	-4.43409	1.95984	0	0.159797	0	0	0			0.0393747	1	1	0	0.880305	0.419635	0	1.2868	0		0	0
60	2011	13.4661	14.2381	14.7982	1	4	0	21.195	2.70805	0.287424	0.104147	0.152685	10.8862	0.0965785	1.37742	0	45.5407	0.615261	-3.69704	4.85364	0	0.129427	0	0	0	2.48491	2.99573	0.0384918	1	1	0	0.976066	0.0697347	0		11732156		0		0	0	46.4479
60	2012	13.0894	13.8923	14.4693	1	4	0	21.4628	2.77259	0.182733	0.087818	0.1908	11.2833	0.156397	0.996493	0.03528	44.5408	-0.0544408	-3.76136	3.62745	0	0.143831	0	0	0	2.30259	2.83321	0.0687426	1	1	0	0.978078	0.0825921	0		16779216		0		0	6.7412	46.4479
60	2013	12.8749	13.6733	14.2098	1	4	0	21.5686	2.83321	0.167416	0.0916193	0.131817	11.0808	0.13926	0.77269	0.03528	44.5408	-0.138031	-3.80928	3.18607	0	0.13873	0	0	0	1.79176	2.07944	0.105832	1	1	0	0.977882	0.090687	0		16404349		0		1.0873	7.8295	46.4479
60	2014	12.9235	13.7423	14.298	1	4	0	21.6777	2.89037	0.167517	0.140647	0.0927558	11.362	0.198506	0.867586	0.03528	25.1096	0.252219	-3.85643	3.8552	0	0.13807	0	0	0	0.693147	1.09861	0.0945013	1	1	0	0.979247	0.0955933	0		9074077		0		1.0873	7.8295	44.0698
60	2015	13.0214	13.8474	14.4098	1	3	1	21.8727	2.94444	0.175971	0.137746	0.124698	11.4137	0.183453	0.799628	0.03715	26.269	0.120109	-3.90666	5.1483	1	0.142388	0	0	0	1.38629	1.60944	0.0749377	1	1	0	0.979418	0.155707	0		11993261		0		1.0873	7.8295	81.2161
60	2016	13.3069	14.1391	14.703	1	3	1	22.0752	2.99573	0.170875	0.135083	0.138007	11.4769	0.17339	0.922943	0.037153	26.269	0.413352	-3.95382	3.07699	1	0.14212	0	0	0	1.60944	2.3979	0.0700923	1	1	0	0.98272	0.179116	0		11142732		0		1.0873	7.8295	81.2161
60	2017	13.3208	14.1488	14.6973	1	3	1	22.1506	3.04452	0.166758	0.119465	0.111463	11.4386	0.160326	0.922345	0.03715	26.269	0.0775686	-3.99559	2.11894	1	0.138772	0	0	0.693147			0.0790619	1	1	0	0.983504	0.215722	0		980000		0		1.0873	7.8295	81.2161
60	2018	13.4364	14.2587	14.7903	1	4	1	22.2529	3.09104	0.151987	0.123348	0.105858	11.3514	0.135682	0.953812	6.2392	26.269	0.1456	-4.03721	1.89603	1	0.129669	0	0	0	2.19722	2.83321	0.0649815	1	1	0	0.983186	0.284716	0		925600		0		1.0873	7.8295	81.2161
60	2019	13.5378	14.3554	14.8864	1	4	1	22.3296	3.13549	0.126889	0.139228	0.126517	11.2915	0.110715	0.919097	0	26.269	0.0403659	-4.07783	1.83408	1	0.13493	0	0	0	1.60944	2.07944	0.0593669	1	1	0	0.980221	0.310497	0		0		0		1.0873	7.8295	81.2161
60	2020	13.4832	14.299	14.8341	1	4	1	22.5646	3.17805	0.110156	0.138164	0.124247	11.2661	0.0810154	0.65124	5.519	23.2367	-0.1037	-4.11658	1.50097	1	0.132477	0	0	0			0.0545394	1	1	0	0.981077	0.33427	0		0		0		1.0873	3.6578	75.1957
60	2021	13.5688	14.3801	14.8925	1	4	1	22.6559	3.21888	0.142011	0.112584	0.104306	11.2167	0.0759467	0.71451	5.519	23.2367	0.202053	-4.15481	2.30468	1	0.123955	0	0	0	1.94591	2.19722	0.0523919	1	1	0	0.983064	0.376358	0		0		0		16.4603	7.8295	81.2161
60	2022	13.5392	14.3753	14.9697	1	4	1	22.7556	3.2581	0.158531	0.16641	0.115791	11.8138	0.107314	0.675243	5.48779	23.2367	0.0440581	-4.19206	1.51195	1	0.123177	0	0	0	0.693147	0.693147	0.0604484	1	1	0	0.984684	0.432477	0		0		0
61	2011	18.3583	18.0534	15.8749	1	5	0	25.1684	3.09104	0.781316	0.0393862	0.0655933	11.572	0.0904705	0.97587	1.7893	19.4517	0.376026	-3.70489	1.37755	0	0.865607	0	2.56495	3.29584	3.7612	4.62497	0.0334706	1	1	0	0.902449	0.15649	0	14.2855	2981844736	133764	0	0	1.6007	9.6433	42.1734
61	2012	18.4347	18.1253	15.9545	1	5	0	25.4014	3.13549	0.7436	0.171138	0.0621669	11.9728	0.11807	0.923297	1.37236	18.2231	0.194343	-3.68679	1.4758	0	0.84323	0	3.52636	4.15888	3.78419	4.83628	0.0408373	1	1	0	0.901546	0.179684	0	13.9162	879387904	144682	0	0	0.7551	9.6433	44.6719
61	2013	18.6327	18.3244	16.2024	1	4	0	25.6189	3.17805	0.734734	0.0970055	0.0692214	12.1783	0.104966	0.887256	0.94625	18.2231	0.194447	-3.66834	1.49256	0	0.903531	0	4.30407	4.29046	3.58352	4.7362	0.0429037	1	1	0	0.907731	0.195575	0	14.9114	971330496	168730	0	0	7.5204	9.6433	44.6719
61	2014	18.7883	18.4797	16.3684	1	4	0	25.6751	3.21888	0.711123	0.121225	0.0817919	12.2509	0.095623	0.88171	0.94307	18.2231	0.161197	-3.664	1.44571	0	0.928489	0	4.72739	4.81218	3.63759	4.83628	0.0349775	1	1	0	0.898647	0.202732	0	15.3233	854429248	193099	0	0	7.5204	9.6433	32.1493
61	2015	18.4853	18.1763	16.0768	1	5	1	25.6751	3.2581	0.699646	0.246589	0.09123	12.2955	0.095436	0.604492	0.96594	18.2231	-0.290418	-3.69392	1.5528	1	0.932806	0	4.96981	4.77912	3.46574	4.45435	0.0516522	1	1	0	0.921643	0.247276	0	15.3946	1590203904	217789	0	0	1.0873	5.4716	64.419
61	2016	18.5706	18.2605	16.1684	1	5	1	25.6751	3.29584	0.698834	0.0814826	0.0780698	12.4168	0.096955	0.593863	1.00014	18.2231	0.10801	-3.69787	1.53537	1	0.961398	0	5.41165	4.97673	3.17805	4.04305	0.0506817	1	1	0	0.924267	0.252695	0	15.8664	1530173696	229466	0	0	1.0873	5.4716	58.8802
61	2017	18.7988	18.4865	16.3242	1	4	1	25.6751	3.3322	0.689094	0.0760975	0.0851273	12.2306	0.0812557	0.689807	1.01649	18.2231	0.369187	-3.68659	1.9375	1	0.993225	0	5.54518	5.0876	3.58352	4.36945	0.040942	1	1	0	0.920866	0.2907	0	16.3917	708215808	243304	0	0	1.0873	12.8174	58.8802
61	2018	19.0419	18.7288	16.5529	1	5	1	25.6751	3.3673	0.630963	0.107234	0.104707	12.2407	0.0731818	0.7886	0.997679	18.2231	0.336084	-3.67582	1.51358	1	0.9818	0	6.19441	5.58725	3.66356	4.45435	0.022036	1	1	0	0.925566	0.317102	0	16.2031	457665312	239193	0	0	9.695	9.6433	64.419
61	2019	19.037	18.7237	16.5512	1	5	1	25.6751	3.4012	0.604033	0.0985741	0.104998	12.2794	0.0675753	0.700256	0.997812	18.2231	0.000150666	-3.67568	2.03102	1	0.998882	0	6.49224	5.80212	3.89182	4.84419	0.0191551	1	1	0	0.930679	0.329975	0	16.485	302710336	242420	0	0	12.5642	9.6433	64.419
61	2020	18.9018	18.5892	16.4385	1	4	1	25.6751	3.43399	0.581401	0.0689019	0.0877374	12.3292	0.0680133	0.602394	1.0074	18.6995	-0.151165	-3.72025	1.95141	1	1.01702	0	6.60259	6.08905	3.85015	4.84419	0.0214257	1	1	1	0.94005	0.308142	0	16.7845	299935072		0	0	12.5642	9.6433	75.1957
61	2021	18.8618	18.5473	16.4412	1	4	1	25.6751	3.46574	0.662309	0.00592733	0.0797916	12.8503	0.0975873	0.587828	0.978802	15.2568	0.116943	-3.71335	1.39115	1	1.08002	0	6.31173	5.70711	3.71357	4.54329	0.0215642	0	1	1	0.952614	0.337252	0	17.824	96822120		0	0	13.0474	9.6433	64.419
61	2022	18.8473	18.5345	16.4771	1	4	1	25.6751	3.49651	0.713045	0.0807505	0.0714394	13.0545	0.0952526	0.532324	0.929713	16.0237	0.00595899	-3.71576	1.27171	1	1.14277	0	5.7462	4.60517	3.3673	4.07754	0.0278747	0	1	1	0.960394	0.365704	0	18.8596	22151324		0	0
62	2011	12.6736	13.4932	14.1546	1	4	0	21.4453	2.89037	0.540351	0.0821856	0.0718609	11.7714	0.1947	0.62889	0.0043	24.1991	0.110318	-3.83996	2.98799	0	0.138494	0	0	0	2.48491	3.04452	0.18016	1	1	0	0.976066	0.111806	0	2.21364	42230588	77352	0	0	0	0	55.8399
62	2012	12.8598	13.6985	14.3908	1	4	0	21.5624	2.94444	0.436626	0.176265	0.0800823	12.0784	0.257448	0.760976	0.00574	24.1991	0.360422	-3.88884	4.17208	0	0.153906	0	0	0	2.30259	2.83321	0.152799	1	1	0	0.978078	0.132547	0	2.45999	22108740	368236	0	0	0	7.3761	55.2077
62	2013	12.9722	13.8203	14.5304	1	3	0	21.7545	2.99573	0.39257	0.17777	0.173536	12.2265	0.25284	0.730465	0.00574	21.6711	0.163245	-3.94085	5.76451	0	0.148447	0	0	0	2.77259	3.66356	0.152098	1	1	0	0.977882	0.137972	0	2.37274	17927176	443995	0	0	0	7.3761	55.2077
62	2014	13.0526	13.8996	14.5949	1	3	0	21.8702	3.04452	0.350592	0.0888547	0.15011	12.1462	0.224793	0.718552	0.00574	22.2806	0.104268	-3.98655	4.15126	0	0.147742	0	0	0	2.63906	3.04452	0.150804	1	1	0	0.979247	0.150742	0	2.36146	22922964	500293	0	0	0	7.3761	44.6719
62	2015	13.1431	13.9918	14.6867	1	4	1	22.0623	3.09104	0.361767	0.201964	0.141091	12.1112	0.184075	0.629561	0.09148	22.2806	0.0617888	-4.03347	4.72898	1	0.152362	0	0	0	2.56495	3.13549	0.154606	1	1	0	0.979418	0.155194	0	2.43531	23661920	520520	0	0	0	7.3761	47.05
62	2016	13.279	14.1278	14.8045	1	4	1	22.5484	3.13549	0.282593	0.0496611	0.141134	12.0391	0.118562	0.467064	0.083267	22.3608	0.206216	-4.07682	3.45923	1	0.152076	0	0	0	2.94444	3.68888	0.156614	1	1	1	0.98272	0.160999	0	2.43073	43112600	649792	0	0	0	7.3761	47.05
62	2017	13.4538	14.3195	15.0265	1	4	1	22.7182	3.17805	0.29261	0.0518793	0.109119	12.3963	0.1518	0.558022	0.10227	22.3608	0.415823	-4.11319	4.63129	1	0.148493	0	0	0	3.73767	4.7185	0.141512	1	1	1	0.983504	0.184574	0	2.37346	9598118		0	0	0	7.3761	69.115
62	2018	13.6413	14.5062	15.1964	1	3	1	22.9654	3.21888	0.327952	0.0939193	0.126181	12.3663	0.126498	0.571015	0.127488	22.3608	0.310252	-4.14349	3.57823	1	0.138753	0	0	0	3.80666	4.74493	0.0653443	1	1	1	0.983186	0.217537	0	2.21778	5416000	27340	0	0	0	7.3761	63.8471
62	2019	13.8639	14.7392	15.44	1	4	1	23.2665	3.2581	0.307654	0.152081	0.155403	12.5191	0.119003	0.579632	0.052481	18.7974	0.371853	-4.16456	6.53452	1	0.144382	0	0	0	3.68888	4.81218	0.0621172	1	1	1	0.980221	0.229765	0	2.30775	2.58774e+06		0	0	0	10.1572	63.8471
62	2020	13.9106	14.7979	15.5078	1	4	1	23.5473	3.29584	0.268417	0.0659552	0.184665	12.6707	0.118043	0.50916	0.067072	18.7974	0.163134	-4.1799	8.23727	1	0.141757	0	1.09861	0	3.78419	4.7185	0.055809	1	1	1	0.981077	0.272659	0	2.26579	7.48065e+06		0	0	10.2688	29.7158	75.1957
62	2021	13.9409	14.8235	15.4829	1	4	1	23.8375	3.3322	0.234456	0.147924	0.196363	12.5294	0.0987391	0.477297	0.076738	18.7974	0.253028	-4.18728	5.2092	1	0.132638	0	0	0	3.68888	4.64439	0.0588981	1	1	1	0.983064	0.309089	0	2.12005	4860000		0	0	30.9272	10.1572	64.419
62	2022	13.9407	14.8382	15.5176	1	5	1	23.9824	3.3673	0.200591	0.108594	0.173099	12.8078	0.123998	0.485151	0.087665	18.7974	0.174981	-4.20827	2.95908	1	0.131805	0	0	0	2.94444	4.06044	0.0652328	1	1	0	0.984684	0.331839	0	2.10673	12000000		0	0
63	2011	16.7833	16.0615	15.3194	1	4	0	20.7684	2.89037	0.497509	0.0142171	0.0276588	11.488	0.228607	0.834627	0.00122	27.421	0.108612	-3.76554	1.73761	0	0.0898968	0	0	0			0.0709212	1	1	0	0.85346	0.100756	0	1.37304	4560900		0	0
63	2012	16.6679	15.9466	15.2105	1	3	0	21.0002	2.94444	0.597451	-0.0443642	0.024702	11.4831	0.177334	0.5772	0.00122	27.421	-0.128035	-3.83546	1.86215	0	0.0866508	0	0	0			0.0906283	1	1	0	0.855318	0.12251	0	1.32346	23718684	43738	0	0
63	2013	16.7853	16.041	15.4178	1	4	0	21.4905	2.99573	0.49023	-0.0352679	0.00422453	12.4062	0.267476	0.426696	0.00085	29.8313	0.207107	-3.92353	1.42957	0	0.0849013	0	0	0	0.693147	0.693147	0.0788839	1	1	0	0.86093	0.140248	0	1.29674	43155232	53746	0	0
63	2014	17.0836	16.3298	15.734	1	4	0	21.5306	3.04452	0.509652	0.00715771	0.00192391	12.6969	0.353968	0.565002	0.00109	29.8313	0.378343	-3.96655	1.76357	0	0.0843577	0	0	0			0.0763662	0	1	0	0.859057	0.149536	0	1.28844	32329458	56946	0	0
63	2015	16.9713	16.1949	15.4023	1	4	1	21.5778	3.09104	0.554425	-0.0515834	0.00343368	12.2657	0.394992	0.532948	0.00109	30.1347	-0.0112301	-4.00992	2.63465	1	0.0877219	0	0	0	1.09861	1.09861	0.0787315	1	1	0	0.874897	0.173357	0	1.33982	39822736	72780	0	1
63	2016	17.0817	16.3023	15.5244	1	4	1	21.6704	3.13549	0.499855	-0.0137619	-0.0315193	12.3737	0.399829	0.541093	0	27.9366	0.113831	-4.05598	3.0738	1	0.092098	0	0	0			0.0660895	1	1	0	0.934918	0.192333	0	1.40666	43423016	82426	0	1
63	2018	17.0407	16.259	15.4793	1	5	1	21.737	3.21888	0.543568	0.0335608	0.00507609	12.5082	0.438273	0.540969	0	27.9366	-0.0207156	-4.13989	1.53451	1	0.0888216	0	0	0			0.0558358	1	1	0	0.912594	0.25025	0	1.35661	2.07052e+06	88015	0	1
63	2019	16.9056	16.1296		1	4	1	21.7147	3.2581	0.529874	0.00846007	-0.0203284	12.7253	0.453106	0.460567	0	27.9366	-0.16734	-4.17863	1.93616	1	0.0871464	0	0	0			0.0597521	0	1	0	0.903327	0.288227	0	1.33103	1.59351e+06	95797	0	1
63	2020	16.8917	16.117		1	4	1	21.6775	3.29584	0.556464	-0.0166671	0.00491753	12.7265	0.45556	0.458865	0	27.9366	-0.0401026	-4.21642	1.58994	1	0.0914656	0	0	0			0.066254	0	1	0	0.9125	0.323823	0	1.397	1341715		0	1
63	2021	16.9392	16.1697	15.4739	1	4	1	21.621	3.3322	0.552536	0.0222235	-0.036018	12.6734	0.44175	0.53694	0	27.9366	0.105883	-4.25284	1.6177	1	0.0906128	0	0	0			0.0646092	1	1	0	0.937924	0.357005	0	1.38397	2.08868e+06		0	1
63	2022	16.7807	16.0173	15.3436	1	4	1	21.5985	3.3673	0.59718	0.016224	-0.0199013	12.6846	0.414669	0.47116	0	27.9366	-0.142009	-4.29134	1.88346	1	0.0922493	0	0	0			0.0744869	1	1	0	0.94803	0.391989	0	1.40897	2.58647e+06		0	1
64	2011	18.3247	17.5332	17.0265	1	5	0	23.3486	2.89037	0.648312	-0.128702	0.0891392	13.2798	0.167151	1.06466	0.01602	21.1006	0.0972438	-3.83806	1.16186	0	0.268851	0	0	1.09861	3.04452	3.66356	0.0401323	0	1	1	0.903974	0.119757	0	1.55053	82545912	73306	0	0	7.8526	9.6433	55.2077
64	2012	17.7676	16.9478	16.1479	1	6	0	23.3115	2.94444	0.630917	0.0435062	0.0399728	12.5962	0.192664	0.787989	0.01699	21.1006	-0.286851	-3.88107	1.09759	0	0.268853	0	0.693147	0.693147	1.09861	1.79176	0.0670258	0	1	1	0.904316	0.140849	0	1.55054	118878264	77008	0	0	7.8526	9.6433	55.2077
64	2013	17.7825	16.9669	16.1855	1	5	0	23.2554	2.99573	0.62131	0.0267796	0.00173173	12.5734	0.185387	0.805669	0.01721	27.6248	-0.0333223	-3.92541	1.00747	0	0.255955	0	0	1.38629	1.60944	2.07944	0.0756025	0	1	1	0.914984	0.150523	0	1.47615	36421432	83015	0	0	7.8526	12.4244	42.6851
64	2014	17.4744	16.6589	15.8991	1	2	0	23.1401	3.04452	0.597773	0.051568	-0.0309753	12.6418	0.214093	0.648435	0.01648	27.6248	-0.282764	-3.97346	1.42414	0	0.247433	0	1.09861	1.60944			0.0785636	0	1	1	0.926439	0.155668	0	1.42701	76806504	88648	0	0	8.3359	12.4244	52.7092
64	2015	16.8898	16.0761	15.3542	1	4	1	22.9639	3.09104	0.628449	0.0265715	-0.00248756	12.7124	0.25198	0.401192	0.01501	27.6248	-0.442966	-4.02357	1.61774	1	0.258015	0	1.09861	1.09861			0.150363	0	1	1	0.93795	0.201154	0	1.48804	37304860	91698	0	1	8.3359	14.48	60.7164
64	2016	17.1305	16.3261		1	4	1	22.9492	3.13549	0.620766	0.0294914	-0.103007	12.7774	0.223435	0.475539	0.005356	27.6248	0.168063	-4.06429	1.41155	1	0.26034	0	0.693147	0.693147			0.119863	0	1	1	0.949635	0.237914	0	1.50144	154253792	50657	0	1	8.3359	17.0496	57.5858
64	2017	17.4823	16.6856	16.0237	1	4	1	22.981	3.17805	0.621864	0.056587	0.00190546	12.6781	0.183479	0.664238	0.00916	27.6248	0.441902	-4.1027	1.3227	1	0.254653	0	0	0.693147			0.0768452	0	1	1	0.968099	0.258723	0	1.46864	9033271	59423	0	1	8.3359	14.48	57.5858
64	2018	17.7003	16.9074		1	4	1	22.961	3.21888	0.608086	0.0190955	0.00649663	12.5915	0.169119	0.853804	0.007564	29.3684	0.259956	-4.14371	1.10884	1	0.257926	0	1.09861	1.38629			0.0379283	1	1	1	0.965217	0.287132	0	1.48752	6531200	22181	0	1	8.3359	14.48	57.5858
64	2019	17.4899	16.6987	16.0172	1	3	1	22.9128	3.2581	0.584022	0.0450366	0.00907348	12.5201	0.164907	0.71697	0.004005	29.3684	-0.199783	-4.18599	1.16097	1	0.258347	0	1.38629	0.693147			0.0400505	1	1	1	0.960987	0.316395	0	1.48995	3747000	45156	0	1	8.3359	14.48	57.5858
64	2020	17.6135	16.8233	16.1266	1	4	1	22.9957	3.29584	0.606005	0.0687068	0.00693312	12.422	0.140211	0.731567	0.003307	29.3684	0.108548	-4.22194	1.15034	1	0.271321	0	1.60944	1.60944			0.0397715	1	1	1	0.959038	0.338969	0	1.56477	274600		0	1	8.3359	17.6542	72.065
64	2021	17.8393	17.057	16.3566	1	4	1	23.0978	3.3322	0.562697	0.039689	0.0108465	12.3309	0.108044	0.852379	0.180424	24.2633	0.290467	-4.25613	1.18125	1	0.30939	0	1.09861	0			0.0412435	1	1	1	0.966319	0.379912	0	1.78433	12800		0	1	25.9438	14.48	58.1577
64	2022	17.8403	17.0511	16.3333	1	4	1	23.1676	3.3673	0.550523	0.0329921	0.0196294	12.4319	0.122607	0.867629	0.133868	24.273	0.0914735	-4.29164	1.12168	1	0.320245	0	0.693147	1.79176			0.0339246	1	1	1	0.976904	0.419635	0	1.84693	0		0	1
65	2011	16.9549	16.6608	18.8389	1	3	0	22.5173	2.63906	0.456107	0.0370343	0.0321243	14.7335	0.534216	0.521356	0	19.8554	0.34362	-3.71721	1.21831	0	0.10743	0	0	0	1.60944	1.60944	0.0668768	0	1	1	0.9411	0.093081	1		31757650	127000	0	0
65	2012	16.9972	16.6985	18.8159	1	4	0	23.0225	2.70805	0.578615	0.0666726	0.0636817	14.4965	0.396498	0.367478	0	19.8554	0.168142	-3.7405	0.976572	0	0.108988	0	0	0	1.60944	1.60944	0.0753274	0	1	1	0.955817	0.110368	1		18600128	153000	0	0
65	2013	16.9444	16.6458	18.7623	1	5	0	23.1876	2.77259	0.643807	0.038743	0.0297943	14.4704	0.326187	0.28917	0.00036	19.8554	-0.0718011	-3.77028	0.925566	0	0.110994	0	0	0	1.09861	1.09861	0.0777165	0	1	0	0.953841	0.113869	1		22672634	160000	0	0	2.4162	8.8573	44.6719
65	2014	17.3953	17.0813	19.1956	1	2	0	23.6952	2.83321	0.562241	0.0391116	0.00345573	14.5362	0.519603	0.368649	0.0002	42.4833	1.11797	-3.76417	1.00402	0	0.107895	0	0.693147	0	0.693147	1.38629	0.071727	0	1	0	0.958551	0.126477	1		11420389	168500	0	0	9.1815	10.4293	44.6719
65	2015	17.4663	17.152	19.277	1	3	1	23.6876	2.89037	0.57365	0.0333078	0.0141679	14.5476	0.510692	0.377577	0.00017	36.7379	0.0164403	-3.80503	1.07359	1	0.112593	0	0.693147	0	0.693147	0.693147	0.0983025	0	1	0	0.958991	0.145637	1		25643220	173000	0	1	1.0873	8.8573	67.5497
65	2016	17.7089	17.3948	19.5257	1	3	1	23.8249	2.94444	0.56106	0.0216913	0.00540333	14.568	0.437838	0.41091	0.000318	34.1341	0.248405	-3.82885	1.1046	1	0.11351	0	0	0	0.693147	0.693147	0.0777928	0	1	0	0.963318	0.165548	0		13865349	195000	0	1	1.0873	7.8295	58.1577
65	2017	17.7875	17.4748	19.5894	1	1	1	23.8161	2.99573	0.522167	0.0638998	-0.0284977	14.5234	0.420423	0.467545	0.57838	33.3359	0.127847	-3.86993	1.07926	1	0.119899	0	0	2.07944	1.38629	1.79176	0.0823762	0	1	0	0.966066	0.195333	0		2.8575e+06	205000	0	1	8.6077	7.8295	64.419
65	2018	17.6104	17.2981	19.3958	1	2	1	23.8851	3.04452	0.502393	0.0736248	0.0426256	14.4537	0.384335	0.377899	0.600505	33.2564	-0.133965	-3.90123	0.965902	1	0.121202	0	0	0.693147	1.79176	2.19722	0.0844539	0	1	0	0.971321	0.24794	0		0	211295	0	1	8.6077	7.8295	64.419
65	2019	17.4042	17.0878	19.2335	1	3	1	23.8811	3.09104	0.483047	0.0646962	0.069386	14.7335	0.538779	0.327103	0.473448	28.6029	-0.137878	-3.94175	0.914821	1	0.128684	0	0.693147	1.38629	0.693147	0.693147	0.100975	0	1	0	0.971784	0.268702	0		0	120175	0	1	8.6077	7.8295	64.419
65	2020	17.4171	17.1001	19.2531	1	3	1	23.8698	3.13549	0.479072	0.0855421	0.0371161	14.7335	0.557366	0.331031	0.425218	29.974	0.000628805	-3.9832	0.914821	1	0.128418	0	0.693147	1.94591	1.38629	1.94591	0.115882	0	1	0	0.974529	0.300866	0		0		0	1	22.1383	8.8573	72.065
65	2021	17.8661	17.5535	19.6706	1	3	1	23.9905	3.17805	0.348293	0.132983	0.00543625	14.6278	0.383597	0.463008	0.41569	30.5572	0.57813	-4.00716	1.38699	1	0.128471	0	0.693147	1.38629	1.79176	2.30259	0.0749203	0	1	0	0.975462	0.331767	0		0		0	1	26.8499	9.6433	64.419
65	2022	17.7403	17.4287	19.5398	1	3	1	24.1199	3.21888	0.440122	0.108821	0.212741	14.6271	0.328812	0.367907	0.226409	30.993	-0.0956516	-4.02858	1.3929	1	0.134244	0	0	1.09861	2.3979	2.89037	0.0730545	0	1	0	0.979647	0.361537	0		0		0	1
66	2011	8.48889	13.9727	14.3008	0	2	0	20.9601	2.94444	0.732609	0.00586291	0.00724819	14.7069	0.465686	0.579215	0.00298	37.2955	0.0898672	-3.83061	1.82102	0	0.00222196	0	0	0			0.025378	0	1	0	0.695744	0.137786	1	0.0621731	53085784	1305602	0	0
66	2012	8.48889	14.0688	14.3963	0	3	0	20.8972	2.99573	0.709961	0.16292	0.00517122	14.6564	0.46567	0.657909	0.00298	37.2955	0.0666427	-3.86274	2.03471	0	0.00202782	0	0	0			0.0300653	0	1	0	0.810089	0.144909	1	0.0567409	47669748	1501633	0	0
66	2013	8.48889	13.926	14.2697	0	3	0	20.8673	3.04452	0.727013	0.059277	0.00440958	14.7335	0.58616	0.630854	0	37.2955	-0.0693535	-3.89888	2.21523	0	0.00188491	0	0	0			0.0349789	0	1	0	0.812207	0.127971	1	0.052742	33279402	1682897	0	0
66	2014	8.48889	13.8594	14.2026	0	3	0	20.8306	3.09104	0.712942	0.0785039	0.00312849	14.7335	0.58616	0.590684	0	37.2955	-0.0973844	-3.93403	3.33598	0	0.00186693	0	0	0			0.0396244	0	1	0	0.811897	0.137657	1	0.0522389	33462840	1886676	0	1
66	2015	8.48889	13.8252	14.1718	0	1	1	20.8334	3.13549	0.709932	0.0656642	0.00302395	14.7335	0.58616	0.544056	0	25	-0.0763901	-3.9744	6.12774	0	0.00187278	0	0	0			0.0429727	0	1	0	0.795182	0.161479	1	0.0524026	34398064	2113444	0	1
66	2016	8.48889	13.7586	14.0606	0	1	1	20.85	3.17805	0.711098	0.0752105	0.00306974	14.4955	0.58616	0.532625	0	25	-0.00466411	-4.0166	3.94328	0	0.00216149	0	0	0			0.0498843	0	1	1	0.814238	0.181773	1	0.060481	59423868	3082563	0	1
66	2018	8.57331	14.5465	14.7476	0	4	1	20.5684	3.2581	0.377041	0.157302	0.0119913	12.7836	0.185951	1.22178	0	25	0.0395264	-4.05602	2.73844	0	0.00217893	0	0	0			0.0405579	0	1	0	0.847485	0.280712	1	0.0609691	0	485104	0	1
66	2019	8.48889	13.6906	13.8411	0	3	1	20.7011	3.29584	0.403351	-0.0180844	0.0656753	12.5946	0.260239	0.592382	0	25	-0.442966	-4.116	2.11318	0	0.00212748	0	0	0			0.0583799	1	1	0	0.838363	0.335228	0	0.0595295	0	473161	0	1
66	2020	8.48889	13.51		0	3	1	20.7972	3.3322	0.456221	-0.0596835	0.0370141	12.8968	0.345763	0.497077	0	25	-0.0762905	-4.16951	1.98577	0	0.00213946	0	0	0			0.056201	0	1	1	0.823879	0.385547	1	0.0598646	43500		0	1
66	2021	8.48889	13.6357	13.7633	0	3	1	20.7375	3.3673	0.490284	-0.0254503	-0.0239631	12.0898	0.143935	0.484668	0	25	-0.0814641	-4.20121	2.98346	0	0.00209238	0	0	0			0.0742215	1	1	1	0.839182	0.425739	1	0.0585473	1019341		0	1
66	2022	8.48889	13.4065	13.614	0	3	1	20.5305	3.4012	0.600243	-0.0643676	-0.0959271	13.1556	0.309635	0.503374	0	20	-0.155617	-4.21003	4.79946	0	0.0019589	0	0	0			0.104443	0	1	0	0.840892	0.463027	1	0.0548124	55339.5		0	1
67	2011	15.5204	15.9404	14.7672	0	3	0	22.6456	2.89037	0.52891	0.0278461	0.0306695	13.8823	0.58616	1.47618	0.00563	33.0843	0.348488	-3.87505	1.12763	0	0.0271517	0	0.693147	2.19722	2.89037	3.63759	0.0276682	0	1	0	0.401159	0.149464	0	0.340063	131314184	550247	0	0
67	2012	15.5742	15.9859	14.8225	0	3	0	22.6716	2.94444	0.564337	-0.000516839	0.0308355	13.9108	0.58616	1.46221	0.00563	33.0843	0.0166919	-3.91443	1.01792	0	0.0237323	0	1.09861	1.09861	2.07944	2.07944	0.0287685	0	1	0	0.441108	0.161298	1	0.297236	88685264	580435	0	0
67	2013	15.6273	16.0277		0	3	0	22.6722	2.99573	0.560279	0.0592686	-0.023307	14.0026	0.58616	1.49995	0.00563	33.0843	0.0263608	-3.95442	0.973934	0	0.0220252	0	0	0	1.09861	1.09861	0.026815	0	1	0	0.374378	0.165581	1	0.275856	81484952	581093	0	0
67	2014	15.691	16.0811	14.9433	0	4	0	22.7436	3.04452	0.588404	0.0102684	0.00429055	13.9919	0.536101	1.39699	0.00563	33.0843	0.000309807	-3.99244	1.15242	0	0.0217948	0	0	1.38629	0.693147	0.693147	0.0213519	0	1	0	0.37633	0.175837	1	0.27297	75790528	227403	0	0
67	2015	15.6072	16.0138	14.8553	0	3	1	22.9882	3.09104	0.597846	0.0582437	0.00218636	13.8745	0.429456	1.00346	0.00637	26.6821	-0.0826334	-4.02233	1.25686	0	0.0215009	0	0.693147	1.09861			0.0374508	0	1	0	0.48449	0.196354	0	0.269289	79023488	106116	0	0
67	2016	15.4776	15.8664	14.7187	0	4	1	23.0839	3.13549	0.602551	0.0680818	0.0193169	14.2054	0.50917	0.834766	0.005468	26.6821	-0.0845554	-4.05697	1.20235	0	0.0188859	0	0	0.693147	1.09861	1.38629	0.0381113	0	1	0	0.517081	0.221958	0	0.236538	73618384	81606	0	1
67	2017	15.7681	16.1517		0	3	1	23.0117	3.17805	0.555087	0.0200203	0.0319994	14.1914	0.500854	1.20774	0.00547	26.6821	0.346047	-4.10108	1.11005	0	0.018427	0	0.693147	1.79176	1.09861	1.38629	0.0287659	0	1	0	0.592435	0.242303	0	0.23079	24491998	101263	0	1
67	2018	15.6832	16.0559		0	2	1	22.9568	3.21888	0.52887	0.00691131	0.0231163	14.2322	0.496707	1.15624	0.005468	26.6821	-0.0938332	-4.14391	0.932757	0	0.017039	0	0.693147	0	0.693147	0.693147	0.0150679	0	1	0	0.614014	0.260608	0	0.213406	0	143097	0	1
67	2019	15.7678	16.1378	15.0248	0	4	1	22.9207	3.2581	0.618969	0.111958	0.00108348	14.1084	0.427036	1.22422	0.001851	26.6821	0.0212377	-4.18563	1.01963	0	0.0152274	0	0	1.38629			0.0154771	0	1	0	0.617328	0.282722	0	0.190717	0	165054	0	1
67	2020	15.6821	16.0452	14.9426	0	4	1	23.0373	3.29584	0.629685	-0.0381859	-0.103317	14.0773	0.343185	0.946245	0	26.6821	-0.131407	-4.21968	1.09814	0	0.0139827	0	1.09861	1.38629			0.0338378	0	1	0	0.667925	0.312865	0	0.175127	0		0	1
67	2021	15.7162	16.0832	14.9827	0	3	1	23.0006	3.3322	0.612214	0.155806	0.0308235	13.9718	0.314261	1.03907	0.000638	26.6821	0.0584897	-4.26168	1.1967	0	0.0123076	0	0.693147	0.693147			0.0156966	0	1	0	0.715059	0.352817	0	0.154148	0		0	1
67	2022	15.2269	15.5953	14.5023	0	4	1	22.6428	3.3673	0.705348	0.0985341	0.0109732	13.7835	0.351584	0.871484	0.000635	26.6821	-0.413589	-4.31511	1.52511	0	0.0128107	0	0	0			0.0293706	0	1	0	0.752621	0.374028	0	0.160449	0		0	1
68	2011	9.5619	9.32212	14.4883	1	3	0	22.0895	3.13549	0.693056	0.0805065	0.0159977	12.9433	0.215478	0.501004	0	35.7603	-0.00334804	-4.0742	1.14204	0	0.447271	0	0	0	0.693147	0.693147	0.0948014	0	1	1	0.731452	0.14825	1		15261205		0
68	2012	9.73794	9.49894		1	3	0	22.1174	3.17805	0.660946	0.0771249	0.0255951	12.8164	0.21903	0.611305	0	36.2197	0.254618	-4.11487	1.09526	0	0.449475	0	0	0			0.0985124	0	1	0	0.744461	0.170545	1		8668683		0
68	2013	9.93891	9.69939	14.8436	1	4	0	22.0811	3.21888	0.599532	0.117907	0.0455512	12.8529	0.220826	0.746211	0	36.2941	0.177224	-4.15398	1.34	0	0.532014	0	0	0	0.693147	0.693147	0.101874	0	1	0	0.739547	0.180276	1		6783492		0
68	2014	10.0951	9.85644	14.9656	1	4	0	22.0915	3.2581	0.64609	0.0979862	0.0561997	12.7475	0.214772	0.864286	0	36.2941	0.170369	-4.19425	1.65342	0	0.563528	0	0	0	1.60944	2.63906	0.103843	0	1	0	0.753474	0.19138	1		13383036		0
68	2015	9.72458	9.48004	14.7015	1	4	1	22.2401	3.29584	0.470709	0.0571829	0.0633406	12.9748	0.310285	0.688139	0	34.0422	-0.0762931	-4.23705	2.22077	1	0.5664	0	0	0	1.38629	1.60944	0.117698	0	1	0	0.762815	0.294159	1		17483084		0
68	2016	9.79807	9.55073	14.8793	1	4	1	22.504	3.3322	0.477059	0.0526098	0.0650341	13.2252	0.240373	0.537719	0	33.0662	0.0174303	-4.27735	1.50312	1	0.557316	0	0	0	2.30259	2.94444	0.142526	0	1	0	0.783023	0.335697	1		14078879		0
68	2017	9.8243	9.57881	14.7865	1	4	1	22.7425	3.3673	0.64302	0.0101085	0.031372	12.9895	0.250093	0.576191	0	33.0662	0.360113	-4.31247	1.20245	1	0.556982	0	0	0	1.79176	2.19722	0.159861	0	1	0	0.796539	0.386851	1		2.15596e+06		0
68	2018	9.75157	9.5037	14.7479	1	4	1	22.7244	3.4012	0.685327	-0.00198077	0.0178513	13.116	0.345595	0.671255	0	35.7794	0.144119	-4.35301	1.03398	1	0.540317	0	0	0			0.145977	0	1	0	0.80721	0.41633	1		0		0
68	2019	9.83035	9.57841	14.9562	1	4	1	22.7832	3.43399	0.696701	0.0215172	0.00137731	13.4434	0.372403	0.69969	0	35.7793	0.105501	-4.39115	1.12457	1	0.519156	0	0	0			0.0983659	0	1	1	0.824315	0.444329	1		0		0
68	2020	9.90847	9.66046	14.8911	1	3	1	22.8446	3.46574	0.670059	0.0300984	0.0129579	13.062	0.327819	0.731501	0	32.2729	0.111617	-4.42889	1.26561	1	0.494529	0	0	0.693147			0.100614	0	1	1	0.863211	0.443166	1		0		0
68	2021	10.1418	9.89715	15.0428	1	4	1	22.8416	3.49651	0.722761	0.0504506	-0.000763271	12.9286	0.281511	0.888527	0	37.8534	0.211007	-4.43409	1.31226	1	0.477481	0	0	1.60944			0.0849341	0	1	0	0.87383	0.478709	1		0		0
68	2022	10.1288	9.88423	15.0272	1	4	1	22.9558	3.49651	0.680045	0.109442	-0.0236094	12.9623	0.264248	0.821956	0	37.8522	0.0370366	-4.43409	1.15711	1	0.498814	0	0	0			0.0710302	0	1	0	0.8833	0.522794	1		0		0
69	2011	16.8479	16.6421	9.42389	0	4	0	20.5393	2.63906	0.449502	-0.0157299	0.0115709	12.2282	0.451236	2.11241	0.00229	23.9225	0.120954	-3.57143	1.92013	0	0.104717	0	0	0	0.693147	1.09861	0.0387041	1	1	1	0.754017	0.0732458	0	1.20321	11160387	18672	0	0
69	2012	16.9084	16.7034	9.51152	0	5	0	20.6312	2.70805	0.496521	0.110965	0.00784245	12.2046	0.38342	2.11241	0.00172	23.9281	0.0282991	-3.62565	1.83143	0	0.121665	0	0	0			0.0413756	1	1	0	0.796204	0.0910378	0	1.39796	6.93018e+06	22690	0	0
69	2013	16.9662	16.7615	9.58582	0	4	0	20.4068	2.77259	0.394248	0.0479278	0.0051176	12.1847	0.456209	2.11241	0.00129	25.7493	0.0295345	-3.62963	2.24392	0	0.122527	0	0	0	0.693147	0.693147	0.0357009	1	1	0	0.834203	0.104983	0	1.40786	7.69937e+06	27503	0	0	0	7.3761	46.4479
69	2014	16.8863	16.6824	9.53561	0	4	0	20.3825	2.83321	0.307983	0.00794714	-0.0345095	12.1339	0.427219	2.11241	0.00097	25.5266	-0.110065	-3.66549	4.22325	0	0.116874	0	0	0			0.0415732	1	1	0	0.834468	0.110565	0	1.34291	7055935	32918	0	0	0	7.3761	46.4479
69	2015	16.6307	16.4271	9.28927	0	4	1	20.2588	2.89037	0.266837	0.0116718	0.0373608	12.1225	0.459589	2.09537	0.0005	25.1346	-0.268935	-3.68352	7.78601	0	0.0981729	0	0	0			0.0516963	1	1	0	0.86615	0.134232	0	1.12803	5634044	36307	0	1	0	7.3761	64.419
69	2016	16.5855	16.3824	9.26229	0	4	1	20.2865	2.94444	0.286479	0.0981627	0.00724496	12.1788	0.440356	1.90364	0	25.1346	-0.0659816	-3.72855	6.32561	0	0.0961316	0	0	0			0.0521437	1	1	0	0.877741	0.156388	0	1.10457	6.45255e+06	41538	0	1	0	7.8295	64.419
69	2017	16.6705	16.4699	9.442	0	4	1	20.3751	2.99573	0.328779	-0.00810453	0.00196751	12.2243	0.356019	1.91	0	25.1346	0.0962722	-3.7842	3.06543	0	0.0989439	0	0	0			0.0535191	1	1	0	0.898502	0.191757	0	1.13689	1.49539e+06	48118	0	1	0	7.8295	64.419
69	2018	16.6365	16.4362		0	3	1	20.3937	3.04452	0.273323	0.015126	0.021	12.345	0.368086	1.86577	0	25.1346	-0.00484041	-3.8274	2.40344	0	0.091583	0	0	0			0.0391015	1	1	0	0.91086	0.237037	0	1.05231	10000	55872	0	1	0	7.8295	64.419
69	2019	16.4767	16.2771	9.29024	0	4	1	20.3357	3.09104	0.176657	0.135633	0.0733826	12.4181	0.38141	1.65468	0	25.1346	-0.163103	-3.85732	2.55749	0	0.089513	0	0	0			0.0587464	1	1	0	0.909594	0.270855	0	1.02852	0	63861	0	1	0	7.8295	64.419
69	2020	16.411	16.2097	9.15986	0	4	1	20.6456	3.13549	0.328064	-0.121306	0.0226028	12.2665	0.291132	1.15453	0	25.1346	-0.0487233	-3.94783	2.07963	0	0.106827	0	0	0			0.0647617	1	1	0	0.903795	0.31799	0	1.22747	0		0	1	0	7.8295	75.1957
69	2021	16.6464	16.4461	9.42877	0	4	1	20.6191	3.17805	0.691089	-0.128702	0.0357634	12.2631	0.292072	1.58869	0	25.1346	0.340046	-3.98383	2.23767	0	0.104408	0	0	0			0.0550163	1	1	0	0.876626	0.320578	0	1.19967	0		0	1	6.7653	7.8295	64.419
69	2022	16.4445	16.2465	9.31417	0	4	1	20.4959	3.21888	0.781316	-0.101511	-0.155826	12.3959	0.305047	1.45749	0	15.13	-0.188936	-4.00446	2.84753	0	0.102055	0	0	0			0.0650658	1	1	0	0.880305	0.374783	0	1.17263	0		0	1
70	2011	19.6638	20.0205	19.7604	0	4	0	22.2711	2.89037	0.38333	0.119649	0.123843	13.3104	0.475023	1.97002	0.00061	29.9549	0.17342	-3.8774	1.31839	0	0.222997	0	0	0	3.52636	3.98898	0.01305	0	1	0	0.887671	0.100756	0	3.36342	34751712	32604	0	0
70	2012	19.5354	19.89	19.6371	0	4	0	22.1712	2.94444	0.309464	0.0171323	0.124417	13.4508	0.58616	1.90935	0.00061	29.9549	-0.122988	-3.91599	1.09572	0	0.205817	0	0	0	3.17805	3.82864	0.043783	0	1	0	0.895126	0.12251	0	3.10431	12020000	42276	0	0
70	2013	19.4666	19.8212	19.5682	0	4	0	22.2277	2.99573	0.302641	0.028104	0.0512957	13.4309	0.543443	1.65219	0.00061	29.9549	-0.0843342	-3.95689	0.914821	0	0.188337	0	0	0	2.70805	3.55535	0.0430909	0	1	0	0.896971	0.140248	0	2.84066	4560000	49000	0	0
70	2014	19.4773	19.8347	19.5751	0	4	0	22.3382	3.04452	0.340129	0.0875733	0.0447964	13.3171	0.454963	1.46246	0	29.9549	-0.0114507	-3.99786	1.2266	0	0.169989	0	0	0	2.56495	2.94444	0.0427495	0	1	0	0.896306	0.149536	0	2.56392	985500	55000	0	0
70	2015	19.3617	19.7196	19.4583	0	4	1	22.3598	3.09104	0.319129	0.0189453	0.0533181	13.2345	0.413813	1.20625	0	29.9549	-0.157138	-4.03793	1.39289	0	0.152593	0	0	0	2.07944	2.77259	0.0470811	0	1	0	0.886901	0.173357	0	2.30154	3210400	12693	0	1
70	2016	19.3725	19.7302	19.4752	0	4	1	22.4892	3.13549	0.363229	0.13516	0.0526306	13.4684	0.466915	1.0933	0	29.9549	0.0315473	-4.07749	1.34707	0	0.125297	0	0	0	2.30259	2.77259	0.0453708	0	1	0	0.890188	0.192333	0	1.88983	4139310	14600	0	1
70	2017	19.804	20.1611	19.9038	0	4	1	22.6071	3.17805	0.387679	0.0539547	0.0500554	13.3871	0.372989	1.55456	0	29.9549	0.599808	-4.11584	1.17193	0	0.113063	0	0	0	2.19722	2.56495	0.0403151	0	1	0	0.871618	0.210593	0	1.70531	1502200	15790	0	1	13.5307	9.8851	69.2956
70	2018	19.996	20.3532	20.0921	0	5	1	22.7616	3.21888	0.426451	0.0953808	0.0600268	13.2765	0.283839	1.63757	0	29.9549	0.229391	-4.15187	0.941573	0	0.101505	0	1.09861	0.693147	1.79176	2.30259	0.0100221	0	1	0	0.8888	0.25025	0	1.53098	0	18145	0	1	23.4068	9.8851	69.2956
70	2019	20.5907	20.4354	21.2551	0	3	1	25.008	3.2581	0.651766	0.1092	0.0664476	14.2046	0.451098	1.00048	0	73.3158	1.57624	-3.90217	1.16002	0	0.0987268	0	1.79176	1.60944	3.21888	3.97029	0.0199111	0	1	0	0.900993	0.288227	0	1.48908	0	21820	0	1	10.5406	21.0399	70.0482
70	2020	20.5907	20.4354	21.2551	0	4	1	25.0728	3.29584	0.633461	0.0848602	0.0742439	14.1635	0.416104	0.964972	0	73.3158	0.0290347	-3.92738	1.33417	0	0.0889245	0	2.07944	1.94591	2.94444	3.85015	0.0194857	0	1	0	0.908317	0.323823	0	1.34123	0		0	1	27.7862	29.5647	81.457
70	2021	20.5907	20.4354	21.2551	0	4	1	25.1645	3.3322	0.61158	0.152512	0.0778411	14.1727	0.391321	1.14676	0	73.3158	0.302482	-3.94583	1.27211	0	0.0759176	0	2.3979	1.94591	2.89037	3.46574	0.0161313	0	1	0	0.915206	0.357005	0	1.14505	0		0	1	41.8001	21.0399	79.0789
70	2022	20.5907	20.4354	21.2551	0	4	1	25.2316	3.3673	0.598595	0.147997	0.0937898	14.316	0.429127	1.08339	0	73.3158	0.0104012	-3.96958	1.62974	0	0.0679485	0	2.48491	2.19722	2.99573	3.63759	0.0142981	0	1	0	0.910562	0.391989	0	1.02486	0		0	1
71	2011	20.5907	20.4354	21.2551	0	4	0	25.6723	2.83321	0.682523	0.128244	0.0141444	13.871	0.406531	0.945427	3e-05	42.82	0.140479	-3.37336	0.953347	0	0.269707	0	0	1.38629	3.2581	3.93183	0.0454118	0	1	0	0.887671	0.113873	0	2.40412	128443992	36726	0	0	7.8526	7.8295	42.1734
71	2012	20.5907	20.4354	21.2551	0	4	0	25.6751	2.89037	0.712047	0.0349448	0.0102995	13.9919	0.384487	0.721197	3e-05	42.8199	-0.162842	-3.3867	0.952262	0	0.248929	0	0.693147	1.09861	2.63906	3.09104	0.0510831	0	1	0	0.895126	0.132269	0	2.21892	44167988	84811	0	0	7.8526	7.8295	42.1734
71	2013	20.5907	20.4354	21.2551	0	4	0	25.6751	2.94444	0.731628	0.0691015	0.000897437	14.1972	0.422136	0.660613	0.00011	42.8199	-0.0123157	-3.40456	0.934524	0	0.227788	0	1.09861	0.693147	2.07944	2.77259	0.0497891	0	1	0	0.896971	0.140687	0	2.03046	107471624	98050	0	0	7.8526	7.8295	32.0289
71	2014	20.5907	20.4354	21.2551	0	5	0	25.6751	2.99573	0.734403	0.0847239	0.000821628	14.3695	0.464021	0.576736	9e-05	42.48	-0.108816	-3.43842	0.989228	0	0.205596	0	0.693147	0.693147	1.94591	2.63906	0.0542164	0	1	0	0.896306	0.152714	0	1.83265	78091192	102189	0	1	14.6179	10.6106	29.6508
71	2015	20.5907	20.4354	21.2551	0	4	1	25.6751	3.04452	0.745003	0.0803391	0.00421024	14.484	0.456095	0.408829	4e-05	37.9344	-0.256001	-3.46386	0.94483	0	0.184556	0	1.09861	2.07944	2.07944	2.77259	0.0547613	0	1	0	0.886901	0.177403	0	1.64511	31539622	114013	0	1	1.0873	10.6106	64.419
71	2016	20.5907	20.4354	21.2551	0	4	1	25.6751	3.09104	0.749285	0.00658611	0.00224679	14.6982	0.526488	0.400834	3.6e-05	39.6939	0.0198017	-3.49187	0.941971	0	0.151542	0	1.79176	2.77259	2.07944	2.83321	0.046921	0	1	0	0.890188	0.215799	0	1.35082	52564596	122102	0	1	9.695	10.6106	64.419
71	2017	20.5907	20.4354	21.2551	0	4	1	25.6751	3.13549	0.749358	0.0862847	0.00768727	14.7335	0.583962	0.573149	5e-05	39.7299	0.461859	-3.52507	0.969043	0	0.136746	0	2.56495	3.13549	2.48491	3.3322	0.0397043	0	1	0	0.871618	0.254019	0	1.21893	6.48234e+06	139458	0	1	9.695	10.6106	64.419
71	2018	20.5907	20.4354	21.2551	0	4	1	25.6751	3.17805	0.717593	0.0478317	0.0111799	14.7335	0.567133	0.579445	0.0001	39.7299	0.10987	-3.53592	0.914821	0	0.122767	0	3.09104	3.21888	1.94591	2.48491	0.0202239	0	1	0	0.8888	0.285835	0	1.09432	123600	149993	0	1	9.695	10.6106	64.419
71	2019	20.5907	20.4354	21.2551	0	4	1	25.6751	3.21888	0.722388	0.0462761	0.0209885	14.7335	0.58616	0.573265	8.2e-05	39.7299	0.00445135	-3.57111	0.914821	0	0.119407	0	3.17805	3.04452	2.30259	2.48491	0.0227526	0	1	0	0.900993	0.310809	0	1.06437	2.03058e+06	163351	0	1	9.695	10.6106	64.419
71	2020	20.5907	20.4354	21.2551	0	4	1	25.6751	3.2581	0.749499	0.0318587	0.0135566	14.7335	0.58616	0.446284	8.3e-05	39.7299	-0.1139	-3.56926	0.914821	0	0.107551	0	2.89037	2.70805	1.38629	1.79176	0.0243144	0	1	0	0.908317	0.33955	0	0.958694	0		0	1	16.4603	15.2358	75.1957
71	2021	20.5907	20.4354		0	4	1	25.6751	3.29584	0.749848	0.060397	0.00841274	14.7335	0.549052	0.614685	1.9e-05	39.7299	0.389841	-3.60628	0.914821	0	0.0918197	0	2.70805	2.56495	1.09861	1.09861	0.021871	0	1	0	0.915206	0.375521	0	0.818467	0		0	1	17.3059	10.6106	64.419
71	2022	20.5907	20.4354	21.2551	0	3	1	25.6751	3.3322	0.737564	0.0364687	0.012321	14.7335	0.557848	0.566558	1.8e-05	40.8118	-0.0411431	-3.63319	0.914821	0	0.0821813	0	2.48491	1.60944	0.693147	1.09861	0.0221957	0	1	0	0.910562	0.40331	0	0.732552	448000		0	1
72	2012	14.5733	14.8423	13.9328	0	3	0	20.4793	2.99573	0.390669	-0.0828939	0.0227273	12.68	0.282504	1.52276	0.0006	29.728	-0.220742	-3.80176	1.87158	0	0.0151605	0	0	0	1.38629	1.38629	0.0310479	0	1	1	0.441108	0.139797	0	0.42946	0	78232	0	0
72	2013	14.7048	14.974	14.0701	0	3	0	20.6076	3.04452	0.446698	0.149219	-0.0425376	12.52	0.203143	1.41825	0.0006	29.728	0.0588386	-3.86208	2.02698	0	0.01407	0	0.693147	0.693147			0.0343516	0	1	1	0.374378	0.143617	0	0.398569	0	94426	0	0	1.0873	3.2044	50.5719
72	2014	14.5392	14.8071	13.9098	0	3	0	20.5451	3.09104	0.401394	-0.0316964	0.0464404	12.3889	0.180787	1.19278	0.0006	29.728	-0.209962	-3.89235	2.39394	0	0.0139228	0	0.693147	0.693147			0.0388159	1	1	1	0.37633	0.156553	0	0.394399	0	107673	0	0	1.0873	3.2044	48.0734
72	2015	14.9391	15.3429	14.1722	0	3	1	23.422	3.13549	0.551948	0.0665101	0.0119441	14.2596	0.448618	0.383674	0.00015	73.3158	1.57624	-4.03174	1.16093	0	0.013735	0	0	0			0.0407372	0	1	0	0.48449	0.197564	0	0.38908	1940020	85049	0	1	1.0873	7.8295	52.95
72	2016	15.123	15.5498	14.3524	0	1	1	23.2567	3.17805	0.412597	0.0194308	-0.0274514	14.1064	0.543356	0.564447	0.000125	73.3158	0.246986	-4.08531	1.23495	0	0.0120646	0	0	0			0.0389673	0	1	0	0.517081	0.20293	0	0.341761	801978	46214	0	1	9.695	7.8295	52.95
72	2017	15.6206	16.0609	14.8525	0	1	1	23.3492	3.21888	0.391882	0.102451	0.0608667	13.972	0.464262	0.885664	0.00012	73.3158	0.721228	-4.118	1.43264	0	0.0117714	0	0	0	0.693147	1.09861	0.0320944	0	1	0	0.592435	0.235784	0	0.333456	30680000	10713	0	1	9.695	7.8295	72.8176
72	2018	15.6999	16.1652	14.9229	0	2	1	23.651	3.2581	0.566621	0.0821376	0.0886628	13.9652	0.429289	0.810627	0.194437	73.3158	0.237688	-4.12907	1.19835	0	0.0108847	0	2.07944	1.60944	0.693147	0.693147	0.0298277	0	1	0	0.614014	0.266549	0	0.308339	926804		0	1	9.695	7.8295	72.8176
72	2019	15.6856	16.0928	14.9107	0	3	1	23.7008	3.29584	0.527545	0.0981117	0.110719	14.4989	0.468343	0.717418	0.193937	57.3782	-0.0697516	-4.16354	2.65413	0	0.00972746	0	0	1.38629	2.07944	2.77259	0.0368571	0	1	0	0.617328	0.301974	0	0.275556	1098200	9717	0	1	13.9535	7.8295	75.1957
72	2020	15.6344	16.0243	14.8608	0	3	1	23.9546	3.3322	0.555294	0.0481389	0.0550979	14.6236	0.36395	0.507495	0	55.3544	-0.088274	-4.17206	1.77706	0	0.00893233	0	2.3979	2.19722	1.38629	2.63906	0.0426973	0	1	0	0.667925	0.358719	0	0.253032	26500600		0	1	13.9535	24.3954	75.1957
72	2021	15.9326	16.3177	15.1451	0	3	1	24.1044	3.3673	0.514204	0.166999	0.033986	14.7335	0.531372	0.723952	0.04356	47.4772	0.657109	-4.19087	3.16772	0	0.00786226	0	2.63906	2.3979	1.79176	2.77259	0.0317555	0	1	0	0.715059	0.387984	0	0.222719	2216500		0	1	45.3035	7.8295	75.1957
72	2022	15.9803	16.4085	15.1897	0	5	1	24.3223	3.4012	0.547611	0.0873917	0.106276	14.7335	0.422672	0.672781	0.181676	38.3288	0.155598	-4.19661	1.76552	0	0.00818365	0	2.07944	1.60944	2.07944	2.63906	0.0347164	0	1	0	0.752621	0.422478	0	0.231824	16157278		0	1
73	2011	18.706	18.1538	20.6656	1	5	0	24.954	2.89037	0.490391	-0.0113209	-0.0418225	14.3664	0.412812	0.185277	0.00108	9.5704	0.587658	-3.59423	0.914821	0	0.576264	0	1.60944	2.07944	1.94591	2.19722	0.141347	0	1	1	0.923916	0.253047	1	6.45316	709746560	705447	0	0	24.4035	17.1705	46.9296
73	2012	19.3392	18.7753	21.1702	1	4	0	24.9295	2.94444	0.474486	0.0460302	0.010087	14.2228	0.514625	0.384047	0.00159	11.3453	1.02266	-3.63961	0.936107	0	0.5914	0	2.83321	2.77259	2.19722	2.77259	0.0863032	0	1	1	0.935222	0.228916	1	6.62266	1075513472	804160	0	0	31.1688	15.5985	44.5515
73	2013	19.6032	19.0355	21.2551	1	4	0	25.2509	2.99573	0.587693	0.0967861	0.00274767	14.0037	0.351158	0.364976	0.00165	10.9763	0.310524	-3.60485	0.914821	0	0.582955	0	3.49651	3.04452	2.30259	2.77259	0.0970065	0	1	1	0.942053	0.227161	1	6.52809	1005837568	852418	0	0	30.3232	19.74	44.5515
73	2014	19.6148	19.0353	21.2551	1	6	0	25.6377	3.04452	0.43512	0.0594231	0.0321178	14.1842	0.362583	0.270231	0.00798	11.5142	0.0900694	-3.5431	1.11697	0	0.613172	0	4.04305	2.56495	1.09861	2.30259	0.105297	0	1	1	0.94565	0.224205	1	6.86647	1344404480	904085	0	1	30.3232	22.3096	44.5515
73	2015	19.8694	19.2802	21.2551	1	6	1	25.6751	3.09104	0.486537	0.0687672	0.0199347	14.2102	0.416567	0.31865	0.0074	11.559	0.320711	-3.55084	1.1324	1	0.67513	0	4.47734	2.89037	1.94591	2.77259	0.0961625	0	1	1	0.94803	0.22663	1	7.56029	1451492992	1299635	0	1	37.6321	32.5877	64.419
73	2016	20.1936	19.5993	21.2551	1	6	1	25.6751	3.13549	0.551437	0.0491056	0.0107352	14.1684	0.340983	0.335855	0.006789	11.559	0.416914	-3.50143	1.04168	1	0.736089	0	4.81218	3.2581	1.94591	2.48491	0.08155	0	1	1	0.96099	0.218942	1	8.24293	3574562048	1302858	0	1	37.6321	33.6155	64.419
73	2017	20.3758	19.7729	21.2551	1	5	1	25.6751	3.17805	0.592813	0.102562	0.00996988	14.1645	0.346046	0.366253	0.00686	11.6768	0.361486	-3.46942	1.39079	1	0.764498	0	4.98361	3.3673	3.2581	4.00733	0.0772549	0	1	1	0.96988	0.24966	1	8.56106	139758720	2433000	0	1	39.3537	35.1874	70.6803
73	2018	20.3226	19.7133	21.2551	1	6	1	25.6751	3.21888	0.604125	0.0844791	0.0306917	14.4467	0.421532	0.319407	0.009718	11.6768	0.0352705	-3.45087	0.923976	1	0.905929	0	5.30827	2.94444	3.49651	4.18965	0.0510683	0	1	1	0.976206	0.296565	1	10.1448	134193488	1731089	0	1	39.3537	34.6433	70.6803
73	2019	20.5147	19.9068	21.2551	1	5	1	25.6751	3.2581	0.585627	0.076622	0.00947238	14.4754	0.369512	0.340938	0.00736	11.6768	0.195149	-3.4509	1.07029	1	0.92019	0	5.2575	2.77259	3.43399	4.09434	0.0449334	0	1	1	0.951727	0.319455	1	10.3045	71235448	1421299	0	1	41.3168	31.4994	70.6803
73	2020	20.5907	19.9715	21.2551	1	5	1	25.6751	3.29584	0.591291	0.0925189	-0.00139901	14.7335	0.530025	0.319506	0.052907	11.6768	0.167957	-3.40989	1.11026	1	0.943195	0	5.34233	2.70805	3.52636	4.2485	0.0457653	0	1	1	0.956852	0.341347	1	10.5622	6164559		0	1	18.514	23.7908	87.7182
73	2021	20.5907	20.3749	21.2551	1	5	1	25.6751	3.3322	0.517767	0.138463	0.0106734	14.7335	0.504074	0.487651	0.047887	10.569	0.617895	-3.42774	0.976928	1	0.921819	0	5.36129	2.63906	3.89182	4.69135	0.0305202	0	1	1	0.964399	0.368391	1	10.3228	3701640		0	1	19.3597	22.2189	70.6803
73	2022	20.5907	20.1219	21.2551	1	6	1	25.6751	3.3673	0.519601	0.102295	0.067667	14.6621	0.489783	0.424221	0.031268	10.638	-0.186476	-3.49318	0.914821	1	0.887714	0	4.7185	1.09861	2.99573	3.49651	0.0350177	0	1	1	0.962226	0.401689	1	9.94086	3512794		0	1
74	2011	16.7716	16.9105	10.7827	0	6	0	22.7712	2.89037	0.294377	0.128942	0.116173	12.2574	0.449706	0.784152	0.29074	12.222	0.209533	-3.87156	1.20215	0	0.108162	0	0	0.693147	3.21888	4.06044	0.101913	1	1	1	0.915705	0.119757	0	0.66935	58844776	44971	0	0	7.8526	15.5985	57.2246
74	2012	16.72	16.8604	10.7069	0	5	0	22.8217	2.94444	0.306452	0.143557	0.115078	12.4304	0.513449	0.723764	0.29203	12.2228	-0.0292185	-3.90977	1.11495	0	0.113117	0	0	0	3.17805	3.98898	0.0929798	0	1	1	0.919869	0.140849	0	0.70001	42973948	50025	0	0	1.0873	15.5985	52.7092
74	2013	16.8171	16.958	10.795	0	5	0	22.8529	2.99573	0.237442	0.17284	0.0877991	12.4907	0.529509	0.770124	0.26424	13.625	0.0978123	-3.94856	1.3729	0	0.105623	0	0.693147	0	3.3322	4.31749	0.0885532	0	1	1	0.924866	0.150523	0	0.653635	64862000	52700	0	0	1.5705	18.1681	43.3173
74	2014	16.7642	16.9061	10.7283	0	5	0	22.8782	3.04452	0.186753	0.128899	0.123611	12.5883	0.571516	0.715105	0.20548	14.685	-0.0476296	-3.98751	1.39045	0	0.102629	0	0	0	3.09104	3.7612	0.102849	0	1	1	0.927855	0.155668	0	0.635111	116215392	54419	0	1	16.7925	20.7376	46.7188
74	2015	16.7615	16.903	10.6091	0	6	1	22.9306	3.09104	0.199597	0.113032	0.113516	12.2952	0.539818	0.679046	0.18867	14.685	0.000589006	-4.02517	1.46861	0	0.0977765	0	0.693147	0	2.94444	3.49651	0.108646	1	1	1	0.927183	0.201154	0	0.605079	50382876	58790	0	1	16.7925	17.9565	54.3648
74	2016	16.7399	16.8821	10.6047	0	6	1	22.9647	3.13549	0.211971	0.139338	0.0809074	12.4272	0.557487	0.635876	0.149609	15.2128	-0.0310321	-4.06352	1.35034	0	0.0914028	0	1.09861	0.693147	2.30259	2.99573	0.110235	1	1	1	0.92681	0.237914	0	0.565636	78233856	63509	0	1	16.7925	18.9843	73.0885
74	2017	16.723	16.8647	10.5205	0	5	1	23.0428	3.17805	0.235536	0.102062	0.090684	12.2789	0.533035	0.63017	0.15322	15.2128	0.0714628	-4.09937	1.16731	0	0.10012	0	0	0.693147	2.94444	3.2581	0.101655	1	1	1	0.926666	0.258723	0	0.619579	1160000	71385	0	1	22.531	20.0121	73.0885
74	2018	16.7506	16.8924	10.5359	0	7	1	23.0782	3.21888	0.266844	0.135735	0.08685	12.3121	0.54552	0.652801	0.153684	15.2128	0.073306	-4.13731	1.11814	0	0.093118	0	0	0.693147	2.3979	2.94444	0.0568263	1	1	1	0.930775	0.287132	0	0.576251	290000	89445	0	1	25.9136	14.873	69.9579
74	2019	16.7298	16.8719	10.5019	0	5	1	23.1986	3.2581	0.301725	0.0913817	0.0814399	12.3354	0.505837	0.572245	0.126	16.3559	-0.0112919	-4.16952	0.96993	0	0.087762	0	0.693147	0	2.48491	2.99573	0.0641299	1	1	1	0.930811	0.316395	0	0.543105	84000	31577	0	1	29.8399	21.584	73.0885
74	2020	16.4229	16.5651	10.2598	0	5	1	23.2189	3.29584	0.332915	0.0489316	0.0832386	12.432	0.466747	0.391695	0.120916	16.3557	-0.301433	-4.20807	0.914821	0	0.0850784	0	1.38629	1.60944	1.79176	2.30259	0.0759082	1	1	1	0.935951	0.338969	0	0.526498	0		0	1	32.7092	24.3652	80.4636
74	2021	16.4602	16.6016	10.3059	0	5	1	23.2872	3.3322	0.355742	0.0268061	0.00734466	12.412	0.428236	0.40334	0.378724	15.9069	0.102508	-4.24298	0.914821	0	0.078738	0	0	0	1.09861	1.79176	0.0640251	1	1	1	0.945453	0.379912	0	0.487261	845.19		0	1	36.9677	21.584	73.0885
74	2022	16.6976	16.839	10.5364	0	6	1	23.3149	3.3673	0.295346	0.106531	0.0252035	12.438	0.435009	0.519683	0.387784	15.8121	0.32455	-4.2808	0.914821	0	0.0744611	0	0	1.09861	2.07944	2.77259	0.0571188	1	1	1	0.949558	0.419635	0	0.460794	0		0	1
75	2011	8.65357	8.58984	15.9825	0	6	0	23.5374	2.63906	0.392123	0.0494067	0.0591827	12.3043	0.517421	0.727668	0.01627	56.4764	0.178518	-3.66088	1.40453	0	0.164787	0	0.693147	1.38629	3.4012	3.78419	0.0824875	0	1	1	0.899079	0.253047	1	1.84533	172772832	705447	0	0	2.4162	12.4244	61.3486
75	2012	8.7008	8.61767	16.0249	0	6	0	23.626	2.70805	0.394888	0.0731511	0.0549996	12.2346	0.481038	0.715186	0.01656	57.4833	0.0738669	-3.69177	1.22158	0	0.158824	0	0.693147	0	3.29584	3.82864	0.0935703	1	1	0	0.895542	0.228916	1	1.77855	183531536	804160	0	0	2.4162	14.994	58.9705
75	2013	8.69009	8.59953	16.0884	0	6	0	23.6627	2.77259	0.315496	0.163629	0.0358719	12.3949	0.539738	0.727222	0.01579	57.4618	0.0548621	-3.72779	1.55417	0	0.151219	0	0	0	2.99573	3.4012	0.0948055	1	1	0	0.891863	0.227161	1	1.69339	144241728	852418	0	0
75	2014	8.6794	8.58984	16.1137	0	4	0	23.664	2.83321	0.293281	0.0635331	0.0413247	12.4879	0.559323	0.713328	0.01579	57.5719	-0.0177933	-3.76764	1.52102	0	0.143822	0	0.693147	1.09861	3.04452	3.46574	0.0993079	1	1	0	0.885812	0.224205	1	1.61056	282334144	904085	0	1	2.4162	14.994	58.9705
75	2015	8.64455	8.58984	16.1016	0	5	1	23.627	2.89037	0.249375	0.0889618	0.0418176	12.4999	0.5737	0.6873	0.0137	57.3903	-0.0714977	-3.81166	1.56896	0	0.14239	0	0.693147	1.79176	2.77259	3.2581	0.115159	1	1	0	0.894277	0.22663	1	1.59453	163052464	1299635	0	1	2.4162	15.2358	69.7471
75	2016	8.59853	8.58984	16.0537	0	5	1	23.6277	2.94444	0.250602	0.0682142	0.0343939	12.4969	0.553427	0.633967	0.013699	57.396	-0.0769701	-3.85158	1.37915	0	0.124863	0	1.09861	1.38629	2.07944	2.30259	0.118479	1	1	0	0.894018	0.218942	1	1.39825	178009904	1302858	0	1	2.4162	15.2358	69.7471
75	2017	8.5426	8.58984	15.975	0	5	1	23.6191	2.99573	0.24434	0.0766658	0.0174662	12.5138	0.556267	0.618616	0.0137	57.396	-0.0326283	-3.8925	1.35368	0	0.114067	0	1.38629	1.38629	1.79176	2.3979	0.113339	1	1	0	0.877332	0.24966	1	1.27735	41691936	2433000	0	1	2.4162	15.2358	72.2456
75	2018	8.60358	8.58984	16.0275	0	5	1	23.5962	3.04452	0.222432	0.060796	0.00953227	12.5916	0.539421	0.641299	0.008569	57.396	0.0132368	-3.93491	1.18494	0	0.103451	0	1.09861	1.38629	2.07944	2.3979	0.113092	1	1	0	0.878376	0.296565	1	1.15847	0	1731089	0	1	11.0239	15.2358	72.8176
75	2019	8.64427	8.58984	16.0797	0	4	1	23.6226	3.09104	0.239321	0.0866824	0.012666	12.6512	0.518154	0.631472	0.006743	57.396	0.0109936	-3.97213	1.30209	0	0.0992375	0	0	0.693147	1.79176	2.63906	0.112928	0	1	0	0.872198	0.319455	1	1.11129	0	1421299	0	1	12.5642	15.2358	72.8176
75	2020	8.65773	8.58984	16.091	0	4	1	23.6406	3.13549	0.249383	0.0848793	0.0145083	12.6638	0.478346	0.590984	0.003125	57.396	-0.0470944	-4.0102	1.57937	0	0.0909034	0	0	0	1.94591	2.56495	0.116707	1	1	0	0.861368	0.341347	1	1.01796	0		0	1	21.1719	15.6288	81.457
75	2021	8.7521	8.63464	16.1478	0	5	1	23.6896	3.17805	0.280513	0.0836819	0.0154054	12.6855	0.434884	0.615913	0.003054	57.396	0.0944884	-4.04481	1.53298	0	0.0847584	0	0.693147	1.09861	2.30259	2.77259	0.120226	1	1	0	0.869128	0.368391	1	0.949147	0		0	1	21.1719	15.6288	79.0789
75	2022	8.8832	8.76168	16.2631	0	5	1	23.7531	3.21888	0.310642	0.0830126	0.0150797	12.7354	0.389002	0.637949	0.000852	57.396	0.103761	-4.0775	1.75685	0	0.0817167	0	0	0	2.89037	3.4012	0.107016	1	1	0	0.868784	0.401689	1	0.915086	0		0	1
76	2011	17.5157	17.2307	19.1532	1	3	0	22.0714	2.83321	0.449274	0.0839346	0.0247708	13.2703	0.332435	1.36266	0.03629	14.3441	0.558928	-3.83372	1.34771	0	0.168996	0	0	0	2.07944	2.07944	0.0211917	0	1	1	0.9411	0.0830311	0		7.85348e+06	3409	0	0
76	2012	17.7493	17.4652	19.3545	1	4	0	22.217	2.89037	0.487656	0.0753325	0.069511	13.0498	0.254342	1.46094	0.04656	14.3438	0.240138	-3.87674	1.37605	0	0.171447	0	1.09861	0.693147	2.07944	2.30259	0.0193749	0	1	1	0.955817	0.101907	0		17565782	5047	0	0
76	2013	17.6345	17.3508	19.2032	1	5	0	22.2967	2.94444	0.370382	0.0346578	0.0600103	12.8098	0.214848	1.19588	0.04502	12.1818	-0.113529	-3.91762	1.65649	0	0.174603	0	0	0	2.70805	3.29584	0.0293512	0	1	1	0.953841	0.103022	0		11795474	5506	0	0
76	2014	17.3326	17.0387	19.0321	1	4	0	22.2329	2.99573	0.389214	-0.00638594	0.0350772	13.6911	0.519867	1.05389	0.03082	12.1818	-0.173181	-3.95696	1.64069	0	0.169727	0	0	0	1.79176	1.94591	0.035528	0	1	1	0.958551	0.108486	0		11626014	6008	0	0
76	2015	17.1893	16.8947	18.9095	1	4	1	22.3491	3.04452	0.443723	0.061544	-0.0542262	13.7689	0.472319	0.772897	0.03082	12.1818	-0.176292	-3.9979	1.65629	1	0.177118	0	1.38629	1.38629	1.09861	1.79176	0.0484243	0	1	0	0.958991	0.173574	0		13189786	7261	0	0
76	2016	16.7098	16.416	18.4243	1	4	1	22.2797	3.09104	0.458739	0.063781	0.0112016	13.7114	0.471661	0.499799	0	12.1818	-0.396665	-4.03748	1.82502	1	0.178559	0	0	0	1.09861	1.09861	0.0856025	0	1	0	0.963318	0.224066	0		28869530	5562	0	0
76	2017	16.7028	16.408	18.4324	1	4	1	22.1988	3.13549	0.379162	0.126581	-0.055206	13.8743	0.58616	0.578024	0	12.1818	0.0666382	-4.07646	1.56811	1	0.188611	0	0	0			0.0769187	0	1	0	0.966066	0.261085	0		7.7668e+06	4108	0	0
76	2018	16.7354	16.4422	18.451	1	4	1	22.1462	3.17805	0.301836	0.10708	0.0337861	13.8062	0.570002	0.636266	0	12.1818	0.0442718	-4.1155	1.09568	1	0.190661	0	0	0			0.0910444	0	1	0	0.971321	0.314649	0		280559	4042	0	0
76	2019	16.853	16.5606	18.5565	1	3	1	22.0639	3.21888	0.241189	0.0978571	0.0537135	13.7208	0.573616	0.766471	0	12.1818	0.109553	-4.15352	1.13266	1	0.202429	0	0	0			0.0781395	0	1	0	0.971784	0.335731	0		1.62101e+06	28524	0	0
76	2020	16.8802	16.5888	18.5765	1	4	1	22.1106	3.2581	0.258321	0.0793326	0.0226515	13.6483	0.500758	0.727347	0	12.1818	-0.00570736	-4.19472	1.08663	1	0.202012	0	0	0			0.0864758	0	1	0	0.974529	0.355447	0		343066		0	0
76	2021	17.171	16.8818	18.8399	1	4	1	22.2076	3.29584	0.18259	0.153538	0.0246493	13.5368	0.410139	0.927273	0	12.3016	0.404662	-4.2366	1.63463	1	0.202095	0	0	0			0.0831184	0	1	0	0.975462	0.384726	0		70000		0	0
76	2022	17.3315	17.0437	18.9805	1	3	1	22.3669	3.3322	0.169799	0.195159	0.149329	13.4414	0.322289	0.948929	0.000546	12.3016	0.200136	-4.27794	1.10758	1	0.211176	0	0	0.693147	0.693147	0.693147	0.0658845	0	1	0	0.979647	0.425856	0		0		0	0
77	2011	17.9149	17.4274	19.1898	1	4	0	22.0236	2.63906	0.353208	-0.00089594	0.0135996	11.5385	0.209229	0.909814	0.00023	36.1303	0.147921	-3.71233	0.968183	0	0.120011	0	0.693147	2.07944			0.0899426	1	1	1	0.923916	0.059042	0	7.16481	23467714	27874	0	0
77	2012	17.8111	17.3229	19.0858	1	4	0	22.0328	2.70805	0.344507	0.00604575	0.0133715	11.5315	0.208562	0.802759	0.00023	36.1303	-0.109452	-3.75262	0.942539	0	0.123163	0	1.38629	1.60944			0.110311	1	1	1	0.935222	0.0700125	0	7.35301	35851092	47415	0	0
77	2013	17.8637	17.3804	19.2404	1	4	0	22.0514	2.77259	0.340347	0.0225539	0.0249982	11.6892	0.20079	0.787679	0	36.1303	-0.00038721	-3.79317	1.20707	0	0.121404	0	1.60944	2.94444	0.693147	1.09861	0.118104	1	1	1	0.942053	0.0834899	0	7.24801	26622008	63000	0	0
77	2014	18.1229	17.6265	19.367	1	4	0	22.3853	2.83321	0.322552	0.0148982	0.0269506	11.5553	0.181834	0.791257	0	36.13	0.40275	-3.83796	1.47216	0	0.127697	0	1.09861	1.94591	2.07944	2.3979	0.112981	1	1	0	0.94565	0.088625	0	7.6237	38181236	76174	0	1
77	2015	18.374	17.8782	19.6427	1	4	1	22.6188	2.89037	0.426566	0.0532182	0.025349	11.5543	0.13944	0.760747	0	36.13	0.214281	-3.87561	2.15172	1	0.1406	0	1.60944	2.48491	1.94591	2.30259	0.100255	1	1	0	0.94803	0.109591	0	8.39403	33805056	92740	0	1	0	9.6433	64.419
77	2016	18.6325	18.1347	19.9678	1	4	1	22.8253	2.94444	0.505207	0.0204609	0.0279803	11.7424	0.135364	0.805271	0	36.13	0.301265	-3.90964	1.52325	1	0.153295	0	1.60944	2.30259	2.30259	2.48491	0.0856902	1	1	0	0.96099	0.129241	0	9.15195	35780680	111988	0	1	0	7.8295	64.419
77	2017	18.7611	18.2632	20.2258	1	3	1	22.9201	2.99573	0.522398	-0.0607018	0.0229703	12.1329	0.16482	0.891196	0	36.13	0.216842	-3.94566	1.33153	1	0.159212	0	2.19722	2.94444	1.79176	1.94591	0.0818082	1	1	1	0.96988	0.158819	0	9.50517	18148526	134540	0	1	0	9.6433	64.419
77	2018	18.3323	17.8358	19.7709	1	3	1	23.0395	3.04452	0.509791	0.0313829	0.0230831	12.0771	0.137159	0.526539	0	32.9393	-0.334287	-3.97956	1.08238	1	0.188666	0	2.19722	2.77259	1.60944	2.19722	0.0964342	1	1	0	0.976206	0.203336	0	11.2636	1.1265e+06	158906	0	1	0	12.4244	64.419
77	2019	18.0009	17.51	19.5154	1	5	1	22.8942	3.09104	0.386039	0.0296017	0.0253635	12.173	0.14711	0.418438	0	32.9393	-0.312743	-4.02682	1.38865	1	0.191636	0	2.30259	2.48491	2.99573	3.71357	0.142985	1	1	1	0.951727	0.246441	0	11.4409	534371	178000	0	1	0	10.6106	64.419
77	2020	18.0851	17.593	19.5773	1	5	1	22.9158	3.13549	0.3333	-0.00772928	0.0336859	12.1173	0.141727	0.440915	0	32.9393	0.0767251	-4.06586	3.78866	1	0.196427	0	1.94591	2.30259	3.29584	3.91202	0.14241	1	1	1	0.956852	0.259824	0	11.7269	3082.39		0	1	13.5307	10.6106	75.1957
77	2021	18.3583	17.8653	19.8575	1	4	1	23.1323	3.17805	0.331351	0.120056	0.0672579	12.2289	0.129413	0.508504	0.107308	32.7277	0.431989	-4.09397	6.20644	1	0.191975	0	2.07944	1.94591	3.21888	4.06044	0.166362	1	1	1	0.964399	0.308248	0	11.4612	30000		0	1	6.7653	10.6106	64.419
77	2022	18.5521	18.057	20.0612	1	5	1	23.3304	3.21888	0.28078	0.0605661	0.134586	12.3286	0.121281	0.535897	0.038047	32.5844	0.284813	-4.11955	4.71734	1	0.184872	0	0	0.693147	3.2581	3.91202	0.106949	1	1	1	0.962226	0.358948	0	11.0371	0		0	1
78	2011	11.6018	11.4636	9.08641	1	3	0	22.2608	2.63906	0.455341	0.00745478	0.0445393	11.7713	0.223314	0.420943	0	29.638	0.293421	-3.71729	1.46036	0	0.26833	1	1.09861	1.09861	1.38629	1.38629	0.12962	1	1	1	0.739459	0.14825	1	3.74857	38579984	350480	0	0	0	0	44.5515
78	2012	11.7483	11.6051	9.1868	1	3	0	22.2784	2.70805	0.423271	0.0420205	0.0408129	11.6389	0.207013	0.469064	0	29.638	0.134111	-3.75747	1.35573	0	0.276365	1	0.693147	1.94591	1.94591	1.94591	0.117307	1	1	1	0.738819	0.170545	1	3.86082	25238106	400953	0	0	0	7.3761	49.5485
78	2013	11.9479	11.8049	9.39081	1	4	0	22.5901	2.77259	0.302078	0.0205928	0.0425098	11.597	0.142973	0.403854	0	24.3914	0.175899	-3.79615	2.34998	0	0.27353	1	1.09861	0.693147	1.79176	1.79176	0.109788	1	1	0	0.761837	0.180276	1	3.82121	34025004	333886	0	0	0	7.3761	57.345
78	2014	11.7324	11.5986	9.23053	1	3	0	22.5972	2.83321	0.281929	0.021207	0.0322101	12.1078	0.241164	0.395433	0	23.344	-0.0138748	-3.83603	3.40408	0	0.284357	1	0.693147	0	0.693147	0.693147	0.119152	1	1	1	0.773308	0.19138	1	3.97246	130944344	290438	0	0	0	3.2044	43.6785
78	2015	11.7427	11.6137	9.27898	1	3	1	22.6618	2.89037	0.277251	0.0913289	0.0290408	12.2384	0.248273	0.373957	0.00264	23.344	0.00875455	-3.87467	5.84786	1	0.269722	1	1.09861	0.693147	1.09861	1.09861	0.13835	1	1	1	0.656576	0.294159	1	3.76802	36784264	320219	0	0	0	5.4716	53.0704
78	2016	11.6817	11.5556	9.23942	1	3	1	22.6471	2.94444	0.23758	0.0272793	0.0286934	12.3437	0.275392	0.365689	0.001781	23.344	-0.0363762	-3.91501	4.66763	1	0.25148	1	0	0.693147			0.169314	1	1	1	0.695269	0.335697	1	3.51318	34959236	341273	0	1	6.1915	7.0435	72.2456
78	2017	11.6716	11.5457	9.23559	1	3	1	22.694	2.99573	0.24138	0.138993	0.0307717	12.3628	0.260965	0.355825	0.00093	23.344	0.0197893	-3.95386	2.85247	1	0.226686	1	0	0	2.19722	2.19722	0.154823	1	1	1	0.689669	0.386851	1	3.1668	9234332	367545	0	1	9.6346	11.2152	72.8176
78	2018	11.6909	11.5682	9.2808	1	4	1	22.7054	3.04452	0.219198	-0.0476729	0.0302488	12.4927	0.284266	0.378398	0.000925	23.344	0.0755622	-3.99355	2.25721	1	0.201278	1	0.693147	0	2.19722	2.70805	0.1078	1	1	1	0.738194	0.41633	1	2.81185	0	369133	0	1	1.0873	12.2128	72.8176
78	2019	11.7895	11.6695	9.40136	1	3	1	22.7895	3.09104	0.24671	0.147478	0.0354609	12.5835	0.279177	0.391683	0.000218	22.6444	0.126013	-4.03093	2.29665	1	0.195417	1	0.693147	0	2.30259	2.30259	0.101023	1	1	1	0.741087	0.444329	1	2.72997	0	361977	0	1	9.6346	10.399	72.8176
78	2020	11.924	11.8059	9.55321	1	3	1	22.9011	3.13549	0.273949	0.045914	0.0332607	12.6192	0.252365	0.396338	0.000925	21.8328	0.131359	-4.06652	3.45842	1	0.176066	1	0	0	1.60944	1.94591	0.109409	1	1	1	0.777063	0.443166	1	2.45965	0		0	1	9.6346	10.399	75.1957
78	2021	11.9994	11.8829	9.64059	1	3	1	23.3748	3.17805	0.246407	0.0630768	0.0420875	12.7599	0.179053	0.293235	0	28.5747	0.188086	-4.07586	2.95607	1	0.159238	1	0.693147	1.09861	2.3979	3.04452	0.0854679	0	1	1	0.803829	0.478709	1	2.22456	0		0	1	23.1652	10.399	72.8176
78	2022	12.1496	12.0313	9.77647	1	4	1	23.4334	3.21888	0.235813	0.0525049	0.0363298	12.7345	0.167099	0.328747	0	28.5747	0.188815	-4.11072	2.53587	1	0.142028	1	0	0	2.83321	3.52636	0.0844569	1	1	1	0.845849	0.522794	1	1.98414	0		0	1
79	2012	13.1322	14.0053	14.7076	1	3	0	22.136	2.70805	0.667518	0.0817831	0.00156681	12.512	0.351319	0.84731	0.02891	20.745	1.26793	-3.75529	1.35365	0	0.277172	0	0.693147	0	0.693147	1.79176	0.108006	0	1	0	0.978078	0.210452	1		25589200		0
79	2013	13.1924	14.0635	14.7403	1	5	0	22.2628	2.77259	0.601517	0.0408484	0.0327595	12.385	0.310336	0.826915	0.01138	17.3303	0.107814	-3.79731	1.62556	0	0.267341	0	0	0	1.38629	2.56495	0.115646	1	1	0	0.977882	0.226028	1		27366384		0
79	2014	13.226	14.1081	14.8029	1	4	0	22.345	2.83321	0.544443	0.155406	0.0345296	12.5532	0.355524	0.836214	0.00809	22.5045	0.0979097	-3.83789	2.02704	0	0.266071	0	0	0	1.94591	2.89037	0.119027	1	1	0	0.979247	0.231681	1		48434976		0
79	2015	13.2623	14.1507	14.8572	1	3	1	22.4087	2.89037	0.552026	0.0817733	0.0645455	12.6123	0.361556	0.804076	0.00526	23.5207	0.0248493	-3.87794	2.02154	1	0.274391	0	0	0.693147	1.60944	1.94591	0.150557	1	1	0	0.979418	0.34425	1		62695444		0
79	2016	13.3207	14.2137	14.9227	1	1	1	22.4494	2.94444	0.534345	0.0321091	0.0385973	12.6601	0.384211	0.849302	0.00526	23.5208	0.100105	-3.91778	2.15524	1	0.273875	0	0	0	1.09861	1.60944	0.137374	0	1	0	0.98272	0.386352	1		56039688		0
79	2017	13.475	14.3666	15.0885	1	2	1	22.4622	2.99573	0.464079	0.0368643	0.0467875	12.7465	0.372604	0.975513	0.00512	26.737	0.163358	-3.95771	1.91707	1	0.267423	0	0	0	2.19722	2.83321	0.132389	0	1	0	0.983504	0.435667	1		13573524		0		20.9302	7.8295	64.419
79	2018	13.6351	14.5229	15.2468	1	3	1	22.4726	3.04452	0.418463	0.144797	0.0450864	12.7433	0.342855	1.10879	0.005119	28.081	0.148536	-3.99763	2.05069	1	0.249882	0	0.693147	0	1.38629	2.48491	0.072316	0	1	0	0.983186	0.462575	1		28287248		0		8.1546	7.8295	64.419
79	2019	13.7726	14.6588	15.3801	1	4	1	22.5985	3.09104	0.422317	0.208516	0.0644378	12.713	0.291138	1.1055	0.005119	28.081	0.130844	-4.036	2.87313	1	0.260019	0	0.693147	0	2.07944	3.2581	0.0635327	0	1	0	0.980221	0.475028	1		826222		0		8.1546	8.8573	64.419
79	2020	13.8739	14.7583	15.4712	1	4	1	22.7375	3.13549	0.41417	0.141368	0.0848438	12.6462	0.243171	1.05135	0.014122	28.081	0.0927733	-4.07263	4.28024	1	0.255292	0	0	0	2.77259	3.52636	0.0487247	1	1	1	0.981077	0.454365	1		400000		0		8.1546	8.8573	73.0584
79	2021	13.9083	14.7905	15.4915	1	4	1	22.9385	3.17805	0.447798	0.0667605	0.108973	12.6601	0.21078	0.975914	0.014122	28.081	0.134897	-4.1048	5.18072	1	0.23887	0	0	0	2.99573	3.7612	0.0508217	1	1	1	0.983064	0.476612	1		0		0		25.6116	8.8573	64.419
79	2022	13.8868	14.7883	15.5185	1	4	1	23.2096	3.21888	0.5407	0.110356	0.10428	13.0203	0.255154	0.877528	0.049757	28.081	0.179174	-4.12874	2.73435	1	0.23737	0	0	0	2.77259	3.49651	0.0426807	0	1	1	0.984684	0.516973	1		0		0
80	2011	12.9701	13.8234	14.4597	1	4	0	21.8233	2.89037	0.417567	0.0323159	0.0375117	12.0827	0.353891	0.97781	0.00124	36.3243	0.123667	-3.86438	1.23774	0	0.335158	0	0	0.693147	1.09861	1.09861	0.05993	1	1	0	0.976066	0.119757	0	2.07409	29425000	44971	0	0
80	2012	12.9203	13.7894	14.4613	1	4	0	22.012	2.94444	0.510238	0.0104231	0.0265026	12.3656	0.392194	0.818991	0.00028	36.3243	0.0115715	-3.91197	1.12614	0	0.372457	0	0	0			0.0725852	0	1	0	0.978078	0.140849	0	2.30491	65207000	50025	0	0
80	2013	13.0004	13.8697	14.5415	1	4	0	22.0712	2.99573	0.533215	0.0240656	0.00723822	12.3494	0.365347	0.823425	0.00021	36.3243	0.0666775	-3.95372	1.1557	0	0.359246	0	0.693147	0.693147			0.0704297	1	1	1	0.977882	0.150523	0	2.22316	79377000	52700	0	0
80	2014	13.0224	13.9084	14.6065	1	4	0	22.169	3.04452	0.549635	0.0815854	0.00995213	12.6092	0.465459	0.845612	0	35.0842	0.132537	-3.99595	1.37574	0	0.357539	0	0.693147	0	0.693147	0.693147	0.07395	0	1	1	0.979247	0.155668	0	2.21259	145730000	54419	0	1
80	2015	13.0706	13.9627	14.6814	1	4	1	22.2256	3.09104	0.55832	0.0776106	0.0160971	12.6951	0.460901	0.800742	0.0026	34.4595	0.00202895	-4.03686	1.7343	1	0.36872	0	0	0	0.693147	0.693147	0.0843076	0	1	1	0.979418	0.201154	0	2.28178	32102870	58790	0	1
80	2016	13.1855	14.0796	14.803	1	4	1	22.2757	3.13549	0.559729	0.0930274	0.0209275	12.7196	0.449098	0.850126	0.002602	34.4595	0.116187	-4.07744	1.60741	1	0.368027	0	0	0	1.60944	2.30259	0.0836549	0	1	1	0.98272	0.237914	0	2.27749	23816540	63509	0	1
80	2017	13.2505	14.1421	14.8586	1	5	1	22.386	3.17805	0.510879	0.0739473	0.0281714	12.7285	0.408238	0.85628	0.00249	32.9438	0.124722	-4.11796	1.59973	1	0.359356	0	0	0.693147	2.07944	2.89037	0.0851932	0	1	1	0.983504	0.258723	0	2.22383	14004640	71385	0	1
80	2018	13.3203	14.2206	14.9583	1	4	1	22.501	3.21888	0.527302	0.0582488	0.0419536	12.9334	0.44474	0.880279	0.002488	32.9438	0.153276	-4.15738	1.13492	1	0.335785	0	1.09861	1.79176	1.79176	2.3979	0.0499038	0	1	1	0.983186	0.287132	0	2.07797	830200	89445	0	1
80	2019	13.3778	14.2814	15.0259	1	4	1	22.5852	3.2581	0.5167	0.0541128	0.0463619	12.9915	0.436131	0.871038	0	32.9438	0.076452	-4.19624	1.2353	1	0.349407	0	1.09861	1.09861	0.693147	1.60944	0.0574897	0	1	1	0.980221	0.316395	0	2.16227	1202000	31577	0	1
80	2020	13.4285	14.338	15.0942	1	4	1	22.6824	3.29584	0.521879	0.05924	0.0502042	13.0811	0.439494	0.846698	0.002466	32.9438	0.0712744	-4.23416	1.31989	1	0.343054	0	0.693147	1.38629	1.38629	1.38629	0.0533086	0	1	1	0.981077	0.338969	0	2.12295	1364000		0	1
80	2021	13.4494	14.3561	15.1045	1	5	1	22.7155	3.3322	0.502028	0.0353404	0.0489378	13.1003	0.435774	0.894715	0.130907	32.6546	0.0923292	-4.27327	1.40565	1	0.320988	0	1.09861	1.94591	0.693147	0.693147	0.0533013	0	1	1	0.983064	0.379912	0	1.9864	1226300		0	1
80	2022	13.5187	14.4263	15.1711	1	5	1	22.8353	3.3673	0.473704	0.0917397	0.0493825	13.1391	0.417161	0.907788	0.107582	30.5938	0.143734	-4.30925	2.38278	1	0.318972	0	0.693147	1.09861			0.0604461	0	1	1	0.984684	0.419635	0	1.97392	554500		0	1
81	2011	20.5907	20.4354	21.0187	0	3	0	24.4383	2.63906	0.621051	0.0324765	0.0257953	13.5078	0.43854	1.22827	0	73.3158	0.103837	-3.53672	0.951975	0	0.296208	0	0	0	2.94444	3.21888	0.0535552	0	1	0	0.887671	0.149464	0	3.7577	50665936	35214	0	0	0	0	29.6508
81	2012	20.5907	20.4354	20.9182	0	3	0	24.3694	2.70805	0.600391	0.0230716	0.0193756	13.4737	0.446405	1.16347	0	73.3158	-0.115802	-3.58868	0.914821	0	0.273389	0	0	0	2.30259	2.83321	0.031539	0	1	0	0.895126	0.161298	1	3.46821	28817132	46140	0	0	6.0707	3.6578	29.6508
81	2013	20.5907	20.4354	20.8278	0	3	0	24.4856	2.77259	0.635808	0.0624373	0.00181221	13.5638	0.431462	0.936796	0	73.3158	-0.0955869	-3.60826	0.914821	0	0.25017	0	0.693147	0.693147	1.79176	2.48491	0.0282832	0	1	0	0.896971	0.165581	1	3.17366	162735664	51449	0	0	0.3322	3.6578	29.6508
81	2014	20.5907	20.4354	20.8864	0	4	0	24.6186	2.83321	0.67792	0.0583304	0.00649112	13.5383	0.348669	0.842416	0.00242	73.3158	0.0270955	-3.62349	0.98969	0	0.225799	0	0.693147	0.693147	1.60944	1.79176	0.0217185	0	1	0	0.896306	0.175837	1	2.86448	19882222	60084	0	1	1.0873	3.6578	29.6508
81	2015	20.5209	20.4354	20.5772	0	4	1	24.5179	2.89037	0.720229	-0.0518426	0.00640369	13.7448	0.450866	0.657952	0.0018	73.3158	-0.293767	-3.68239	1.09036	0	0.202691	0	1.79176	1.94591	1.38629	2.3979	0.0250886	0	1	0	0.886901	0.196354	0	2.57134	168320240	9887	0	1	1.0873	3.6578	47.6219
81	2016	20.5408	20.4354	20.6005	0	3	1	24.7151	2.94444	0.755066	0.176479	-0.0728927	13.8135	0.382018	0.545206	0	73.3158	0.00931077	-3.68455	1.05021	0	0.166433	0	1.38629	1.79176	1.38629	2.07944	0.0237264	0	1	0	0.890188	0.221958	0	2.11136	52711000	6076	0	1	6.8257	3.6578	47.6219
81	2017	20.5907	20.4354		0	2	1	24.8664	2.99573	0.764294	0.0435607	0.0152427	13.9996	0.378615	0.643001	0	72.8447	0.371938	-3.69326	1.01146	0	0.150183	0	1.09861	0	2.19722	2.48491	0.0210542	0	1	0	0.871618	0.242303	0	1.90522	15047000	1337	0	1	9.695	7.8295	64.419
81	2018	20.5907	20.4354		0	3	1	24.8115	3.04452	0.670324	0.0607041	0.0255466	14.0761	0.401199	0.841519	0	60.7789	0.238818	-3.74484	0.914821	0	0.13483	0	0	2.3979	0.693147	1.09861	0.0182604	0	1	0	0.8888	0.260608	0	1.71045	0	3587	0	1	9.695	7.8295	64.419
81	2019	20.5907	20.4354	21.0941	0	5	1	24.8297	3.09104	0.67047	0.114896	0.0173761	14.2115	0.430146	0.868436	0	61.442	0.0510042	-3.78102	0.914821	0	0.13114	0	0.693147	1.79176	0.693147	1.09861	0.0157741	0	1	0	0.900993	0.282722	0	1.66364	0	4341	0	1	9.695	7.8295	64.419
81	2020	20.5907	20.4354	21.0357	0	4	1	24.8978	3.13549	0.668489	-0.0313656	0.00916923	14.2664	0.404332	0.748911	0	62.178	-0.0769142	-3.80652	0.914821	0	0.118119	0	0	0.693147			0.0162849	0	1	0	0.908317	0.312865	0	1.49846	0		0	1	9.695	19.9819	72.4262
81	2021	20.5907	20.4354	21.2551	0	3	1	24.7333	3.17805	0.58173	0.00749764	0.00602207	14.1165	0.462049	1.41281	0	58.6542	0.600338	-3.8809	0.914821	0	0.100842	0	1.09861	0			0.0152382	0	1	0	0.915206	0.352817	0	1.27928	0		0	1	53.0655	7.8295	64.419
81	2022	20.5907	20.4354	21.1815	0	4	1	24.5101	3.21888	0.560832	0.0289329	0.0459432	14.1666	0.563	1.41941	0	58.6539	-0.196318	-3.96383	0.914821	0	0.0902566	0	1.09861	1.38629			0.0105895	0	1	0	0.910562	0.374028	0	1.14499	0		0	1
82	2011	11.5492	12.3349	13.1115	1	2	0	20.5952	2.89037	0.309937	-0.00901578	0.0133155	11.7529	0.129311	0.206259	0.00042	23.4237	0.0700764	-3.74018	3.21699	0	0.138494	0	0	0			0.230173	1	0	0	0.976066	0.111806	0	2.56822	4875000	25151	0	0
82	2012	11.2185	12.0011	12.7676	1	3	0	20.6122	2.94444	0.30762	-0.00725699	0.0127769	11.6669	0.118877	0.14264	0.00042	22.5907	-0.296595	-3.78278	3.50369	0	0.153906	0	0	0			0.293588	1	0	0	0.978078	0.132547	0	2.85403	825000	29287	0	0
82	2013	11.3721	12.1589	12.9378	1	3	0	20.8249	2.99573	0.444367	0.0930113	0.00430962	11.7375	0.10166	0.133499	0.00042	17.8167	0.157733	-3.85327	3.16753	0	0.148447	0	0	0	0.693147	0.693147	0.281536	1	0	0	0.977882	0.137972	0	2.7528	7800000	34006	0	0
82	2014	11.7128	12.5079	13.3112	1	3	0	20.9745	3.04452	0.487007	0.0266944	0.00369662	11.8955	0.0994442	0.162117	0.00042	17.8167	0.410287	-3.91237	3.16759	0	0.147742	0	0	0			0.249749	1	0	0	0.979247	0.150742	0	2.73972	3385000	8113	0	0
82	2015	11.2837	12.1713	13.1924	1	3	1	22.1477	3.09104	0.459446	-0.03873	0.00401813	13.6311	0.173496	0.129865	0	24.9859	-0.0520885	-4.03553	4.65312	1	0.152362	0	0	0			0.255003	0	0	0	0.979418	0.155194	0	2.8254	908500	43085	0	0
82	2016	12.322	13.1932	14.0295	1	3	1	22.3916	3.13549	0.215342	0.0170885	0.0016515	12.822	0.153594	0.160287	0	45.9696	1.57624	-4.07796	3.75055	1	0.152076	0	0	0	1.09861	1.60944	0.153125	0	1	0	0.98272	0.160999	0	2.82008	21139388	46939	0	0
82	2018	13.1746	14.0397		1	3	1	22.5145	3.21888	0.208321	0.0284677	0.044892	12.8164	0.130774	0.349262	0	45.9696	0.376716	-4.15724	1.95767	1	0.138753	0	0	0		0.693147	0.0667966	0	1	1	0.983186	0.217537	0	2.57302	0	8850	0	0
82	2019	13.1245	13.9894		1	4	1	22.2704	3.2581	0.432534	0.0159345	0.0548968	12.8129	0.165261	0.420857	0.003983	24.9836	-0.056023	-4.19739	1.66538	1	0.144382	0	0	0			0.0849218	0	1	0	0.980221	0.229765	0	2.6774	0		0	0
82	2020	12.607	13.4706		1	4	1	22.3281	3.29584	0.536812	0.0162154	-0.155826	12.7999	0.144806	0.223385	0	24.9836	-0.43769	-4.23782	1.18421	1	0.141757	0	0	0.693147			0.166647	0	1	0	0.981077	0.272659	0	2.62873	0		0	0
82	2021	12.8975	13.7671	14.6402	1	4	1	22.2582	3.3322	0.495924	0.0298074	-0.0724642	13.0759	0.174733	0.326557	0.003963	23.9075	0.363086	-4.27726	1.42727	1	0.132638	0	0	0			0.0709573	0	1	0	0.983064	0.309089	0	2.45964	0		0	0
82	2022	12.8513	13.716	14.5779	1	3	1	22.2677	3.3673	0.494463	0.0422965	0.00732379	13.022	0.163717	0.313919	0.02775	19.6587	-0.0295178	-4.31736	1.58455	1	0.131805	0	0	0			0.0736532	0	1	0	0.984684	0.331839	0	2.44419	0		0	0
83	2011	12.7471	12.5834	9.95082	1	3	0	23.7758	2.63906	0.522837	0.00469364	0.0186751	11.7696	0.0932977	0.41877	0.00777	57.0676	-0.158467	-3.63481	1.36891	0	0.101679	0	0	0	1.94591	2.07944	0.0413159	1	1	1	0.739459	0.0988083	0	2.36952	41184724	200522	0	0	10.7218	14.1778	61.3486
83	2012	12.9126	12.718	9.78067	1	2	0	24.1027	2.70805	0.584421	-0.0248113	0.00630096	11.7154	0.136228	0.531007	0.0058	55.1223	0.758335	-3.63112	1.31615	0	0.104724	0	0	0.693147	2.07944	2.3979	0.0551147	1	1	0	0.738819	0.117127	0	2.44047	75864136	247800	0	0	10.7218	9.0387	47.05
83	2013	12.9699	12.778	9.85392	1	4	0	24.1925	2.77259	0.615896	0.0589555	0.0089557	11.852	0.143671	0.538311	0.00041	55.1223	0.108923	-3.65753	1.3779	0	0.103649	0	0.693147	0	1.94591	2.89037	0.0521456	1	1	1	0.761837	0.134485	0	2.41543	48965520	312994	0	0	10.7218	13.2104	55.4485
83	2014	13.1505	12.9605	10.0469	1	4	0	24.251	2.83321	0.620594	-0.0332654	0.0114281	11.9392	0.147971	0.622614	0.00117	40	0.22634	-3.68828	1.99706	0	0.107752	0	0	0	2.48491	3.4012	0.0511058	1	1	1	0.773308	0.146326	0	2.51104	199336512	370310	0	0	10.7218	14.6312	55.4485
83	2015	13.3057	13.1155	10.1964	1	3	1	24.3466	2.89037	0.547784	0.0352948	0.0110331	11.9218	0.135204	0.643704	0.00088	38.1795	0.137639	-3.71254	2.3568	1	0.102207	0	0	0	2.83321	3.09104	0.044572	1	1	1	0.656576	0.181888	0	2.38181	147091536	400833	0	0	3.9565	13.8452	72.8176
83	2016	13.3592	13.1647	10.2058	1	4	1	24.3924	2.94444	0.548585	0.036253	0.0122967	11.8769	0.135514	0.666088	0.001196	38.1795	0.0831855	-3.74474	2.07924	1	0.095294	0	0	0	2.3979	2.83321	0.0420366	1	1	1	0.695269	0.210585	0	2.22072	161597248	450466	0	0	3.9565	14.994	72.8176
83	2017	13.5573	13.3662	10.4454	1	4	1	24.4304	2.99573	0.566791	0.0321463	0.0116016	11.8812	0.117248	0.762886	0.00089	38.1795	0.189772	-3.7781	1.73132	1	0.0858987	0	0	0	2.94444	3.13549	0.038993	1	1	1	0.689669	0.235519	0	2.00177	19448252	530681	0	0	20.3564	6.4389	72.8176
83	2018	13.6035	13.413	10.498	1	4	1	24.5923	3.04452	0.596783	0.0293076	0.0116441	11.9188	0.102129	0.698749	0.000712	38.1795	0.0768773	-3.7885	1.37446	1	0.0762707	0	0.693147	0	3.4012	4.33073	0.0268819	1	1	1	0.738194	0.273654	0	1.7774	328000	635370	0	0	20.3564	10.6106	72.8176
83	2019	13.7065	13.5197	10.6446	1	4	1	24.6102	3.09104	0.659529	0.0113502	0.0106042	11.8817	0.0866535	0.703371	0.000567	38.1795	0.0247975	-3.82509	1.59932	1	0.0740498	0	0	0	3.46574	4.20469	0.0235662	1	1	1	0.741087	0.308994	0	1.72565	0	705738	0	0	20.3564	10.6106	72.8176
83	2020	13.4499	13.2844	10.5508	1	4	1	24.7916	3.13549	0.738184	0.0467466	0.0116696	12.7014	0.142214	0.572769	0.000625	38.1795	-0.023732	-3.82897	2.5596	1	0.0667174	0	1.79176	1.79176	2.56495	2.99573	0.0295816	0	1	1	0.777063	0.346134	0	1.55477	0		0	0	20.3564	10.6106	75.1957
83	2021	13.3647	13.1986	10.462	1	4	1	24.9998	3.17805	0.781316	-0.128702	0.0132941	12.7415	0.119919	0.454233	0.000199	38.1795	-0.0234293	-3.82403	2.24402	1	0.0603407	0	1.09861	1.94591	2.70805	2.94444	0.0251875	0	1	1	0.803829	0.396399	0	1.40617	0		0	0	20.3564	10.6106	72.8176
83	2022	13.497	13.3293	10.5836	1	4	1	25.1321	3.21888	0.781316	0.246589	0.00906959	12.6997	0.100971	0.458299	9e-05	38.1795	0.151691	-3.83352	1.69863	1	0.0538193	0	1.38629	1.09861	2.83321	3.68888	0.0237664	1	1	1	0.845849	0.445016	0	1.2542	0		0	0
84	2011	16.735	16.0286	15.551	1	4	0	21.167	2.63906	0.377679	-0.0284443	0.0354197	12.296	0.178019	0.467037	0.03066	26.0585	0.22512	-3.65414	3.08022	0	0.14259	0	0	0	1.94591	1.94591	0.115906	0	1	0	0.85346	0.14825	1	1.6387	20956014	901623	0	0
84	2012	16.8551	16.1479	15.6576	1	4	0	21.2737	2.70805	0.409436	-0.00117763	0.034453	12.2403	0.156235	0.468365	0.02691	26.0585	0.115702	-3.70483	2.77672	0	0.137442	0	0	0	1.09861	1.09861	0.121371	1	1	0	0.855318	0.170545	1	1.57953	21886892	916490	0	0
84	2013	16.9831	16.2649	15.8495	1	4	0	21.3282	2.77259	0.420844	0.0956962	0.0319925	12.7624	0.236984	0.514206	0.02691	17.9218	0.159439	-3.74991	2.53441	0	0.134667	0	0	0	0.693147	0.693147	0.116582	0	1	0	0.86093	0.180276	1	1.54764	12140926	869805	0	0
84	2014	17.1041	16.3858	15.9801	1	4	0	21.3232	2.83321	0.390611	-0.00149489	0.0339088	12.7856	0.239251	0.571145	0.02276	17.9218	0.105193	-3.78946	6.63945	0	0.133804	0	0	0.693147	1.60944	1.79176	0.122109	0	1	0	0.859057	0.19138	1	1.53773	34245112	811978	0	1
84	2015	17.1309	16.41	15.9657	1	4	1	21.3659	2.89037	0.382072	0.0407415	0.0390211	12.6208	0.214669	0.544275	0.02074	17.9218	-0.00554078	-3.83327	6.99367	1	0.13914	0	0	0	1.09861	1.09861	0.118004	0	1	0	0.874897	0.294159	1	1.59906	34434508	600023	0	1
84	2016	17.1657	16.46	16.076	1	4	1	21.3778	2.94444	0.330283	0.00566887	0.0439967	12.5555	0.154344	0.50262	0.01255	17.9218	-0.0654707	-3.87431	4.93046	1	0.146082	0	0.693147	0	0.693147	0.693147	0.120843	1	1	0	0.934918	0.335697	1	1.67883	30051448	600300	0	1
84	2017	16.9858	16.2796	15.8275	1	4	1	21.449	2.99573	0.377156	-0.0370714	0.0531315	12.3391	0.133119	0.422922	0.00384	17.9218	-0.0964605	-3.92026	3.22514	1	0.147499	0	0	0	1.09861	1.09861	0.126455	1	1	0	0.91316	0.386851	1	1.69512	3.7564e+06	450392	0	1
84	2018	17.3156	16.6139	16.1756	1	3	1	21.5367	3.04452	0.398286	0.0255158	0.0193752	12.3414	0.114311	0.543673	0.00384	17.9218	0.403337	-3.96699	2.15433	1	0.140885	0	0	0			0.0823281	1	1	0	0.912594	0.41633	1	1.6191	1818255	452498	0	1
84	2019	17.3543	16.654	16.202	1	4	1	21.6065	3.09104	0.391127	-0.0326505	0.045658	12.2521	0.0989739	0.523395	0.001487	17.9218	0.0322666	-4.01188	2.37149	1	0.138228	0	0	0			0.0810411	1	1	0	0.903327	0.444329	1	1.58857	2.88698e+06	461545	0	1
84	2020	17.2948	16.5957	16.1325	1	4	1	21.6267	3.13549	0.374307	-0.00612909	0.0561314	12.161	0.0895483	0.472766	0.003808	17.9218	-0.0782241	-4.05322	2.47531	1	0.145079	0	0	0			0.0814462	1	1	0	0.9125	0.443166	1	1.6673	6.74943e+06		0	1
84	2021	17.5348	16.841	16.39	1	4	1	21.7986	3.17805	0.432095	0.0481756	0.0423921	12.1835	0.0718488	0.531403	0.09416	17.7744	0.334817	-4.10316	2.53746	1	0.143726	0	0	0			0.0777695	1	1	0	0.937924	0.478709	1	1.65176	1.64021e+06		0	1
84	2022	17.4383	16.7421	16.2584	1	4	1	21.8296	3.21888	0.406038	-0.00357857	0.0409858	12.1324	0.0720888	0.49617	0.048405	17.8252	-0.0369112	-4.14468	1.75343	1	0.146322	0	1.09861	0.693147			0.0864731	1	1	0	0.94803	0.522794	1	1.68159	100422		0	1
85	2011	15.9221	15.686	17.4053	0	6	0	24.2111	2.63906	0.589636	0.0272361	0.057832	12.8167	0.240236	1.60554	0.07312	50.01	0.396242	-3.57461	0.992656	0	0.107799	0	1.60944	2.07944	3.63759	4.48864	0.012763	0	1	0	0.760237	0.113873	0		81306104		0		1.0873	8.7969	57.4654
85	2012	15.8817	15.6445	17.484	0	5	0	24.4172	2.70805	0.651748	0.0590974	0.0536286	13.2903	0.321295	1.46294	0.07248	50.01	0.119721	-3.58042	0.990942	0	0.100048	0	1.38629	2.89037	3.61092	4.49981	0.0112113	0	1	0	0.782268	0.132269	0		175981824		0		1.0873	11.3966	52.7092
85	2013	15.8759	15.639	17.5645	0	5	0	24.6579	2.77259	0.662497	0.00073913	0.0377085	13.5968	0.33401	1.23208	0.04593	45.3751	0.0713768	-3.57587	0.977119	0	0.0995685	0	0.693147	1.38629	3.13549	4.07754	0.0112926	0	1	0	0.80086	0.140687	0		222489456		0		1.0873	11.3966	40.1866
85	2014	15.858	15.6212	17.5501	0	4	0	24.6987	2.83321	0.667699	0.0376357	0.0211858	13.5883	0.316354	1.14111	0.0445	45.3751	-0.0352486	-3.60782	1.10471	0	0.0986705	0	1.94591	2.48491	2.19722	3.13549	0.0111964	0	1	0	0.794464	0.152714	0		898843904		0		1.0873	11.3966	42.5647
85	2015	15.7197	15.4854	17.4709	0	4	1	24.6526	2.89037	0.640095	0.0411411	0.0104498	13.6896	0.325904	0.983475	0.04445	45.3751	-0.177037	-3.65691	1.12144	0	0.0941684	0	2.3979	2.99573	2.07944	3.13549	0.0144648	0	1	0	0.825195	0.177403	0		1082215424		0		7.8526	11.7896	45.0632
85	2016	15.819	15.5853	17.5471	0	5	1	24.6206	2.94444	0.625549	0.022405	0.00918073	13.5695	0.292576	1.05861	0.013441	45.3751	0.0425588	-3.7031	1.02319	0	0.0850909	0	1.09861	2.07944	2.19722	2.70805	0.0124505	0	1	0	0.860772	0.215799	0		824804160		0		7.5204	11.7896	57.5858
85	2017	15.5289	15.2987	17.3429	0	5	1	24.6158	2.99573	0.579449	0.0751389	0.00914306	13.8551	0.329322	0.84161	0.01056	38.9951	-0.208848	-3.74403	1.02106	0	0.0830549	0	2.3979	2.94444	2.07944	3.04452	0.0191875	0	1	0	0.861345	0.254019	0		431923648		0		22.984	10.6106	72.8176
85	2018	15.485	15.2545	17.2832	0	4	1	24.6714	3.04452	0.581242	0.0723943	0.0217331	13.8391	0.312265	0.782217	0.009884	39.9613	-0.0174295	-3.77324	0.949425	0	0.0796857	0	2.19722	2.56495	2.19722	2.48491	0.0159416	0	1	0	0.86769	0.285835	0		41078808		0		23.4672	11.6385	64.419
85	2019	15.4878	15.257	17.2866	0	4	1	24.6265	3.09104	0.548986	0.0631169	0.0392396	13.8464	0.332758	0.824987	0.00919	39.9613	0.0084491	-3.82196	0.925471	0	0.0791091	0	1.94591	3.09104	1.94591	2.19722	0.0178958	0	1	0	0.892446	0.310809	0		4050000		0		23.4672	11.6385	64.419
85	2020	15.5349	15.3042	17.3545	0	4	1	24.6971	3.13549	0.545879	0.0586518	0.0320014	13.9046	0.325493	0.807707	0.038496	39.9613	0.0506537	-3.84814	0.914821	0	0.0849746	0	2.94444	3.04452	1.79176	2.19722	0.0182058	0	1	0	0.893946	0.33955	0		0		0		22.984	12.4244	81.457
85	2021	15.6906	15.4604	17.5054	0	4	1	24.7007	3.17805	0.506583	0.0593665	0.0369209	13.9512	0.334083	0.998508	0.041936	39.9613	0.240688	-3.88743	0.914821	0	0.0824091	0	2.07944	1.79176	1.38629	1.79176	0.0144557	0	1	0	0.885146	0.375521	0		0		0		20.1752	11.6385	64.419
85	2022	15.5306	15.3011	17.3745	0	3	1	24.7471	3.21888	0.506581	0.0577781	0.0408391	14.0797	0.348076	0.854126	0.02405	39.9695	-0.103957	-3.91809	0.914821	0	0.0822581	0	1.60944	1.79176	2.48491	2.99573	0.014308	0	1	0	0.908322	0.40331	0		0		0
86	2011	11.1731	10.6123	11.9352	1	3	0	21.5835	2.94444	0.543669	0.0888252	0.0408492	12.4379	0.37556	1.94002	0.00184	20.2263	0.178784	-3.89032	1.25121	0	0.100372	0	0	0	0.693147	0.693147	0.0255599	0	1	0	0.810843	0.15649	0	0.511615	20844920	78914	0	0
86	2012	11.0639	10.4957	11.8771	1	1	0	21.467	2.99573	0.480951	0.118253	0.0585905	12.6287	0.398069	1.81156	0.00148	20.2263	-0.168859	-3.9217	1.16672	0	0.0975804	0	0	0			0.0275359	0	1	0	0.828652	0.179684	0	0.497388	28384068	86985	0	0
86	2013	10.9813	10.4214	11.7357	1	1	0	21.6857	3.04452	0.584809	-0.0753845	0.0160067	12.3739	0.331768	1.4133	0.00111	12.81	-0.0291791	-3.97691	1.1845	0	0.0930337	0	0	0			0.0309907	1	1	0	0.815757	0.195575	0	0.474212	10941190	92304	0	0
86	2014	10.9788	10.4197	11.7443	1	2	0	21.6568	3.09104	0.496837	0.100949	0.00288463	12.352	0.2979	1.3225	0.00085	13.0044	-0.0909361	-4.01514	1.86449	0	0.0854641	0	0	0	0.693147	0.693147	0.0327226	1	1	0	0.780137	0.202732	0	0.435629	4954028	85377	0	0
86	2015	10.7059	10.1327	11.5141	1	2	1	21.555	3.13549	0.433064	0.000924686	-0.0933307	12.6351	0.437841	1.23926	0.00113	13.0044	-0.153557	-4.04832	3.29392	1	0.081999	0	0	0	0.693147	1.38629	0.0378292	0	1	1	0.800183	0.247276	0	0.417966	6846413	87941	0	0
86	2016	10.5823	10.0087	11.3971	1	3	1	21.6572	3.17805	0.524044	0.140242	0.0205003	12.6349	0.37606	0.951052	0.333392	13.0044	-0.150045	-4.09516	2.28189	1	0.0860871	0	0	0	0.693147	0.693147	0.0485548	0	1	1	0.752556	0.252695	0	0.438804	20592612	47634	0	0
86	2017	10.9772	10.4061	11.7935	1	3	1	21.692	3.21888	0.530245	-0.0963499	-0.0320632	12.6482	0.341251	1.35081	0.33339	28.4962	0.470598	-4.13729	1.96925	1	0.0906862	0	0	0			0.0267952	0	1	1	0.775601	0.2907	0	0.462247	2.53563e+06	51096	0	0
86	2018	11.0687	10.5021	11.8723	1	1	1	21.7857	3.2581	0.488762	0.0855306	0.0139698	12.5751	0.286126	1.31791	0.001129	29.3315	0.0715364	-4.1825	1.2469	1	0.112082	0	0.693147	0.693147			0.0250087	1	1	0	0.818566	0.317102	0	0.571305	3123136	73429	0	0
86	2019	10.8473	10.2814	11.6512	1	3	1	21.7029	3.29584	0.450844	0.0651676	0.0132061	12.5582	0.299199	1.12126	0.001129	29.3315	-0.216806	-4.21794	1.14036	1	0.12185	0	0.693147	0.693147			0.0314863	1	1	0	0.82388	0.329975	0	0.621096	4.2465e+06	82329	0	0
86	2020	10.6688	10.1024	11.4843	1	3	1	21.7609	3.3322	0.489752	-0.0840619	0.00406363	12.5634	0.260428	0.832514	0.001129	29.3315	-0.213201	-4.2612	1.10944	1	0.122576	0	0	0.693147			0.0401857	1	1	0	0.777196	0.308142	0	0.624797	410190		0	0
86	2021	11.0308	10.4708	11.8312	1	3	1	21.8718	3.3673	0.528948	0.00776248	0.0129531	12.4932	0.209172	1.05282	0.001129	27.8319	0.412963	-4.30662	1.54796	1	0.126827	0	0	0			0.0374952	1	1	0	0.790154	0.337252	0	0.646461	0		0	0
86	2022	10.9307	10.3757	11.7183	1	3	1	21.87	3.4012	0.549058	-0.116015	0.0178411	12.4153	0.189375	0.9256	0	27.8319	-0.122439	-4.34654	1.27278	1	0.129232	0	0	0			0.0371883	1	1	0	0.759178	0.365704	0	0.658721	0		0	0
87	2011	13.1323	12.6505	9.07351	0	6	0	22.8651	2.63906	0.560453	0.130679	0.083046	13.718	0.429118	0.701033	0.01983	52.3985	0.366221	-3.70806	1.4176	0	0.230971	0	0	0.693147	3.13549	3.93183	0.0509006	0	1	1	0.911859	0.253047	1	2.58648	126374792	705447	0	0	7.8526	10.6106	44.5515
87	2012	12.9019	12.3878	8.39175	0	6	0	22.9659	2.70805	0.526314	0.120394	0.0883023	12.9544	0.526977	0.709804	0.01851	52.3985	0.119956	-3.74346	1.73762	0	0.218923	0	0.693147	1.38629	3.3673	4.15888	0.0530553	0	1	1	0.915737	0.228916	1	2.45156	86556568	804160	0	0	1.0873	10.6106	63.8471
87	2013	12.9939	12.4789	8.4934	0	6	0	23.0831	2.77259	0.487038	0.142151	0.0992813	13.1143	0.531884	0.70735	0.01851	52.3985	0.120405	-3.77702	1.5823	0	0.22005	0	1.09861	2.3979	3.3673	4.12713	0.0564292	0	1	1	0.912993	0.227161	1	2.46418	146275616	852418	0	0	1.0873	7.8295	72.2456
87	2014	13.0902	12.574	8.5794	0	5	0	23.3165	2.83321	0.362489	0.11731	0.118809	13.1343	0.438678	0.620302	0.01425	45.1962	0.107469	-3.80067	1.71585	0	0.209943	0	2.30259	2.94444	3.29584	4.2485	0.0623959	0	1	1	0.914041	0.224205	1	2.351	218000592	904085	0	1	1.0873	7.8295	72.2456
87	2015	13.0155	12.4995	8.53345	0	5	1	23.3337	2.89037	0.319232	0.140331	0.109861	13.3202	0.479081	0.555055	0	45.1962	-0.0896746	-3.83928	1.73056	0	0.199707	0	2.77259	3.46574	2.89037	3.3673	0.0732483	0	1	1	0.918797	0.22663	1	2.23637	123068088	1299635	0	1	1.0873	7.8295	72.2456
87	2016	13.0968	12.5812	8.62947	0	5	1	23.387	2.94444	0.270822	0.119044	0.089367	13.4024	0.474078	0.568395	0	35.7304	0.0801067	-3.87481	1.59283	0	0.197098	0	2.19722	2.83321	2.83321	3.58352	0.0811011	0	1	0	0.922525	0.218942	1	2.20715	132171096	1302858	0	1	1.0873	7.8295	72.2456
87	2017	13.3421	12.826	8.86899	0	6	1	23.5027	2.99573	0.224386	0.164747	0.102123	13.4642	0.454988	0.692978	0	35.7304	0.368837	-3.90426	2.62887	0	0.19325	0	3.09104	2.19722	3.2581	4.07754	0.0693587	0	1	0	0.917399	0.24966	1	2.16406	66007804	2433000	0	1	1.0873	7.8295	72.2456
87	2018	13.4211	12.9044	8.93979	0	7	1	23.6085	3.04452	0.193719	0.155387	0.14617	13.4792	0.423823	0.701635	0	37.8256	0.12545	-3.93362	1.56033	0	0.183343	0	3.04452	2.30259	3.4012	4.56435	0.0467685	0	1	0	0.905658	0.296565	1	2.05313	53233892	1731089	0	1	8.1546	12.0012	72.2456
87	2019	13.4032	12.8823	8.8831	0	4	1	23.7896	3.09104	0.322458	0.0924818	0.138523	13.5742	0.421892	0.620726	0	37.8256	0.0603348	-3.95316	2.61261	0	0.179505	0	2.56495	1.94591	3.58352	4.29046	0.0492877	0	1	0	0.898634	0.319455	1	2.01014	52262248	1421299	0	1	8.1546	7.8295	72.2456
87	2020	13.5596	13.0332	8.98522	0	4	1	23.8551	3.13549	0.238294	0.0802343	0.0212728	13.6355	0.47261	0.733252	0	37.8256	0.261173	-3.98507	3.57425	0	0.174409	0	3.04452	3.29584	3.66356	4.48864	0.0509376	0	1	0	0.892881	0.341347	1	1.95308	96013792		0	1	11.0239	18.5611	81.457
87	2021	13.6939	13.1661	9.09975	0	5	1	24.0032	3.17805	0.265219	0.144161	0.131965	13.6778	0.445593	0.793475	4.58862	37.8256	0.254904	-4.0054	2.83055	0	0.189114	0	3.71357	3.09104	3.71357	4.77068	0.0483677	0	1	0	0.909894	0.368391	1	2.11775	86657264		0	1	49.3809	10.6106	72.8176
87	2022	13.6028	13.0759	9.02387	0	5	1	24.0768	3.21888	0.250342	0.128104	0.133661	13.7661	0.435549	0.696893	4.5028	37.8256	-0.0546047	-4.03492	1.94629	0	0.191118	0	2.30259	2.77259	3.52636	4.27667	0.051403	0	1	0	0.93347	0.401689	1	2.14019	27545614		0	1
88	2011	13.0821	13.8976	14.5426	1	3	0	21.7334	2.89037	0.621211	0.0288118	0.135934	11.6701	0.137615	0.712232	0.00033	33.6175	0.505419	-3.85968	2.03159	0	0.114601	0	0	0	1.09861	1.38629	0.0743444	1	1	1	0.976066	0.109592	0	4.31682	16757917	1052948	0	0
88	2012	13.1535	13.9758	14.6628	1	2	0	22.0154	2.94444	0.697721	0.0264206	0.0418603	11.8696	0.107518	0.535053	0.00033	33.6175	-0.00396183	-3.91208	1.80388	0	0.127355	0	0	0	0.693147	0.693147	0.0729388	1	1	1	0.978078	0.131773	0	4.79723	17527762	1053347	0	0
88	2013	12.9991	13.8884	14.7228	1	2	0	22.1652	2.99573	0.721491	0.0210626	0.0206012	13.1125	0.341125	0.547751	0.00033	28.5839	0.189189	-3.95588	2.53256	0	0.122838	0	0	0.693147			0.0733288	0	1	1	0.977882	0.147744	0	4.62708	13678107	1059715	0	0
88	2014	12.9401	13.8417	14.7056	1	3	0	22.2519	3.04452	0.75428	0.0359906	0.0177151	13.3336	0.389007	0.491279	0.00033	28.5839	-0.0218659	-3.99719	2.59906	0	0.122254	0	0	0	2.07944	2.99573	0.0866119	0	1	0	0.979247	0.158922	0	4.6051	15409481	1062946	0	0
88	2015	13.9903	14.7941	15.6167	1	1	1	21.8623	3.09104	0.638146	0.130821	-0.00823133	12.0053	0.0458808	0.643667	0.00033	28.5839	-0.112582	-4.0262	3.36103	1	0.126077	0	0	0	1.38629	1.38629	0.139555	1	1	0	0.979418	0.199798	0	4.7491	11308029	1076505	0	0
88	2016	14.0222	14.8354	15.6897	1	1	1	21.4371	3.13549	0.442488	-0.0572713	0.00375275	12.2055	0.0807615	1.01395	0.000334	28.5839	0.0296093	-4.0393	4.37191	1	0.12584	0	0	0			0.0536524	1	1	0	0.98272	0.231211	0	4.74017	62700	1134184	0	0
88	2017	14.0163	14.8231	15.6595	1	1	1	21.4537	3.17805	0.435803	-0.0126869	0.00546931	12.1332	0.0753267	1.03371	0.00044	28.5839	0.036544	-4.08064	2.81886	1	0.122876	0	0	0			0.0526617	1	1	0	0.983504	0.281914	0	4.62849	25910	1018255	0	0
88	2018	14.0975	14.901	15.7365	1	2	1	21.4853	3.21888	0.43586	0.0953845	0.0159638	12.1266	0.0693974	1.08082	0	28.5839	0.0791635	-4.12313	1.89058	1	0.114816	0	0	0			0.0540794	1	1	0	0.983186	0.344984	0	4.3249	0	1027344	0	0
88	2019	14.1512	14.9559	15.7872	1	3	1	21.6235	3.2581	0.493412	-0.00235019	0.0210115	12.1234	0.0629408	1.01984	0	28.5839	0.0834631	-4.17301	2.11435	1	0.119474	0	0	0			0.0537392	1	1	0	0.980221	0.372596	0	4.50035	0	1031042	0	0
88	2020	13.9801	14.7822	15.6177	1	3	1	21.5589	3.29584	0.44	-0.029547	0.0202764	12.0882	0.0606621	0.857437	0	28.5839	-0.211894	-4.20859	2.05395	1	0.117301	0	0	0			0.0550339	1	1	0	0.981077	0.382797	0	4.41853	0		0	0
88	2021	14.0732	14.8657		1	3	1	21.6559	3.3322	0.474827	0.0232727	0.0169874	11.9827	0.0492859	0.88017	0	28.5839	0.131158	-4.25509	2.13741	1	0.109756	0	0	0			0.0496143	1	1	0	0.983064	0.391993	0	4.13431	0		0	0
88	2022	13.9405	14.7386	15.5678	1	4	1	21.6928	3.3673	0.477853	0.105778	0.016979	12.1392	0.0547729	0.787882	0	25.8159	-0.0712727	-4.29734	2.2466	1	0.109067	0	0	0			0.0527597	1	1	1	0.984684	0.45488	0	4.10835	0		0	0
89	2011	12.9703	12.4776	8.74929	0	2	0	22.6731	2.63906	0.628698	0.161861	0.0440921	13.3727	0.543451	0.803752	0.00642	43.9822	0.468277	-3.7144	1.33578	0	0.100558	0	0	0	3.09104	3.63759	0.0382426	0	1	1	0.911859	0.0697347	0	1.47352	111458112	59366	0	0
89	2012	12.7652	12.2702	8.51352	0	3	0	22.6961	2.70805	0.602432	0.0805479	0.111423	13.3218	0.542206	0.647829	0.00621	42.584	-0.175299	-3.75381	1.44757	0	0.095313	0	0	0	2.99573	3.52636	0.0522078	0	1	1	0.915737	0.0825921	0	1.39666	205608320	67516	0	0
89	2013	13.0382	12.5407	8.75485	0	4	0	22.7832	2.77259	0.547725	0.13571	0.0390785	13.2618	0.504086	0.787566	0.00621	42.584	0.326412	-3.79115	1.16078	0	0.0958038	0	0	0	2.70805	3.13549	0.0448546	0	1	1	0.912993	0.090687	0	1.40385	153860912	75733	0	0
89	2014	13.063	12.5618	8.7467	0	4	0	22.9022	2.83321	0.5243	0.112898	0.0889646	13.3436	0.519898	0.756258	0.00319	42.584	0.0815272	-3.82647	1.28331	0	0.0914036	0	0	0	2.56495	3.17805	0.0456614	0	1	1	0.914041	0.0955933	0	1.33937	178116752	83912	0	1
89	2015	12.9174	12.4146	8.57941	0	4	1	22.9214	2.89037	0.546393	0.088287	0.0991345	13.2603	0.493861	0.61978	0.00319	42.584	-0.164562	-3.8656	1.25139	0	0.0869469	0	0	0	2.3979	3.04452	0.0545062	0	1	0	0.918797	0.155707	0	1.27406	132506304	94111	0	1
89	2016	12.9508	12.4482	8.61285	0	4	1	22.861	2.94444	0.482544	0.107654	0.0380677	13.2264	0.507668	0.667151	0.003193	42.584	0.0133866	-3.90823	1.18745	0	0.0858109	0	0	0	2.19722	2.48491	0.0526801	0	1	0	0.922525	0.179116	0	1.25742	95495744	103857	0	1
89	2017	13.1576	12.6564	8.82255	0	5	1	22.8484	2.99573	0.446705	0.189863	0.0455873	13.1606	0.482127	0.847121	0.00319	42.584	0.253818	-3.94874	1.38611	0	0.0841356	0	0	0	1.79176	2.07944	0.04602	0	1	0	0.917399	0.215722	0	1.23287	12155712	114046	0	1
89	2018	13.5329	13.0348	9.23433	0	5	1	23.0312	3.04452	0.393845	0.246589	0.100552	13.1995	0.384324	1.01531	0.003193	42.584	0.438933	-3.98002	1.18677	0	0.0798226	0	1.60944	2.56495	3.2581	3.66356	0.0450897	0	1	0	0.905658	0.284716	0	1.16967	16798516	124907	0	1
89	2019	13.6692	13.1727	9.38803	0	4	1	23.1919	3.09104	0.362792	0.207782	0.182799	13.1924	0.31251	0.964789	0.003162	42.584	0.115886	-4.00998	1.41154	0	0.0781515	0	0.693147	1.60944	2.30259	2.70805	0.046842	0	1	0	0.898634	0.310497	0	1.14518	25019350	134936	0	1
89	2020	13.6514	13.151	9.37559	0	4	1	23.4405	3.13549	0.382607	0.147752	0.174026	13.6376	0.36469	0.827594	0	42.583	0.0999599	-4.03008	1.2361	0	0.075933	0	0.693147	2.83321	2.48491	2.94444	0.0423996	0	1	0	0.892881	0.33427	0	1.11267	27601454		0	1
89	2021	13.6788	13.1785	9.41855	0	4	1	23.5814	3.17805	0.374623	0.107481	0.145108	13.8504	0.375074	0.814963	0.003162	42.5824	0.133735	-4.05643	1.04062	0	0.0823351	0	0.693147	1.79176	2.56495	2.89037	0.0457987	0	1	0	0.909894	0.376358	0	1.20649	9364623		0	1
89	2022	13.4058	12.9057	9.15239	0	4	1	23.6257	3.21888	0.425966	0.0463981	0.132387	13.9288	0.381123	0.619228	0.00316	43.5765	-0.205776	-4.09179	0.914821	0	0.0832076	0	0	1.09861	2.3979	3.09104	0.0742204	0	1	0	0.93347	0.432477	0	1.21927	29006178		0	1
90	2011	12.5213	13.3253	14.1302	1	3	0	20.5751	3.13549	0.428828	0.0695393	0.0156584	12.0599	0.197585	0.639565	2.03826	23.1051	0.127759	-3.93707	4.4024	0	0.251335	0	0	0.693147	1.09861	1.09861	0.131707	1	1	1	0.976066	0.0830311	0	3.1849	44904692	655299	0	0
90	2012	12.6506	13.4556	14.281	1	3	0	20.631	3.17805	0.401343	-0.0509256	0.0233424	12.1204	0.176356	0.636659	1.52275	22.5234	0.0526177	-3.98562	3.37804	0	0.279305	0	0	0	0.693147	0.693147	0.120771	1	1	1	0.978078	0.101907	0	3.53934	36546816	859000	0	0
90	2013	12.7472	13.5473	14.341	1	3	0	20.735	3.21888	0.421391	0.0344431	0.0359299	11.9402	0.150911	0.650128	1.25126	22.1544	0.133118	-4.04085	4.28898	0	0.269399	0	0.693147	0	0.693147	0.693147	0.0787146	1	1	1	0.977882	0.103022	0	3.41381	2864330	1121599	0	0
90	2014	12.3965	13.2157		1	4	0	20.7839	3.2581	0.404916	-0.0172967	0.0494777	12.2335	0.215314	0.497124	0.79543	18.858	-0.197007	-4.08769	4.05288	0	0.268119	0	0	1.09861	0.693147	0.693147	0.112756	1	1	1	0.979247	0.108486	0	3.39759	721100	876000	0	1
90	2015	12.3647	13.2089		1	4	1	20.6462	3.29584	0.369928	-0.0653735	0.0622026	12.8177	0.329333	0.500419	0.73599	18.0789	-0.122875	-4.10791	8.23727	1	0.276503	0	0	0			0.194994	0	1	1	0.979418	0.173574	0	3.50383	3.82128e+06	752000	0	1
90	2016	12.6214	13.4655		1	2	1	20.8104	3.3322	0.38971	0.047286	-0.0404041	12.8259	0.268813	0.527201	0.13226	18.0789	0.241484	-4.17131	5.75774	1	0.275984	0	0	0	1.09861	1.09861	0.119434	0	1	1	0.98272	0.224066	0	3.49725	847513	600453	0	1
90	2017	12.6574	13.4882		1	3	1	21.0055	3.3673	0.367401	-0.0229377	0.0756139	12.6363	0.180424	0.445643	0.1324	18.0789	0.0273902	-4.23609	2.79834	1	0.269481	0	0	0			0.0996937	0	1	1	0.983504	0.261085	0	3.41485	93172.9	1004100	0	1
90	2018	12.8048	13.6237	14.5166	1	2	1	20.804	3.4012	0.229271	0.0993783	0.129457	12.4924	0.172437	0.584277	0.000139	18.0789	0.0718654	-4.25044	2.36768	1	0.251805	0	0	0			0.0573338	1	1	1	0.983186	0.314649	0	3.19086	0	1227500	0	1
90	2019	12.9871	13.8031	14.6901	1	3	1	20.853	3.43399	0.226426	0.0571168	0.0287512	12.437	0.154464	0.654672	0.000139	18.0789	0.176697	-4.297	2.72074	1	0.262021	0	0	0			0.0549904	1	1	1	0.980221	0.335731	0	3.32031	0	1316900	0	1
90	2020	13.0204	13.8356	14.7188	1	3	1	20.8543	3.46574	0.199611	0.0118383	0.0541349	12.3974	0.150186	0.666052	0	18.0789	0.0187387	-4.33717	2.61871	1	0.257257	0	0	0			0.0605493	1	1	1	0.981077	0.355447	0	3.25994	0		0	1
90	2021	13.2371	14.0466	14.9303	1	3	1	20.9912	3.49651	0.25063	-0.0425617	0.0328209	12.41	0.12137	0.723117	0.27486	17.807	0.244973	-4.39439	3.46095	1	0.240709	0	0	0			0.0671441	1	1	1	0.983064	0.384726	0	3.05025	0		0	1
90	2022	12.8157	13.6511	14.5439	1	4	1	21.2403	3.49651	0.40044	0.0929531	0.0532408	12.7815	0.190604	0.520616	0.321363	17.7276	-0.0763918	-4.43409	2.29679	1	0.239197	0	0	0			0.109031	1	1	0	0.984684	0.425856	0	3.03109	0		0	1
91	2011	12.7064	12.2704	8.92396	0	3	0	21.1729	2.63906	0.765506	0.0183676	0.00732102	11.4087	0.143855	0.874002	0.00268	25.663	0.849258	-3.65476	3.13639	0	0.193783	0	0	0	0.693147	1.09861	0.096836	1	1	0	0.911859	0.186656	1		4315100		0
91	2012	12.8391	12.4122	9.19374	0	2	0	21.2958	2.70805	0.781316	0.0346587	0.0712805	11.6931	0.121572	0.795115	0.00268	25.663	0.0287467	-3.70692	2.57728	0	0.183675	0	0	0	0.693147	0.693147	0.0829059	1	1	0	0.915737	0.210452	1		15139900		0
91	2013	12.4318	12.0089	8.84992	0	3	0	21.151	2.77259	0.781316	-0.0902175	0.0079256	11.833	0.138562	0.579527	0.00268	25.663	-0.36944	-3.73245	2.43827	0	0.18462	0	0	0			0.130581	1	1	0	0.912993	0.226028	1		23880200		0
91	2014	12.1505	11.7174		0	3	0	21.325	2.83321	0.572082	0.0065567	-0.103779	11.923	0.160667	0.427028	0.00216	25.5347	-0.123111	-3.78962	2.21382	0	0.176141	0	0	0	1.60944	1.60944	0.122468	1	1	0	0.914041	0.231681	1		20111678		0
91	2015	12.3152	11.8683		0	4	1	21.3792	2.89037	0.382267	-0.101438	0.00590559	12.1987	0.259347	0.58479	0.3899	42.2924	0.445706	-3.83443	3.3603	0	0.167552	0	1.60944	1.38629	1.09861	1.38629	0.151545	1	1	0	0.918797	0.34425	1		28575198		0
91	2016	12.5834	12.1274	8.66508	0	4	1	21.6495	2.94444	0.20797	0.0558623	-0.0307936	12.1474	0.240438	0.65386	0.306001	39.3785	0.465252	-3.89468	2.31082	0	0.165363	0	0	1.09861	1.38629	1.94591	0.119524	1	1	1	0.922525	0.386352	1		55696356		0
91	2017	12.6475	12.1908	8.70781	0	4	1	21.6884	2.99573	0.199601	0.037639	0.012427	12.09	0.230983	0.707435	0.306	39.3785	0.124798	-3.93708	2.24845	0	0.162135	0	1.38629	1.94591	1.38629	1.38629	0.120658	1	1	0	0.917399	0.435667	1		10056954		0
91	2018	12.7887	12.3351	8.89102	0	4	1	21.7725	3.04452	0.222516	0.0142521	0.0393977	12.1854	0.211587	0.747729	0.306001	39.3785	0.149712	-3.98181	1.56892	0	0.153823	0	1.09861	1.60944			0.0705079	1	1	0	0.905658	0.462575	1		0		0
91	2019	12.9236	12.4672	8.98763	0	4	1	21.9609	3.09104	0.309282	0.0775266	0.0424591	12.1208	0.179853	0.728875	0	39.3785	0.17686	-4.03022	2.40792	0	0.150603	0	0	1.09861	0.693147	0.693147	0.0589242	1	1	0	0.898634	0.475028	1		0		0
91	2020	12.8967	12.4348	8.89627	0	3	1	22.096	3.13549	0.3901	0.0354845	0.0425644	12.09	0.176447	0.659178	0.267712	39.3785	0.0352107	-4.07436	2.02939	0	0.146328	0	1.60944	1.09861			0.0589493	1	1	0	0.892881	0.454365	1		0		0
91	2021	13.2048	12.742	9.17403	0	4	1	22.2224	3.17805	0.436169	-0.0289543	0.0187808	11.9781	0.150743	0.839729	0.000198	39.4757	0.445506	-4.11682	2.67819	0	0.158665	0	2.56495	2.99573			0.0511037	1	1	0	0.909894	0.476612	1		0		0
91	2022	13.3578	12.8935	9.31881	0	4	1	22.3235	3.21888	0.449316	0.0130862	0.021868	12.1054	0.156778	0.955145	0	39.4757	0.258534	-4.1578	1.98694	0	0.160347	0	1.09861	1.38629			0.0430176	1	1	0	0.93347	0.516973	1		0		0
92	2011	11.389	11.142	16.2988	1	5	0	23.5129	2.63906	0.486026	-0.0343843	0.107428	12.9296	0.205282	2.00621	0.0001	53.0251	-0.126008	-3.66328	1.37192	0	0.212779	0	0	0.693147	2.83321	3.29584	0.0471558	0	1	1	0.731452	0.111806	0	3.40099	10413164	77352	0	0	1.0873	4.6856	52.5888
92	2012	11.0765	10.8283	16.0301	1	5	0	23.5154	2.70805	0.53414	0.0925246	0.0100288	13.0236	0.2071	1.43324	0.0001	53.0251	-0.283829	-3.70304	1.40287	0	0.213827	0	0	0	1.94591	2.3979	0.0581022	0	1	1	0.744461	0.132547	0	3.41775	40189864	368236	0	0	1.0873	4.6856	47.4413
92	2013	11.0744	10.8166	16.2768	1	4	0	23.7713	2.77259	0.591795	0.0661384	-0.0461206	13.6455	0.275966	1.40818	0.0001	53.0251	0.268987	-3.71536	1.52186	0	0.253093	0	0	0	2.94444	3.95124	0.0539097	0	1	1	0.739547	0.137972	0	4.04537	19601722	443995	0	0	7.8526	5.0786	52.4383
92	2014	11.2	10.9419	16.4082	1	4	0	23.7637	2.83321	0.584147	0.0139165	0.0490243	13.6418	0.284011	1.61881	0	53.0251	0.14093	-3.75625	1.76325	0	0.268086	0	0	0	2.94444	3.80666	0.0497963	0	1	1	0.753474	0.150742	0	4.285	44262648	500293	0	0	1.5705	13.0593	57.947
92	2015	10.9753	10.7182	16.1503	1	5	1	23.6158	2.89037	0.515193	0.0465431	0.00655288	13.5039	0.30381	1.42023	0	53.0251	-0.243329	-3.81285	1.97415	1	0.269452	0	0	0	2.3979	2.94444	0.0609547	0	1	1	0.762815	0.155194	0	4.30683	54023608	520520	0	0	15.9468	8.8875	60.7164
92	2016	10.8856	10.6307	15.9992	1	4	1	23.6703	2.94444	0.597165	0.0297994	0.00335791	13.332	0.253771	1.15941	0	53.0251	-0.137921	-3.84696	1.52196	1	0.26513	0	0	0	1.38629	1.60944	0.0789011	0	1	1	0.783023	0.160999	0	4.23776	89593080	649792	0	0	15.9468	13.1802	61.2884
92	2017	11.1583	10.9054	16.2384	1	4	1	23.6405	2.99573	0.571607	0.123587	-0.0526402	13.3042	0.227931	1.47646	0	53.0251	0.236076	-3.89021	1.50235	1	0.264971	0	0	0	1.94591	2.77259	0.062285	0	1	1	0.796539	0.184574	0	4.23522	14808784		0	0	15.9468	10.6106	63.6665
92	2018	11.0686	10.8156	16.152	1	4	1	23.6479	3.04452	0.563353	0.00457333	0.0132686	13.347	0.230883	1.37021	0	53.0251	-0.0650132	-3.9294	1.16355	1	0.257043	0	0	0	0.693147	0.693147	0.0410324	0	1	1	0.80721	0.217537	0	4.1085	0	27340	0	0	15.9468	10.6106	63.6665
92	2019	11.1363	10.8828	16.2305	1	4	1	23.7016	3.09104	0.587124	0.106757	0.0147895	13.3719	0.224992	1.40748	0	53.0251	0.0838358	-3.96345	1.41211	1	0.246976	0	2.19722	2.19722	1.38629	1.79176	0.0409334	0	1	1	0.824315	0.229765	0	3.94759	0		0	0	2.4162	10.6106	63.6665
92	2020	12.0221	11.7707	16.9094	1	5	1	24.8859	3.13549	0.617661	-0.0121497	0.0019476	12.8427	0.12403	1.7697	0	73.3158	1.57624	-3.80909	1.12404	1	0.235261	0	4.39445	3.61092	1.60944	1.94591	0.0238956	0	1	1	0.863211	0.272659	0	3.76034	0		0	0	25.4002	15.3869	75.1957
92	2021	11.7731	11.5204	16.6949	1	5	1	24.9684	3.17805	0.623853	0.217916	0.0411072	13.0093	0.132397	1.41546	0.047569	65.8112	-0.131331	-3.83104	1.13931	1	0.227151	0	4.65396	3.55535	1.79176	1.79176	0.0248462	0	1	1	0.87383	0.309089	0	3.63071	0		0	0	33.1924	15.9311	69.9278
92	2022	10.7904	10.5375	15.7187	1	5	1	24.7623	3.21888	0.582205	-0.0904524	0.0558991	13.0658	0.169323	0.675177	0.03358	65.7734	-0.442966	-3.91499	1.11556	1	0.237299	0	5.07517	2.99573	0.693147	0.693147	0.0532284	0	1	1	0.8833	0.331839	0	3.79292	0		0	0
93	2011	17.789	17.3361	19.0877	1	3	0	21.47	2.89037	0.588181	-0.061567	0.0225772	11.0129	0.104482	1.05906	0	64.0687	-0.328562	-3.84194	1.60245	0	0.487203	0	1.60944	0.693147	0.693147	0.693147	0.0788728	1	1	1	0.923916	0.0830311	0	2.47646	24225124	31782	0	0
93	2012	17.9909	17.5344	19.2189	1	3	0	21.7659	2.94444	0.506198	-0.0574825	0.0284573	10.8767	0.0770225	0.971797	0	52.9376	0.233587	-3.90146	1.40591	0	0.499999	0	0.693147	1.60944			0.069903	1	1	1	0.935222	0.101907	0	2.5415	24257402	21020	0	0
93	2013	17.9365	17.4854	19.3077	1	4	0	21.883	2.99573	0.539606	0.0139674	0.0240647	11.1299	0.0708709	0.774709	0.00109	52.9376	-0.103751	-3.94711	2.12303	0	0.492859	0	2.07944	1.60944	0.693147	0.693147	0.0886961	1	1	1	0.942053	0.103022	0	2.50521	32511838	24134	0	0
93	2014	17.8348	17.3803	19.1102	1	3	0	21.8185	3.04452	0.482848	0.0284491	0.0236966	10.9247	0.0709715	0.748763	0.00082	52.9376	-0.0939301	-3.98414	3.13188	0	0.518407	0	2.3979	1.38629	1.94591	2.63906	0.0943778	1	1	1	0.94565	0.108486	0	2.63507	55220316	22982	0	0
93	2015	18.1525	17.6816	19.478	1	3	1	22.283	3.09104	0.517892	0.034545	0.0261456	11.2776	0.0854003	0.700969	0	47.605	0.489757	-4.03751	3.61268	1	0.570788	0	2.56495	1.38629	2.63906	3.55535	0.117276	1	1	1	0.94803	0.173574	0	2.90132	53773440	23221	0	1
93	2016	18.3358	17.866	19.6823	1	4	1	22.3542	3.13549	0.532696	0.0125475	0.0490632	11.2964	0.0778059	0.766492	0	47.605	0.17412	-4.07792	2.68699	1	0.622326	0	2.30259	1.60944	2.89037	3.13549	0.107232	1	1	1	0.96099	0.224066	0	3.16329	39766292	18240	0	1
93	2017	18.0812	17.6137	19.4054	1	4	1	22.3318	3.17805	0.526438	-0.0346278	0.0389409	11.2621	0.0746737	0.633594	0	47.605	-0.19168	-4.11784	1.71159	1	0.646345	0	3.04452	1.09861	2.07944	2.48491	0.112582	1	1	1	0.96988	0.261085	0	3.28538	19039594	10330	0	1
93	2018	18.2498	17.7849	19.5653	1	3	1	22.412	3.21888	0.550798	0.0147632	0.000163021	11.23	0.0636851	0.701163	0	47.605	0.198979	-4.15793	1.3781	1	0.765918	0	2.99573	0	1.79176	2.56495	0.0462916	1	1	1	0.976206	0.314649	0	3.89317	15000	28975	0	1
93	2019	18.0288	17.5659	19.3588	1	4	1	22.4216	3.2581	0.554058	0.0308193	0.0167378	11.2312	0.0600417	0.546949	0	47.605	-0.212388	-4.1979	1.57339	1	0.777974	0	2.70805	1.60944	1.09861	1.38629	0.057742	1	1	1	0.951727	0.335731	0	3.95445	50000	17951	0	1
93	2020	18.2382	17.7878	19.7399	1	4	1	22.3377	3.29584	0.44197	0.0720468	0.00462235	11.4358	0.0543643	0.656688	0	47.605	0.104042	-4.23786	1.71056	1	0.797424	0	2.48491	1.09861			0.0473651	1	1	1	0.956852	0.355447	0	4.05332	25000		0	1
93	2021	18.1989	17.7439	19.6167	1	4	1	22.4243	3.3322	0.462158	0.0592791	0.0201078	11.3787	0.0551654	0.646795	0	47.605	0.0739689	-4.27789	2.26477	1	0.779352	0	2.3979	2.30259	0.693147	0.693147	0.0435389	1	1	1	0.964399	0.384726	0	3.96145	56981.1		0	1
93	2022	18.237	17.78	19.5841	1	4	1	22.4934	3.3673	0.467485	0.038695	0.0329914	11.2749	0.0511451	0.661599	0	47.605	0.0960952	-4.31746	1.61077	1	0.750518	0	2.07944	1.79176			0.049258	1	1	1	0.962226	0.425856	0	3.81489	0		0	1
94	2011	16.0728	15.8412	10.6215	0	6	0	23.4231	2.56495	0.66536	0.0586095	0.00411188	13.7821	0.258283	0.538169	0.00692	49.1283	0.0928689	-3.63165	1.19204	0	0.142136	0	0	0	3.21888	3.63759	0.0366976	0	1	0	0.841172	0.0643517	0	3.78164	78349360	127443	0	0	2.4162	10.8222	47.05
94	2012	16.1782	15.9335	10.6891	0	6	0	23.6581	2.63906	0.734207	0.0508062	0.00807797	14.4992	0.421812	0.568179	0.00644	49.1283	0.335568	-3.64829	1.20447	0	0.127737	0	1.38629	1.09861	2.99573	3.52636	0.0247315	0	1	0	0.834499	0.0806001	0	3.39854	363764576	158800	0	0	1.5705	9.0085	44.6719
94	2013	16.4207	16.1673	10.9403	0	6	0	23.8573	2.70805	0.764156	0.10101	0.00153571	14.7335	0.519198	0.649976	0.00635	49.1283	0.396082	-3.66478	1.03369	0	0.117848	0	1.09861	1.09861	1.94591	2.07944	0.0227834	0	1	0	0.837999	0.0863526	0	3.13544	496160128	179800	0	0	1.5705	9.0085	44.6719
94	2014	16.5725	16.3344	10.6068	0	5	0	23.9181	2.77259	0.781316	0.0120934	-0.00479773	14.1767	0.544705	0.782331	0.00846	49.1283	0.278999	-3.69693	1.20182	0	0.105725	0	0.693147	0.693147	1.94591	1.94591	0.0226302	0	1	0	0.844673	0.0901377	0	2.81291	93780872	223714	0	0	8.3359	12.4244	61.469
94	2015	16.3775	16.1335	10.4342	0	6	1	24.1002	2.83321	0.773096	0.105052	-0.0295615	14.4379	0.553852	0.541376	0.01325	49.1286	-0.169723	-3.71149	1.23626	0	0.0968857	0	1.38629	0.693147	1.38629	1.79176	0.0288054	0	1	0	0.84634	0.113311	0	2.57772	555976768	226146	0	0	1.5705	13.1802	63.8471
94	2016	16.3435	16.0989	10.3702	0	5	1	24.1867	2.89037	0.690959	0.0285445	-0.0149765	14.4647	0.547585	0.486834	0.000384	42.5733	-0.0194927	-3.73841	1.19418	0	0.0945434	0	1.60944	1.09861	2.77259	3.13549	0.0402057	0	1	0	0.850568	0.137353	0	2.5154	41013152	73996	0	0	1.5705	13.1802	63.8471
94	2017	16.632	16.3923	10.5517	0	6	1	24.3034	2.94444	0.695278	0.0566429	0.00647524	14.2703	0.49133	0.616821	0.00748	42.5733	0.42376	-3.75976	1.43309	0	0.0872172	0	1.94591	2.48491	3.17805	3.71357	0.0319607	0	1	1	0.879169	0.16927	0	2.32049	1.46097e+06	80133	0	0	15.4636	14.7521	64.419
94	2018	16.5474	16.3086	10.4049	0	6	1	24.3482	2.99573	0.754381	0.00899023	0.0199733	14.271	0.524387	0.578053	0.007668	42.5733	-0.0199093	-3.79228	1.06953	0	0.0813346	0	2.3979	2.77259	2.83321	3.29584	0.0581802	0	1	0	0.891154	0.211062	0	2.16398	6212998	85013	0	0	24.0713	17.3519	64.419
94	2019	16.6275	16.3853	10.4995	0	4	1	24.4016	3.04452	0.682323	0.0930766	-0.0465248	14.4529	0.573471	0.613541	0.004014	42.5733	0.11961	-3.82314	1.09431	0	0.0801046	0	1.79176	1.94591	2.63906	3.4012	0.0340611	0	1	0	0.894198	0.237974	0	2.13125	22492230	64861	0	0	24.0713	17.3519	64.419
94	2020	16.7781	16.5321	10.6272	0	5	1	24.4373	3.09104	0.664574	0.12143	0.013775	14.6438	0.58616	0.720968	0.002526	35.4778	0.217821	-3.8569	1.29209	0	0.0776127	0	1.38629	2.30259	3.17805	3.80666	0.0362144	0	1	0	0.891628	0.270673	0	2.06495	2.26424e+06		0	0	24.5545	17.7751	81.457
94	2021	17.0978	16.8542	10.9831	0	4	1	24.3566	3.13549	0.447359	0.183989	0.0300787	14.5874	0.58616	1.10127	0.001246	32.0021	0.409011	-3.91086	1.51158	0	0.0715025	0	1.79176	1.79176	2.89037	3.58352	0.0185635	0	1	0	0.899172	0.309576	0	1.90238	9305.88		0	0	38.0852	19.3168	64.419
94	2022	17.2383	16.9939		0	4	1	24.3884	3.17805	0.352871	0.177024	0.111328	14.6601	0.58616	1.24075	0.001851	29.1008	0.163053	-3.94543	1.4194	0	0.0741396	0	0.693147	1.79176	2.30259	2.56495	0.0132115	0	1	0	0.911975	0.346728	0	1.97255	0		0	0
95	2012	17.0578	16.5993	18.8556	1	3	0	20.8457	3.17805	0.436865	0.114559	0.0577518	12.3535	0.566615	1.00072	0	50.995	-0.0908155	-4.01603	1.40069	0	0.499999	0	0	0	1.09861	1.38629	0.0577295	0	1	1	0.935222	0.101907	0		1.46227e+06	5047	0	0
95	2013	17.0895	16.6338	18.9154	1	3	0	20.8112	3.21888	0.405774	0.105189	0.015871	12.3588	0.545401	1.0273	0	50.995	-0.00819356	-4.05142	2.06325	0	0.492859	0	0	0			0.0405881	1	1	1	0.942053	0.103022	0		2312389	5506	0	0
95	2014	18.5423	18.1183	19.4558	1	4	0	22.0868	3.2581	0.48494	0.0547235	0.0149216	10.2084	0.0141616	0.895605	5.81062	58.5425	1.57624	-4.19413	1.42232	0	0.518407	0	0	1.38629			0.0505234	1	1	1	0.94565	0.108486	0		72413968	6008	0	0
95	2016	18.6536	18.172	20.0279	1	4	1	22.6075	3.3322	0.586625	0.0671288	0.0783058	11.5685	0.098897	0.900573	4.92989	56.5022	0.442877	-4.27584	1.77582	1	0.622326	0	1.38629	0.693147	2.99573	3.91202	0.0696299	1	1	1	0.96099	0.224066	0		70055744	5562	0	0	0	3.2044	67.5497
95	2017	18.8	18.3191	20.1921	1	3	1	22.7484	3.3673	0.635543	-0.0774778	0.0800827	11.6618	0.0915612	0.957495	5.11682	54.5832	0.224008	-4.31229	1.611	1	0.646345	0	0.693147	1.09861	2.56495	3.09104	0.0620536	1	1	1	0.96988	0.261085	0		14232273	4108	0	0	0	3.2044	64.419
95	2018	18.8406	18.3605	20.2163	1	3	1	22.8454	3.4012	0.628159	-0.00928992	0.0125704	11.6409	0.0810451	0.92975	5.11023	54.422	0.0699965	-4.34885	1.35383	1	0.765918	0	2.19722	1.79176	0.693147	0.693147	0.0213455	1	1	1	0.976206	0.314649	0		0	4042	0	0	0	3.2044	72.8176
95	2019	18.9315	18.4451	20.2573	1	4	1	23.0786	3.43399	0.629257	0.00576198	0.0378683	11.6185	0.0742252	0.843886	4.71265	55.2355	0.145957	-4.37729	1.81919	1	0.777974	0	1.94591	2.19722	1.60944	2.3979	0.0221227	1	1	1	0.951727	0.335731	0		18000	28524	0	0	9.4533	14.7219	75.9482
95	2020	18.9164	18.4316	20.2724	1	4	1	23.0506	3.46574	0.57973	0.238671	0.058472	11.6498	0.0744851	0.830019	4.59571	54.9718	-0.0435964	-4.41893	1.42953	1	0.797424	0	1.79176	1.94591	2.07944	2.89037	0.0271839	1	1	1	0.956852	0.355447	0		0		0	0	30.142	21.8259	78.3263
95	2021	19.0665	18.5792	20.3116	1	4	1	23.1389	3.49651	0.592888	0.0169652	0.0345461	11.489	0.0665688	0.968682	4.52046	54.9782	0.274895	-4.43409	1.55993	1	0.779352	0	1.38629	1.38629	1.09861	2.19722	0.0170802	1	1	1	0.964399	0.384726	0		0		0	0	30.3232	34.6735	75.9482
95	2022	19.2087	18.7324	20.6127	1	4	1	23.1037	3.49651	0.443678	0.148972	0.0370463	11.7456	0.0630072	1.11087	3.66495	50.8208	0.107133	-4.43409	1.96864	1	0.750518	0	0	1.09861	2.56495	3.29584	0.0179085	1	1	1	0.962226	0.425856	0		0		0	0
96	2011	17.4871	16.7665	16.1633	1	3	0	21.5499	3.13549	0.518852	0.0310467	0.0757699	12.0511	0.138042	0.744854	0.01786	23.7902	0.416249	-4.04795	2.57707	0	0.16416	0	0	0	2.70805	3.04452	0.0714974	1	1	1	0.85346	0.119757	0	1.22684	4374300	133891	0	0
96	2012	17.3873	16.6651	16.074	1	3	0	21.5299	3.17805	0.432979	0.0669631	0.0688812	12.1176	0.149046	0.679765	0.01786	24.069	-0.105521	-4.08649	1.68621	0	0.158232	0	0	0.693147	2.3979	2.89037	0.098502	1	1	1	0.855318	0.140849	0	1.18254	13308600	141037	0	0
96	2013	17.4251	16.7057	16.1203	1	4	0	21.6613	3.21888	0.398078	0.0319158	0.0636578	12.0656	0.119646	0.597962	0.01786	24.069	0.00323634	-4.13542	2.03222	0	0.155038	0	0	0	1.94591	2.56495	0.0906669	1	1	1	0.86093	0.150523	0	1.15867	12530438	160597	0	0
96	2015	18.0832	17.3487	16.9058	1	4	1	22.2086	3.29584	0.528854	0.0655651	0.0780556	12.901	0.13746	0.6496	0.00399	29.1458	0.696958	-4.23662	2.57421	1	0.160188	0	0.693147	1.09861	2.19722	2.56495	0.093171	0	1	1	0.874897	0.201154	0	1.19716	22292236	191638	0	0
96	2016	18.1595	17.4246	17.038	1	3	1	22.3865	3.3322	0.545409	0.0500386	0.0742216	13.1345	0.130459	0.572897	0.002661	29.1458	0.0535763	-4.27796	2.15198	1	0.168179	0	0.693147	0	2.70805	3.61092	0.081349	0	1	1	0.934918	0.237914	0	1.25688	11890670	206173	0	1
96	2017	18.2335	17.4997	17.0996	1	4	1	22.4387	3.3673	0.48694	0.0137205	0.0606844	13.1173	0.123857	0.620998	0.00252	29.1458	0.142037	-4.31784	1.69546	1	0.169811	0	1.79176	1.09861	2.56495	3.21888	0.0748573	0	1	1	0.91316	0.258723	0	1.26908	5981463	214651	0	1
96	2018	18.252	17.5195	17.1305	1	5	1	22.5235	3.4012	0.509518	0.0517354	0.059577	13.1712	0.11609	0.596012	0.00257	29.1458	0.0447159	-4.35714	1.28909	1	0.162197	0	2.19722	2.30259	0.693147	1.38629	0.0574515	0	1	1	0.912594	0.287132	0	1.21217	6122817	266368	0	1
96	2019	18.2986	17.5635	17.1694	1	4	1	22.7291	3.43399	0.465657	0.0516826	0.0498937	13.1995	0.100503	0.514092	0.001087	26.5037	0.0594456	-4.39288	1.3542	1	0.159137	0	1.94591	2.3979	0.693147	1.60944	0.0650692	0	1	1	0.903327	0.316395	0	1.18931	1.27409e+06	194054	0	1
96	2020	18.3448	17.603	17.2315	1	4	1	22.8257	3.46574	0.452985	0.0646215	0.0630621	13.4129	0.11459	0.493951	0	13.7819	0.0582911	-4.42962	1.42045	1	0.167025	0	2.19722	2.30259			0.0584018	0	1	1	0.9125	0.338969	0	1.24825	752094		0	1
96	2021	18.5395	17.795	17.4198	1	4	1	23.0121	3.49651	0.497587	0.046641	0.0283932	13.5272	0.109877	0.545778	0.002753	13.7819	0.331374	-4.43409	1.84637	1	0.165467	0	2.3979	1.60944	1.94591	2.3979	0.0455986	0	1	1	0.937924	0.379912	0	1.23662	1124597		0	1
96	2022	18.372	17.5937	16.8232	1	4	1	23.1113	3.49651	0.5149	0.0589306	0.0318392	12.5752	0.112989	0.560189	0.002789	13.7819	0.133407	-4.43409	1.40903	1	0.168456	0	1.09861	1.79176	1.79176	2.56495	0.0455773	1	1	1	0.94803	0.419635	0	1.25895	4533165		0	1
97	2011	8.48889	13.3019	13.4249	0	3	0	20.9991	2.56495	0.348714	0.0615219	0.0545908	12.7632	0.388697	0.410623	0.00205	16.6135	0.166759	-3.59533	2.01098	0	0.00330092	0	0	0	0.693147	1.38629	0.132298	0	1	1	0.695744	0.0988083	0	0.0769243	1030073	200522	0	0
97	2012	8.48889	13.3949	13.5223	0	3	0	21.0404	2.63906	0.31394	0.00985832	0.0652728	12.7698	0.356534	0.417183	0.20325	16.6135	0.0587887	-3.64018	1.79484	0	0.00301251	0	0	0	0.693147	0.693147	0.142605	0	1	0	0.810089	0.117127	0	0.0702033	788118	247800	0	0
97	2013	8.48889	13.509	13.6383	0	2	0	21.1478	2.70805	0.330815	0.0594436	0.0790349	12.793	0.328193	0.416788	0.38221	16.6135	0.112307	-3.69211	1.71017	0	0.0028002	0	0	0			0.143642	0	1	0	0.812207	0.134485	0	0.0652556	7282400	312994	0	0	0	7.8295	42.1734
97	2014	8.48889	13.4411	13.5782	0	3	0	21.2905	2.77259	0.38732	0.0588304	0.0644156	12.886	0.299736	0.334228	0.01676	16.6135	-0.075002	-3.74643	2.29344	0	0.00277349	0	0	0	1.09861	1.09861	0.155536	0	1	0	0.811897	0.146326	0	0.0646331	6.47748e+06	370310	0	0	0	3.6578	29.6508
97	2015	8.48889	13.3798	13.5224	0	2	1	21.3946	2.83321	0.432357	0.0789397	0.0566595	12.9097	0.268321	0.269951	0.25857	16.6135	-0.103707	-3.79576	3.61775	0	0.00278218	0	0.693147	0			0.152264	0	1	0	0.795182	0.181888	0	0.0648357	8576721	400833	0	0	0	3.6578	63.8471
97	2016	8.48889	13.9857	14.1398	0	2	1	21.3086	2.89037	0.368412	0.0941949	0.0242363	13.1049	0.34559	0.553479	0.262841	16.6135	0.881304	-3.82811	3.76113	0	0.00321108	0	0	0			0.0808265	0	1	0	0.814238	0.210585	0	0.0748307	3.96704e+06	450466	0	0	0.4228	7.8295	66.9175
97	2017	8.48889	13.5683	13.6986	0	3	1	21.6116	2.94444	0.421325	0.0800038	0.0320582	13.046	0.320098	0.318271	0	14.5034	-0.221441	-3.89222	2.24523	0	0.00346986	0	0	0			0.129397	0	1	0	0.807854	0.235519	0	0.0808612	890117	530681	0	0	0.4228	7.8295	72.8176
97	2018	8.48889	13.7874	13.9197	0	2	1	21.681	2.99573	0.462054	0.0522829	0.0208032	13.0692	0.294031	0.374496	0.230759	14.5034	0.26112	-3.93663	1.73516	0	0.003237	0	0	0			0.136266	0	1	0	0.847485	0.273654	0	0.0754347	2052300	635370	0	0	0.4228	7.8295	72.8176
97	2019	8.48889	13.6719	13.8279	0	3	1	21.8199	3.04452	0.521175	0.0377602	0.00908546	13.4469	0.339368	0.304879	0.117092	14.5034	-0.0645187	-3.98422	1.58139	0	0.00316057	0	0	1.94591			0.153114	0	1	0	0.838363	0.308994	0	0.0736535	2369549	705738	0	0	6.7653	7.8295	72.8176
97	2020	8.48889	13.6534	13.7932	0	2	1	21.9032	3.09104	0.488314	0.047722	0.0110903	13.3117	0.322897	0.284538	0	13.908	0.014279	-4.02796	1.52945	0	0.00317836	0	0	0			0.117411	0	1	0	0.823879	0.346134	0	0.0740681	6908855		0	0	0	7.8295	75.1957
97	2021	8.48889	13.8931	14.0113	0	3	1	22.0445	3.13549	0.542674	0.0701705	0.0074231	13.1359	0.274502	0.342522	0.0927	13.908	0.386562	-4.07297	2.87615	0	0.00310842	0	0.693147	1.09861			0.0934101	0	1	0	0.839182	0.396399	0	0.0724383	1553400		0	0	13.5307	7.8295	72.8176
97	2022	8.48889	13.7834	13.9095	0	3	1	22.1239	3.17805	0.558932	0.05494	0.0091366	13.3986	0.342075	0.317998	0.073189	13.908	0.00510911	-4.11502	2.14089	0	0.00291013	0	0	0			0.103829	0	1	0	0.840892	0.445016	0	0.0678173	13680		0	0
98	2011	11.8277	12.6069	13.2947	1	3	0	20.321	2.77259	0.35868	-0.0261717	0.00858621	11.3868	0.188344	0.449681	0	56.7756	0.0139007	-3.61473	5.11692	0	0.0945557	0	0	0			0.106402	1	0	0	0.976066	0.0933124	0	5.98479	20939126	16000	0	0
98	2012	11.7379	12.5163	13.2156	1	1	0	20.2036	2.83321	0.301876	0.0277612	0.00582518	11.3985	0.197208	0.432638	0	56.7756	-0.144476	-3.6333	6.53006	0	0.105078	0	0	0	0.693147	0.693147	0.0942651	1	0	0	0.978078	0.114217	0	6.65082	17596740	19300	0	0
98	2013	12.0953	12.9471	13.7867	1	2	0	21.3654	2.89037	0.258076	0.0897578	-0.023168	12.6939	0.276487	0.299487	0	44.1404	1.21207	-3.83323	2.46296	0	0.101352	0	0	0			0.0759688	0	1	0	0.977882	0.1294	0	6.41493	17023800	22300	0	0
98	2014	12.1763	13.0348	13.9214	1	4	0	21.4321	2.94444	0.334566	0.0671673	0.0404817	12.9055	0.26151	0.275319	0.0015	30.2365	-0.0172249	-3.8789	3.30866	0	0.10087	0	0	0			0.0889377	0	1	0	0.979247	0.133002	0	6.38445	31499298	25800	0	0
98	2016	13.6816	14.5036	15.3959	1	4	1	22.0911	3.04452	0.0491025	0.0668095	0.0152527	12.4314	0.0470844	0.367462	0.000509	29.7392	1.57624	-3.99424	2.24238	1	0.103829	0	0	0	1.09861	1.09861	0.0853574	1	1	1	0.98272	0.195329	0	6.57172	3.56344e+06	23700	0	0
98	2017	13.807	14.6691	15.6396	1	3	1	22.3601	3.09104	0.115503	0.0748469	0.167866	13.2163	0.0874258	0.43205	0	30.1446	0.538667	-4.03793	2.43932	1	0.101383	0	0	0	1.94591	2.56495	0.0747394	0	1	1	0.983504	0.233092	0	6.41689	641634	577	0	0
98	2018	14.0822	14.951	15.9223	1	4	1	22.5019	3.13549	0.108104	0.0641344	0.15476	13.3314	0.093664	0.555729	0	30.1954	0.482158	-4.07737	2.27565	1	0.0947325	0	0.693147	0	1.60944	1.94591	0.0394685	0	1	1	0.983186	0.260253	0	5.99599	0	135	0	0
98	2019	13.4381	14.3058	15.264	1	4	1	22.5029	3.17805	0.053334	0.246589	0.15714	13.2714	0.0939887	0.299431	0	30.1954	-0.442966	-4.11736	2.31512	1	0.0985757	0	0.693147	0	0.693147	0.693147	0.0786792	0	1	1	0.980221	0.307531	0	6.23923	0	665	0	0
98	2020	12.7848	13.6459	14.5628	1	4	1	22.5795	3.21888	0.0697509	0.129314	0.056632	13.0418	0.0815961	0.150461	2.97145	24.4367	-0.442966	-4.15634	1.72582	1	0.0967835	0	0.693147	0.693147	0.693147	0.693147	0.161185	0	1	1	0.981077	0.341259	0	6.1258	523927		0	0
98	2021	12.4822	13.3397	14.2567	1	3	1	22.4773	3.2581	0.0533145	0.00733985	0.0427602	13.0786	0.0888719	0.129865	0.837046	19.9985	-0.237196	-4.1976	1.77443	1	0.0905579	0	0	0.693147			0.211401	0	1	1	0.983064		0	5.73176	0		0	0
98	2022	12.1501	13.0152	13.9486	1	2	1	22.4592	3.29584	0.068797	0.0284999	-0.0166495	13.2602	0.109433	0.129865	0.27735	19.1103	-0.222776	-4.23772	1.64191	1	0.0899892	0	0	0			0.266964	0	1	1	0.984684	0.454104	0	5.69576	0		0	0
99	2011	14.9904	15.2393	14.3664	0	5	0	20.2088	3.04452	0.100893	0.11979	0.0584824	12.5046	0.240781	2.11241	0.01509	23.4626	-0.0436234	-3.79427	4.35638	0	0.0238389	0	0	0			0.0295778	0	1	1	0.401159	0.0732458	0	0.273914	135000	18672	0	0	6.7653	11.0036	44.5515
99	2012	15.2213	15.5088	14.5944	0	4	0	20.3261	3.09104	0.0931038	0.118964	0.0661805	12.1679	0.201329	2.11241	0.01509	23.4626	0.30348	-3.85563	4.01457	0	0.0208367	0	0	0			0.0300767	1	1	1	0.441108	0.0910378	0	0.239418	0	22690	0	0	6.7653	11.0036	50.5719
99	2013	15.1957	15.492	14.5701	0	3	0	20.4052	3.13549	0.113279	0.139926	0.0916054	12.0303	0.170156	2.11241	0.01252	23.4626	-0.0499182	-3.90938	5.67966	0	0.0193379	0	0	0			0.0365242	1	1	1	0.374378	0.104983	0	0.222196	0	27503	0	0	6.7653	11.0036	50.5719
99	2014	14.7975	15.0761	14.1559	0	4	0	20.4697	3.17805	0.135365	0.076304	0.0826595	12.5718	0.274925	1.88244	0.01252	23.4626	-0.240941	-3.96018	5.35889	0	0.0191356	0	0	0			0.0422057	0	1	1	0.37633	0.110565	0	0.219872	3500000	32918	0	0	6.7653	11.0036	38.0494
99	2015	14.8524	15.1267	14.2092	0	4	1	20.5234	3.21888	0.132886	0.0813472	0.0470151	12.6019	0.264162	1.81035	0.01147	23.4626	0.0146813	-4.00889	8.23727	0	0.0188776	0	0	0	0.693147	1.09861	0.0461189	1	1	1	0.48449	0.134232	0	0.216907	390000	36307	0	1	6.7653	11.0036	69.6869
99	2016	14.8112	15.0855	14.171	0	4	1	20.5337	3.2581	0.138221	0.0968593	0.057582	12.5146	0.23433	1.64702	0.007301	23.4626	-0.0807529	-4.05054	8.23727	0	0.0165817	0	0	0			0.0551239	1	1	1	0.517081	0.156388	0	0.190527	314000	41538	0	1	6.7653	11.0036	72.8176
99	2017	14.9561	15.2311	14.3215	0	2	1	20.5248	3.29584	0.163197	0.0228083	0.0139925	12.4355	0.210474	1.93677	0.00652	23.4626	0.165458	-4.08911	4.47041	0	0.0161787	0	0	0			0.0482178	1	1	1	0.592435	0.191757	0	0.185897	570000	48118	0	1	6.7653	11.0036	72.8176
99	2018	15.2051	15.481	14.5755	0	5	1	20.5751	3.3322	0.121477	0.109912	-0.0153387	12.3405	0.176437	2.11241	0.006518	23.4626	0.266353	-4.13705	2.99773	0	0.0149601	0	0	0			0.0379263	1	1	0	0.614014	0.237037	0	0.171895	560000	55872	0	1	0	11.0036	72.8176
99	2019	15.0767	15.346	14.4477	0	4	1	20.6801	3.3673	0.128416	0.0485368	0.0539961	12.3878	0.158771	1.82242	0	23.4626	-0.132079	-4.19293	2.61406	0	0.0133695	0	0	0			0.0473648	1	1	0	0.617328	0.270855	0	0.153619	309506	63861	0	1	0	11.0036	72.8176
99	2020	14.9401	15.2119	14.3141	0	4	1	20.7226	3.4012	0.132037	0.0908336	0.0611593	12.275	0.135074	1.45673	0	23.4626	-0.16593	-4.23909	2.29315	0	0.0122767	0	0	0			0.0497926	1	1	0	0.667925	0.31799	0	0.141062	691796		0	1	0	15.1753	78.3263
99	2021	14.8871	15.1267	14.2308	0	4	1	20.8949	3.43399	0.200164	0.0454047	0.0273305	13.3986	0.354719	1.64448	0	23.4626	0.341081	-4.30244	5.19544	0	0.010806	0	0.693147	0			0.050351	0	1	0	0.715059	0.320578	0	0.124163	455810		0	1	23.3162	11.0036	72.8176
99	2022	15.3318	15.5834	14.6746	0	4	1	21.0502	3.46574	0.221753	0.0784663	0.0611636	13.3399	0.311926	2.11241	0.329715	22.9131	0.65026	-4.36132	5.91328	0	0.0112477	0	0	1.38629	0.693147	1.09861	0.0329325	0	1	1	0.752621	0.374783	0	0.129238	1.72018e+06		0	1
100	2011	15.6759	14.9506	14.5574	1	4	0	21.196	2.89037	0.267277	-0.0608325	0.0217078	12.4684	0.281457	0.419436	0.00746	25.7899	0.28566	-3.81715	1.18908	0	0.147227	1	0	0			0.0730177	0	1	1	0.903974	0.100756	0	1.63888	951918	18687	0	0
100	2012	15.4404	14.7156	14.3257	1	4	0	21.1024	2.94444	0.270842	0.0803234	0.00268117	12.4542	0.301393	0.356289	0.00746	25.7899	-0.226464	-3.84719	1.16558	0	0.147229	1	0	0			0.119336	0	1	1	0.904316	0.12251	0	1.63889	13348351	21656	0	0
100	2013	15.6834	14.9437	14.492	1	3	0	21.3559	2.99573	0.386468	-0.0194577	-0.0570444	12.4694	0.305091	0.384595	0.00746	25.7899	0.390904	-3.9124	1.11759	0	0.140165	1	0	0			0.102554	1	1	0	0.914984	0.140248	0	1.56027	1.51366e+06	26275	0	0
100	2014	15.9537	15.2151	14.7693	1	4	0	21.3856	3.04452	0.394635	0.0111872	0.00612577	12.4529	0.285261	0.475981	0.00746	25.7899	0.274889	-3.95499	2.1911	0	0.135499	1	0.693147	0.693147	1.79176	2.07944	0.119783	1	1	0	0.926439	0.149536	0	1.50832	6435600	29559	0	0
100	2015	16.0524	15.3062	14.7926	1	3	1	21.7451	3.09104	0.360654	0.0556483	0.0113221	12.2665	0.20034	0.369684	8.15125	26.3519	0.112714	-4.02034	3.19546	1	0.141293	1	0	0	1.94591	1.94591	0.134535	1	1	0	0.93795	0.173357	0	1.57282	7012360	34000	0	0
100	2016	16.3327	15.592	15.1269	1	3	1	21.804	3.13549	0.36767	0.0258194	0.0236247	12.3447	0.177752	0.434891	8.15125	26.3519	0.247685	-4.06343	3.00439	1	0.142567	1	0	0	1.94591	2.19722	0.117382	1	1	0	0.949635	0.192333	0	1.587	11884626	37630	0	0
100	2017	16.5368	15.8103	15.3273	1	3	1	21.8243	3.17805	0.366061	0.0224397	0.0310233	12.0598	0.11865	0.510952	8.25052	26.4224	0.198978	-4.10443	2.48016	1	0.139452	1	0	0.693147	1.79176	2.94444	0.108625	1	1	1	0.968099	0.210593	0	1.55233	5262080	41935	0	0
100	2018	16.7574	16.0187	15.4173	1	3	1	22.3571	3.21888	0.440728	0.0274322	0.0469989	11.8385	0.0772467	0.427561	17.1854	24.1404	0.425745	-4.15793	1.62548	1	0.141245	1	1.09861	1.79176	1.79176	2.56495	0.0608002	1	1	1	0.965217	0.25025	0	1.57228	1.84917e+06	46065	0	0
100	2019	16.7641	16.0221	15.3811	1	4	1	22.317	3.2581	0.531847	0.00783233	0.0227717	11.7375	0.0805198	0.459997	17.1854	13.1787	0.0335319	-4.19776	1.44078	1	0.141475	1	0	0.693147	1.09861	1.09861	0.0747461	1	1	1	0.960987	0.288227	0	1.57485	3.82644e+06	49337	0	0
100	2020	17.0608	16.3164	15.6361	1	3	1	22.5432	3.29584	0.617966	0.0410427	-0.106243	11.6019	0.061496	0.495831	13.2447	13.1787	0.351445	-4.23689	1.66295	1	0.14858	1	1.38629	2.07944			0.0614364	1	1	1	0.959038	0.323823	0	1.65393	664600		0	0
100	2021	17.2859	16.5447	15.8345	1	3	1	22.7825	3.3322	0.618869	0.081915	0.00572984	11.4936	0.0444757	0.521145	10.7053	11.3879	0.335237	-4.27118	1.85257	1	0.169428	1	0.693147	1.60944	1.38629	1.60944	0.0516039	1	1	1	0.966319	0.357005	0	1.886	0		0	0
100	2022	17.3636	16.6158	15.8266	1	4	1	23.0222	3.3673	0.662627	0.0250693	0.0151506	11.334	0.0365479	0.488529	8.07239	20.8601	0.191413	-4.30051	1.79164	1	0.175372	1	0.693147	1.38629			0.0490916	1	1	1	0.976904	0.391989	0	1.95217	3000		0	0
101	2011	17.8875	17.4002	19.4958	1	3	0	21.9389	2.63906	0.383339	0.0619781	0.0592903	12.3788	0.40544	0.976457	0.04196	38.971	0.103832	-3.70939	1.29928	0	1.2086	0	0.693147	1.09861	2.63906	3.13549	0.071701	0	1	1	0.923916	0.15649	0	4.95941	5855051	34563	0	0
101	2012	17.9977	17.5093	19.5862	1	4	0	21.9939	2.70805	0.37921	0.0854205	0.0666684	12.3293	0.378713	1.02179	0.04196	38.971	0.105593	-3.75137	1.58285	0	1.24034	0	0	0.693147	2.56495	3.29584	0.0853567	1	1	1	0.935222	0.179684	0	5.08968	5.51144e+06	13051	0	0
101	2013	17.9903	17.5019	19.5562	1	3	0	22.1029	2.77259	0.431372	0.0949996	0.0660212	12.2541	0.321194	0.891984	0.03507	38.971	-0.0265301	-3.79453	1.36264	0	1.22263	0	0	1.09861	0.693147	0.693147	0.0953797	1	1	1	0.942053	0.195575	0	5.017	11634570	14822	0	0
101	2014	18.0861	17.593	19.7089	1	3	0	22.2848	2.83321	0.33981	0.0409196	0.0425718	12.4578	0.345109	0.835341	0.02877	31.9652	0.123295	-3.83752	1.48612	0	1.28601	0	0	0.693147	0.693147	0.693147	0.0919874	1	1	1	0.94565	0.202732	0	5.27705	9975246	17813	0	0
101	2015	18.0435	17.5498	19.6946	1	4	1	22.2525	2.89037	0.312977	0.0759853	0.0412767	12.486	0.363085	0.788576	0.02312	30.3077	-0.0859894	-3.8772	1.68961	1	1.41595	0	0.693147	1.09861			0.104545	1	1	1	0.94803	0.247276	0	5.81026	10731223	21766	0	1
101	2016	18.0337	17.5407	19.6747	1	4	1	22.2748	2.94444	0.292314	0.10602	0.0264669	12.4348	0.335433	0.748604	0.011295	30.3077	-0.0292216	-3.91743	1.72719	1	1.5438	0	0	1.09861	0.693147	0.693147	0.107041	1	1	1	0.96099	0.252695	0	6.33489	9418647	9085	0	1
101	2017	18.1722	17.6784	19.7747	1	4	1	22.3514	2.99573	0.312729	0.0621389	0.0493184	12.4123	0.318148	0.850557	0.0113	30.3077	0.226625	-3.95791	1.76881	1	1.60338	0	0	1.79176	1.79176	2.63906	0.0873227	1	1	1	0.96988	0.2907	0	6.57938	7821040	35535	0	1
101	2018	18.2705	17.7766	19.8329	1	4	1	22.4155	3.04452	0.315478	0.0844133	0.0473284	12.3462	0.2885	0.909708	0.011295	30.3077	0.140342	-3.99792	1.10244	1	1.90001	0	1.38629	1.60944	1.38629	1.38629	0.0485284	1	1	1	0.976206	0.317102	0	7.79656	0	9637	0	1
101	2019	18.2379	17.7425	19.8576	1	5	1	22.4654	3.09104	0.306273	0.117852	0.0607783	12.5149	0.320927	0.848035	0.011295	30.3077	-0.0201474	-4.03768	1.6078	1	1.92991	0	0	1.38629			0.0558641	1	1	1	0.951727	0.329975	0	7.91928	0	10070	0	1
101	2020	18.3115	17.8147	19.9058	1	5	1	22.6572	3.13549	0.376553	0.0592605	0.0633384	12.4559	0.261936	0.747294	0	30.3077	0.0675098	-4.07478	1.28709	1	1.97816	0	0	1.09861	1.09861	1.09861	0.0538795	1	1	1	0.956852	0.308142	0	8.11727	0		0	1
101	2021	18.505	18.009	20.0754	1	5	1	22.8432	3.17805	0.434909	0.0721973	0.0529343	12.4601	0.219049	0.808029	0.011295	30.3065	0.30233	-4.10894	1.32979	1	1.93333	0	0	0	0.693147	0.693147	0.0451557	1	1	1	0.964399	0.337252	0	7.9333	0		0	1
101	2022	18.4465	17.9492	19.9952	1	5	1	22.8733	3.21888	0.410243	0.0981022	0.0529915	12.4679	0.223797	0.77724	0.005643	30.3063	-0.00865838	-4.14772	1.00432	1	1.8618	0	0.693147	1.09861			0.051326	1	1	1	0.962226	0.365704	0	7.63979	0		0	1
102	2011	20.5907	20.4354	21.2551	0	5	0	24.9101	2.56495	0.619247	0.0894061	0.0215701	14.2778	0.529057	1.46204	0.00727	64.2385	0.103471	-3.40385	0.947707	0	0.189222	0	2.07944	2.70805	2.99573	3.4012	0.0369219	0	1	0	0.887671	0.115809	0	5.3602	64311048	67914	0	0	34.6421	26.5115	55.0873
102	2012	20.5907	20.4354	21.2551	0	6	0	24.9641	2.63906	0.627114	0.0995061	0.0271896	14.3236	0.522709	1.49014	0.00727	64.2385	0.0758159	-3.43199	0.928014	0	0.174644	0	2.99573	2.56495	2.70805	3.04452	0.0319572	0	1	0	0.895126	0.139797	0	4.94726	111614336	78232	0	0	42.7363	23.942	44.5515
102	2013	20.5907	20.4354	21.2551	0	4	0	25.0515	2.70805	0.655236	0.0527073	0.0143758	14.1899	0.511602	1.38528	0.00619	64.2385	0.0145393	-3.45228	0.914821	0	0.159812	0	2.19722	2.30259	2.19722	2.48491	0.0290142	0	1	0	0.896971	0.143617	0	4.52709	96050464	94426	0	0	46.119	23.942	44.5515
102	2014	20.5907	20.4354	21.2551	0	4	0	25.058	2.77259	0.659902	0.0710481	0.00658447	14.4163	0.566295	1.13709	0.00619	64.2385	-0.173813	-3.49079	1.05671	0	0.144243	0	2.30259	2.77259	1.94591	2.3979	0.0343727	0	1	0	0.896306	0.156553	0	4.08606	67667288	107673	0	0	46.119	19.7703	44.5515
102	2015	20.5907	20.4354	21.2551	0	2	1	25.0061	2.83321	0.695064	0.037664	0.00363825	14.7335	0.58616	0.937402	0.00619	63.4891	-0.217293	-3.5426	1.0209	0	0.129481	0	2.19722	2.30259	1.79176	2.77259	0.0314683	0	1	0	0.886901	0.197564	0	3.6679	71573328	85049	0	1	46.9647	24.3349	64.419
102	2016	20.5907	20.4354	21.1747	0	4	1	25.008	2.89037	0.681353	0.105447	-0.0528148	14.7335	0.58616	0.781663	0.004067	63.4891	-0.164542	-3.58217	0.993497	0	0.106319	0	1.60944	2.19722	1.79176	2.94444	0.0445195	0	1	0	0.890188	0.20293	0	3.01177	74419032	46214	0	1	40.1993	28.5067	64.419
102	2017	20.5907	20.4354	21.2551	0	4	1	25.034	2.94444	0.633015	0.146123	0.0140767	14.7267	0.58616	0.909978	0.00407	62.6967	0.194782	-3.61628	1.00844	0	0.0959386	0	1.94591	1.09861	2.30259	2.94444	0.0364811	0	1	0	0.871618	0.235784	0	2.71771	1.11481e+06	10713	0	1	40.1993	28.5067	64.419
102	2018	20.5907	20.4354	21.2551	0	5	1	24.9975	2.99573	0.570826	0.128229	0.058642	14.6812	0.58616	1.01563	0.002785	62.6967	0.0760634	-3.66455	0.914821	0	0.0861311	0	2.19722	1.79176	2.48491	2.89037	0.0100221	0	1	0	0.8888	0.266549	0	2.43989	54100		0	1	33.0716	29.5647	64.419
102	2019	20.5907	20.4354	21.2551	0	4	1	24.9653	3.04452	0.536267	0.0556646	0.0683584	14.6461	0.58616	1.01253	0.000527	62.6967	-0.0346381	-3.71173	0.914821	0	0.0837736	0	1.94591	1.09861	1.79176	1.94591	0.0100221	0	1	0	0.900993	0.301974	0	2.37311	1.05856e+06	9717	0	1	33.0716	29.5647	64.419
102	2020	20.5907	20.4354	21.2551	0	4	1	24.9472	3.09104	0.510334	0.100818	0.029675	14.6209	0.58616	0.987131	0.001679	63.0077	-0.0426019	-3.75574	0.914821	0	0.0754559	0	1.60944	1.09861	1.38629	1.79176	0.0100221	0	1	0	0.908317	0.358719	0	2.13749	1659000		0	1	39.8369	23.0955	75.1957
102	2021	20.5907	20.4354	21.2551	0	4	1	24.9369	3.13549	0.474259	0.233239	0.025028	14.6473	0.580741	1.50057	0.001679	63.3128	0.504572	-3.798	1.07574	0	0.0644191	0	2.3979	2.19722	1.60944	2.30259	0.0100221	0	1	0	0.915206	0.387984	0	1.82484	1541000		0	1	46.6022	27.7509	64.419
102	2022	20.5907	20.4354	21.2551	0	4	1	25.0118	3.17805	0.487396	0.070151	0.0924314	14.7335	0.526088	1.34031	0.016051	62.921	-0.0372937	-3.82132	0.914821	0	0.057657	0	1.38629	1.38629	1.38629	1.60944	0.0100221	0	1	0	0.910562	0.422478	0	1.63329	1889626		0	1
103	2011	17.5083	17.1952	19.1093	1	4	0	23.3015	2.56495	0.612337	0.0586882	0.0187757	13.3983	0.58616	0.707203	0.07136	30.3729	0.212169	-3.64186	1.24102	0	0.225358	0	0	1.38629	1.94591	2.89037	0.0324349	0	1	1	0.9411	0.119757	0	1.44391	31914146	11351	0	0	0	0	29.6508
103	2012	17.5822	17.2665	19.2103	1	5	0	23.4911	2.63906	0.666945	0.0959003	0.032142	13.5738	0.58616	0.643101	0.08519	32.3729	0.0992189	-3.66538	1.06662	0	0.228627	0	1.09861	1.60944	2.07944	2.30259	0.030797	0	1	1	0.955817	0.140849	0	1.46486	44129668	11521	0	0	0	7.8295	42.1734
103	2013	17.6341	17.3157	19.28	1	2	0	23.607	2.70805	0.686178	0.0334387	0.0212589	13.6935	0.58616	0.618331	0.08016	33.5026	0.0796412	-3.69378	1.07366	0	0.232835	0	0.693147	1.94591	2.07944	2.70805	0.0293249	0	1	1	0.953841	0.150523	0	1.49182	30424132	16302	0	0	0	6.7412	42.1734
103	2014	17.7804	17.4592	19.4614	1	3	0	23.7121	2.77259	0.699157	0.0664651	0.0171087	13.9165	0.58616	0.655999	0.08016	33.6038	0.178446	-3.72226	1.14569	0	0.226333	0	1.60944	1.38629	1.60944	1.79176	0.0343099	0	1	1	0.958551	0.155668	0	1.45016	53299536	10629	0	0	0	6.7412	42.1734
103	2015	17.7993	17.4765	19.4975	1	4	1	23.8308	2.83321	0.643975	0.0779395	0.0181789	13.9849	0.58616	0.575446	0.08034	33.6038	-0.0121633	-3.7481	1.14697	1	0.236188	0	1.60944	1.09861	0.693147	1.09861	0.032042	0	1	1	0.958991	0.201154	0	1.51331	84815216	5680	0	0	0	6.7412	63.8471
103	2016	17.6467	17.3234	19.3525	1	5	1	23.9447	2.89037	0.655232	0.0431925	0.012935	14.0215	0.58616	0.436815	0.080276	33.6038	-0.149356	-3.77339	1.0278	1	0.238111	0	1.94591	1.38629	1.09861	1.09861	0.0425448	0	1	1	0.963318	0.237914	0	1.52563	57153196	6721	0	0	0	7.3761	64.419
103	2017	17.9409	17.6166	19.6671	1	5	1	24.0474	2.94444	0.622247	0.14426	0.0100779	14.2162	0.58616	0.567487	0.08028	33.6038	0.439624	-3.79917	1.53924	1	0.251515	0	2.56495	2.83321	3.04452	3.85015	0.0396743	0	1	1	0.966066	0.258723	0	1.61151	1679200	10299	0	0	6.0707	7.3761	64.419
103	2018	18.1905	17.865	19.9304	1	5	1	24.0478	2.99573	0.60466	0.189485	0.0702044	14.3468	0.58616	0.766013	0.071478	33.6038	0.350407	-3.83911	1.18332	1	0.254248	0	2.77259	1.94591	3.66356	4.34381	0.0182341	0	1	1	0.971321	0.287132	0	1.62902	5001321	3220	0	0	8.9399	7.3761	64.419
103	2019	18.0218	17.6957	19.7659	1	4	1	24.1314	3.04452	0.625409	0.102475	0.110362	14.3753	0.58616	0.598523	0.043921	33.6038	-0.150495	-3.86685	1.19211	1	0.269942	0	2.19722	2.99573	2.63906	3.09104	0.018112	0	1	1	0.971784	0.316395	0	1.72957	2.35379e+06	7253	0	0	8.9399	7.8295	64.419
103	2020	18.0012	17.6746	19.7443	1	4	1	24.1851	3.09104	0.548661	0.0944523	0.0560056	14.3577	0.58616	0.551937	0.054778	33.6038	-0.0270508	-3.89867	1.2088	1	0.269385	0	2.07944	1.79176	2.63906	3.58352	0.0226537	0	1	1	0.974529	0.338969	0	1.72601	6.61483e+06		0	0	23.7391	7.8295	75.1957
103	2021	18.5333	18.208	20.2634	1	4	1	24.1926	3.13549	0.43734	0.246589	0.0258823	14.3432	0.58616	0.989999	0.047298	25.8491	0.807271	-3.9375	1.34648	1	0.269495	0	2.07944	2.48491	2.70805	3.52636	0.0139823	0	1	1	0.975462	0.379912	0	1.72671	5.31594e+06		0	0	23.7391	7.8295	64.419
103	2022	18.4509	18.1259	20.1786	1	4	1	24.2615	3.17805	0.492688	0.148694	0.143844	14.3656	0.58616	0.882272	0.113597	25.6423	-0.0452169	-3.96658	1.22282	1	0.281605	0	2.19722	2.77259	1.94591	2.07944	0.0191587	0	1	1	0.979647	0.419635	0	1.8043	7600692		0	0
104	2011	9.75403	9.55601	16.191	0	1	0	21.1271	2.63906	0.481621	0.221975	0.130552	11.8386	0.119019	1.29366	0.05033	42.5523	0.0665427	-3.64989	5.02969	0	0.123049	0	0	0	2.70805	3.17805	0.0288835	1	1	1	0.899079	0.113873	0	1.84693	7119209	5695	0	0
104	2012	9.59035	9.38143	16.211	0	2	0	21.1598	2.70805	0.469115	0.211484	0.129904	12.2023	0.1853	1.3816	0.04976	42.5523	0.103502	-3.69338	5.29135	0	0.118596	0	0	0	2.94444	3.49651	0.0308002	1	1	0	0.895542	0.132269	0	1.78009	5505838	13043	0	0
104	2013	9.80311	9.59877	16.4095	0	3	0	21.3521	2.77259	0.44611	0.167252	0.147124	12.1217	0.149371	1.40376	0.04976	42.5523	0.231418	-3.75206	7.03337	0	0.112917	0	0	0	3.4012	4.31749	0.02273	1	1	0	0.891863	0.140687	0	1.69485	24357176	4137	0	0
104	2014	9.87557	9.67557	16.449	0	5	0	21.3389	2.83321	0.276183	0.178206	0.183173	12.0139	0.138925	1.46035	0.04709	40.6841	0.0266799	-3.79088	7.69419	0	0.107394	0	0	0	3.46574	4.23411	0.0247665	1	1	0	0.885812	0.152714	0	1.61195	21693392	14940	0	0
104	2015	9.91239	9.70929	16.5087	0	4	1	21.6361	2.89037	0.317129	0.246589	0.212741	12.0227	0.102375	1.08622	0.06439	40.6841	0.00127516	-3.85383	6.13806	0	0.106325	0	0	0	3.21888	3.71357	0.0266182	1	1	0	0.894277	0.177403	0	1.5959	10749408	15959	0	0
104	2016	9.82336	9.6172	16.4492	0	4	1	21.8535	2.94444	0.351975	0.246589	0.188078	12.081	0.0868698	0.814156	0.065719	40.6841	-0.0684864	-3.9058	4.35045	0	0.0932371	0	0	0	2.48491	3.21888	0.0246913	1	1	0	0.894018	0.215799	0	1.39946	2050304	20006	0	0
104	2017	9.66047	9.4509	16.2662	0	4	1	21.757	2.99573	0.276861	0.0529177	0.147182	12.1396	0.0923823	0.751117	0.02825	40.6841	-0.162253	-3.94099	4.02689	0	0.0851753	0	0	0	2.07944	2.3979	0.0301216	1	1	0	0.877332	0.254019	0	1.27846	9950041	3770	0	0
104	2018	9.70156	9.4871	16.2962	0	4	1	21.7681	3.04452	0.311757	0.183954	0.148716	12.1982	0.0872534	0.746422	0.028252	40.6841	0.00477929	-3.98158	3.45555	0	0.0772483	0	0	0	2.19722	2.77259	0.0204041	1	1	0	0.878376	0.285835	0	1.15947	0	20238	0	0
104	2019	9.82354	9.60593	16.4051	0	4	1	21.8564	3.09104	0.346	0.217493	0.145152	12.2016	0.07418	0.726258	0	40.6841	0.0628791	-4.02593	3.12429	0	0.0741021	0	0	0	1.79176	2.07944	0.0285364	1	1	0	0.872198	0.310809	0	1.11225	0	5456	0	0
104	2020	9.69091	9.46876		0	4	1	21.8524	3.13549	0.276384	0.122392	0.150008	12.2238	0.0704306	0.601579	0	40.6841	-0.175025	-4.06575	3.03783	0	0.0678789	0	0	0	0.693147	1.09861	0.0289989	1	1	0	0.861368	0.33955	0	1.01884	0		0	0
104	2021	9.96364	9.75311	16.4708	0	3	1	21.9784	3.17805	0.318178	0.196142	0.140153	12.0844	0.0585007	0.719403	0.003283	40.6841	0.35647	-4.11084	3.97442	0	0.0632903	0	0	0	1.79176	2.30259	0.0167277	1	1	0	0.869128	0.375521	0	0.949968	0		0	0
104	2022	10.0051	9.80405	16.4602	0	4	1	22.0616	3.21888	0.267271	0.161464	0.16194	11.9622	0.0516667	0.70606	0.003279	40.6841	0.0666086	-4.15345	2.87692	0	0.0610191	0	0	0	2.07944	2.99573	0.0119757	1	1	0	0.868784	0.40331	0	0.915878	0		0	0
105	2011	16.1734	16.3092	10.6759	0	4	0	22.5712	2.56495	0.610654	0.00102023	0.0530933	12.5837	0.259948	0.383415	0.03953	46.4	0.244255	-3.67647	1.44344	0	0.0478185	0	0	0	1.60944	1.60944	0.0319225	0	1	0	0.915705	0.0724866	0	1.80872	29938020	27291	0	0
105	2012	15.9723	16.1092	10.4173	0	4	0	22.6229	2.63906	0.485021	0.0888056	0.0467905	12.6534	0.292401	0.308122	0.08117	46.4	-0.153773	-3.71553	1.31164	0	0.0500089	0	0	0			0.0392294	0	1	0	0.919869	0.0846712	0	1.89157	200821872	32667	0	0
105	2013	15.9863	16.1234	10.4272	0	5	0	22.5423	2.70805	0.480609	0.0215634	0.0497239	12.6498	0.317411	0.333813	0.07104	46.4	-0.000480086	-3.7569	1.32453	0	0.0466958	0	0	0			0.0482817	0	1	0	0.924866	0.0906829	0	1.76625	63597904	45178	0	0
105	2014	15.9798	16.118	10.4823	0	4	0	22.622	2.77259	0.40699	-0.00146405	0.0284823	12.9155	0.317499	0.296788	0.06568	46.4	-0.037136	-3.79555	1.61757	0	0.0453724	0	0	0			0.057273	0	1	0	0.927855	0.0926861	0	1.7162	65794044	26666	0	1
105	2015	16.0077	16.1456	10.4991	0	4	1	22.8717	2.83321	0.366515	0.0195218	0.0534559	12.7833	0.225443	0.225216	0.06568	46.4	-0.0259202	-3.82778	1.41357	0	0.0432269	0	1.09861	0.693147			0.0793788	0	1	0	0.927183	0.148659	0	1.63504	44358392	18253	0	1
105	2016	16.058	16.1957	10.5774	0	5	1	22.7768	2.89037	0.389474	0.0268594	0.00523257	12.7875	0.234129	0.252136	0.025025	46.4	0.0181394	-3.87137	1.18467	0	0.0404091	0	0.693147	0.693147			0.0751876	0	1	0	0.92681	0.173504	0	1.52846	53528988	18074	0	1
105	2017	16.1743	16.3115	10.6783	0	4	1	22.7866	2.94444	0.406967	0.00669259	0.00828842	12.7344	0.232398	0.297621	0.03992	46.4	0.191992	-3.91103	1.01364	0	0.0442628	0	1.60944	0			0.06931	0	1	0	0.926666	0.211615	0	1.67423	0	19339	0	1
105	2018	16.3072	16.4448	10.8203	0	5	1	22.7486	2.99573	0.435232	-0.00919097	0.0105074	12.8655	0.264701	0.367024	0.039918	46.4	0.187222	-3.95228	0.914821	0	0.0411675	0	0.693147	0.693147			0.0481874	0	1	0	0.930775	0.262875	0	1.55714	0	25494	0	1
105	2019	16.3751	16.513	10.8901	0	4	1	22.7451	3.04452	0.42404	0.0755736	0.0127208	12.9076	0.273345	0.394433	0.023299	46.4	0.070972	-3.99239	0.979039	0	0.0387995	0	1.94591	1.09861			0.0440725	0	1	1	0.930811	0.292916	0	1.46758	0	31000	0	1
105	2020	16.5141	16.653	11.0457	0	4	1	22.69	3.09104	0.386012	0.0560062	0.0208938	13.0733	0.317176	0.474597	0.039918	46.4	0.138686	-4.03397	0.952114	0	0.0376131	0	0	0			0.039041	0	1	1	0.935951	0.342832	0	1.4227	0		0	1
105	2021	16.5004	16.6382	11.0592	0	4	1	22.7602	3.13549	0.377284	0.0294179	0.0287718	13.0315	0.274924	0.456288	0.039918	46.4	0.0313664	-4.07191	0.983833	0	0.0348101	0	2.30259	0			0.0321011	0	1	1	0.945453	0.382107	0	1.31668	0		0	1
105	2022	16.4711	16.6091	11.0577	0	4	1	22.7113	3.17805	0.377797	0.0539639	0.0604615	13.1417	0.300079	0.478557	0.037895	46.4	-0.00122804	-4.11339	0.914821	0	0.0329192	0	1.94591	0	0.693147	1.09861	0.0316723	0	1	1	0.949558	0.435228	0	1.24516	0		0	1
106	2011	16.3625	15.6129	15.1294	1	3	0	21.3645	2.56495	0.388512	0.0978534	0.0661895	12.5649	0.386161	0.834481	0.01139	67.5	0.161445	-3.63316	1.5042	0	0.147227	1	0.693147	0.693147	2.3979	2.83321	0.130349	0	1	1	0.903974	0.100756	0	2.73345	2.78168e+06	376015	0	0	0	0	45.304
106	2012	16.4114	15.6473	15.0318	1	3	0	21.4999	2.63906	0.444679	0.0760762	0.0586282	12.2837	0.369444	0.846581	0.00563	67.5	0.161513	-3.68425	1.71032	0	0.147229	1	0	0	1.60944	1.79176	0.111385	1	1	0	0.904316	0.12251	0	2.73347	8492600	444424	0	0	0	3.2044	42.1734
106	2013	16.4613	15.6993	15.0969	1	1	0	21.5733	2.70805	0.476202	0.0144461	0.0594349	12.278	0.326891	0.79837	0.00743	67.5	0.0149483	-3.72961	1.82249	0	0.140165	1	0	0	2.07944	2.30259	0.108407	1	1	1	0.914984	0.140248	0	2.60233	1.07287e+06	525011	0	0	0	3.2044	42.1734
106	2014	16.3895	15.6311	15.0547	1	1	0	21.5542	2.77259	0.465307	0.0586604	0.0417391	12.2944	0.312364	0.722205	0.00261	67.5	-0.112579	-3.76826	2.04527	0	0.135499	1	0.693147	0.693147	1.09861	1.09861	0.111328	1	1	1	0.926439	0.149536	0	2.51569	5.79127e+06	619858	0	1	0	7.3761	42.1734
106	2015	17.2905	16.4934	15.7507	1	1	1	22.7218	2.83321	0.637231	0.0176592	0.0270619	12.3029	0.18939	0.690606	0.00227	58.7389	1.57624	-3.83309	1.86693	1	0.141293	1	0	0	1.09861	1.09861	0.11553	1	1	0	0.93795	0.173357	0	2.62328	59508384	734303	0	1	0	7.3761	61.2884
106	2016	16.927	16.1321		1	3	1	22.5982	2.89037	0.718388	-0.0183063	0.00576986	12.259	0.199942	0.528236	0	58.7389	-0.32408	-3.87601	1.73982	1	0.142567	1	0.693147	1.38629			0.146256	1	1	0	0.949635	0.192333	0	2.64692	25691684	852255	0	1	0	7.3761	61.2884
106	2017	17.0422	16.2511	15.5331	1	3	1	22.6687	2.94444	0.728646	0.0068162	-0.123901	12.3363	0.186866	0.57081	0	58.7389	0.159628	-3.9145	1.5793	1	0.139452	1	0.693147	1.38629	1.09861	1.09861	0.12221	1	1	0	0.968099	0.210593	0	2.5891	0	964690	0	1	1.0873	7.3761	61.2884
106	2018	17.2369	16.4487	15.7453	1	3	1	22.7821	2.99573	0.75508	-0.0374719	0.00495737	12.3757	0.164595	0.627673	0	58.7389	0.231574	-3.95119	1.31817	1	0.141245	1	1.79176	1.60944	2.48491	3.09104	0.0692354	1	1	0	0.965217	0.25025	0	2.62238	8213120	1092684	0	1	1.0873	7.3761	61.2884
106	2019	17.536	16.7479	16.0604	1	4	1	22.9041	3.04452	0.779779	-0.0721676	0.00407647	12.4363	0.150315	0.744114	0	58.7389	0.339409	-3.98638	1.35176	1	0.141475	1	0	1.09861	2.48491	2.94444	0.0528636	1	1	1	0.960987	0.288227	0	2.62665	3.42864e+06	1230896	0	1	0	7.3761	61.2884
106	2020	17.5063	16.7199	16.0311	1	4	1	22.828	3.09104	0.7607	0.0274369	0.005103	12.3789	0.151019	0.757293	0	58.7389	-0.0569187	-4.02953	1.20045	1	0.14858	1	0.693147	1.79176	0.693147	1.09861	0.053573	1	1	1	0.959038	0.323823	0	2.75856	10468577		0	1	0	8.8573	68.9344
106	2021	17.5254	16.7358	16.0701	1	4	1	22.8181	3.13549	0.752883	0.033931	0.00373725	12.6144	0.190833	0.855704	0.000396	58.7389	0.118796	-4.06991	1.4303	1	0.169428	1	1.94591	1.09861			0.0485711	1	1	1	0.966319	0.357005	0	3.14562	0		0	1	14.6179	7.8295	61.2884
106	2022	17.6071	16.8194	16.1583	1	4	1	23.02	3.17805	0.692814	0.0479946	0.00736892	12.6368	0.155366	0.77977	0.000329	48.5393	0.115147	-4.10064	1.23464	1	0.175372	1	0.693147	1.09861			0.0441154	1	1	1	0.976904	0.391989	0	3.25598	0		0	1
107	2011	9.44471	9.34898	16.6767	0	4	0	24.3316	2.56495	0.364689	0.246589	0.159104	12.2146	0.160003	0.551419	0.01207	56.0693	0.309452	-3.51506	3.76854	0	0.139319	0	0	0	3.89182	4.84419	0.0860262	1	1	1	0.899079	0.0830311	0	2.28429	70890776	5010	0	0	4.8022	10.6711	46.4479
107	2012	9.77318	9.68123	16.9776	0	5	0	24.5354	2.63906	0.303365	0.193373	0.173262	12.122	0.121492	0.60116	0.01451	36	0.336622	-3.51917	2.6888	0	0.134277	0	0	0	3.89182	4.79579	0.0738642	1	1	1	0.895542	0.101907	0	2.20162	73109576	4536	0	0	5.2854	17.9867	46.4479
107	2013	9.6819	9.57886	16.9448	0	3	0	24.5104	2.70805	0.161122	0.0330598	0.212741	12.2889	0.133292	0.560138	0.01323	36	-0.0912633	-3.56377	1.51828	0	0.127848	0	0.693147	1.38629	3.58352	4.40672	0.0915763	1	1	1	0.891863	0.103022	0	2.0962	64426616	4549	0	0	11.0239	18.9843	49.5786
107	2014	9.55542	9.45074	16.8178	0	5	0	24.5608	2.77259	0.130919	0.017121	0.188586	12.2829	0.122315	0.452747	0.01349	36	-0.149972	-3.59445	1.9068	0	0.121595	0	0.693147	1.38629	3.61092	4.65396	0.0974242	1	1	1	0.885812	0.108486	0	1.99367	42741880	5055	0	0	11.0239	13.8452	49.5786
107	2015	9.64615	9.54071	16.9088	0	6	1	24.685	2.83321	0.15608	0.127336	0.13054	12.2364	0.101768	0.412192	0.00958	36	0.0308305	-3.61055	2.14356	0	0.120384	0	0	0.693147	3.68888	4.39445	0.098286	1	1	1	0.894277	0.173574	0	1.97382	65849864	5501	0	1	11.0239	11.0036	63.8471
107	2016	9.77651	9.66828	17.0563	0	6	1	24.8532	2.89037	0.224667	0.188128	0.121996	12.2728	0.0873524	0.394757	0.007404	36	0.133176	-3.61606	2.34496	0	0.105565	0	0	0	3.66356	4.81218	0.087342	1	1	1	0.894018	0.224066	0	1.73086	113025760	4135	0	1	11.8695	10.6106	64.419
107	2017	9.96507	9.86052	17.2074	0	5	1	24.9849	2.94444	0.229099	0.137702	0.1135	12.244	0.0746248	0.42563	0.00688	36	0.229915	-3.62737	4.5299	0	0.0964378	0	0	0	3.89182	4.70048	0.0751662	1	1	1	0.877332	0.261085	0	1.5812	46497492	3901	0	1	11.8695	12.4244	73.4497
107	2018	10.2239	10.1234	17.4424	0	6	1	25.1787	2.99573	0.243626	0.143068	0.142211	12.2068	0.0611209	0.464958	0.006468	35.2057	0.326083	-3.62242	2.51568	0	0.0874625	0	0.693147	0	3.89182	4.69135	0.0584683	1	1	1	0.878376	0.314649	0	1.43404	26639930	4010	0	1	13.8327	13.4522	73.4497
107	2019	10.3748	10.2684	17.6571	0	4	1	25.3904	3.04452	0.284791	0.217225	0.163061	12.3538	0.0574147	0.471048	0.003576	35.2057	0.252008	-3.60963	5.0654	0	0.0839004	0	0	0	3.89182	4.84419	0.0529818	1	1	1	0.872198	0.335731	0	1.37564	0	6585	0	1	13.8327	21.584	73.811
107	2020	10.5435	10.4366	17.8204	0	5	1	25.4585	3.09104	0.229469	0.129054	0.171323	12.3313	0.0515122	0.503288	0	34.4328	0.14372	-3.63183	8.23727	0	0.0768543	0	1.79176	0	3.89182	4.84419	0.0455248	1	1	0	0.861368	0.355447	0	1.26011	0		0	1	15.2522	19.8005	78.9585
107	2021	10.6722	10.5699	17.8978	0	5	1	25.6331	3.13549	0.252387	0.197425	0.183622	12.2896	0.0413664	0.488192	0.001778	34.4328	0.155056	-3.62437	6.65236	0	0.071659	0	1.38629	0.693147	3.89182	4.84419	0.0438002	1	1	0	0.869128	0.384726	0	1.17493	0		0	1	45.1827	18.7727	73.811
107	2022	10.7941	10.6945	17.9827	0	5	1	25.6751	3.17805	0.235934	0.159979	0.180706	12.2484	0.0347902	0.484358	0.002507	34.4328	0.117198	-3.63061	4.84502	0	0.0690874	0	0.693147	0	3.89182	4.84419	0.0414786	1	1	0	0.868784	0.425856	0	1.13276	3.37023e+06		0	1
108	2011	14.7109	14.5635		1	4	0	21.1129	2.56495	0.373586	0.0538288	0.0286507	12.9276	0.505052	1.19577	0.00036	32.139	0.215244	-3.60834	1.61948	0	0.0343342	0	0	0			0.0659603	0	1	1	0.914126	0.0724866	0	0.813571	7545895	181291	0	0
108	2012	14.5621	14.4154		1	5	0	21.0048	2.63906	0.298543	0.00894168	0.0151717	12.9177	0.498087	1.07843	0.00036	32.139	-0.190487	-3.63602	1.62792	0	0.0347213	0	0	0			0.0695726	0	1	1	0.933364	0.0846712	0	0.822743	9129999	165645	0	0
108	2013	14.6003	14.4556	12.9858	1	5	0	21.0803	2.70805	0.376932	0.00952235	0.00357715	12.6343	0.348553	0.952117	0.00036	32.139	-0.0479557	-3.68473	1.49043	0	0.0341701	0	0.693147	1.09861			0.0776426	0	1	1	0.937439	0.0906829	0	0.809682	8441882	191785	0	0
108	2014	14.5406	14.3937	12.9853	1	5	0	21.3738	2.77259	0.275241	0.00241769	-0.0274233	13.0575	0.333715	0.684415	0.00026	23.7582	-0.035898	-3.75397	1.79218	0	0.0393577	0	0	0			0.0742308	0	1	1	0.930825	0.0926861	0	0.932606	33314298	218177	0	0
108	2015	14.3741	14.2262	12.8255	1	4	1	21.385	2.83321	0.244062	0.0256718	0.00325854	13.1523	0.359648	0.562558	0.0002	23.7582	-0.16885	-3.79493	2.94687	1	0.037978	0	0	0			0.0962668	0	1	1	0.941488	0.148659	0	0.899913	29469660	250678	0	1
108	2016	14.3495	14.1993	12.7951	1	5	1	21.4599	2.89037	0.294365	0.0128122	0.00215705	13.3946	0.446547	0.548058	0.024072	24.5956	0.0500208	-3.84114	2.44248	1	0.0484037	0	0.693147	1.09861			0.0916615	0	1	1	0.939359	0.173504	0	1.14696	24707496	282976	0	1
108	2017	14.3738	14.2245		1	5	1	21.4873	2.94444	0.2971	-0.007568	0.00426449	13.4859	0.404358	0.546426	0.02475	25.1105	0.0247236	-3.88328	1.87264	1	0.0485174	0	0	0.693147			0.0954565	0	1	1	0.951706	0.211615	0	1.14965	1.00183e+06	302037	0	1
108	2018	14.4157	14.2667	12.9261	1	4	1	21.4697	2.99573	0.246997	0.0276913	0.0197852	13.5407	0.404078	0.585071	0.024748	27.7354	0.0520888	-3.92192	1.31602	1	0.0451012	0	1.38629	1.09861			0.0592256	0	1	1	0.957566	0.262875	0	1.0687	70836	323000	0	1
108	2019	14.47	14.32	12.9692	1	4	1	21.4982	3.04452	0.237929	0.025815	0.041158	13.6304	0.452533	0.626854	0.015282	27.7354	0.102367	-3.96412	2.30859	1	0.0455294	0	0	1.38629			0.0482085	0	1	1	0.957445	0.292916	0	1.07885	0	339150	0	1
108	2020	14.5724	14.4221	13.08	1	4	1	21.8403	3.09104	0.428285	0.0383666	0.0333437	13.6587	0.322013	0.484821	0.020425	27.7354	0.0888383	-4.02519	1.72986	1	0.050034	0	0	1.09861			0.0439082	0	1	1	0.957687	0.342832	0	1.18559	0		0	1
108	2021	14.7486	14.5989	13.222	1	4	1	21.9027	3.13549	0.171158	0.0958605	0.0340345	13.5609	0.305798	0.587235	0.020425	29.1126	0.289304	-4.06795	2.12922	1	0.048136	0	0.693147	0			0.0384154	0	1	1	0.96605	0.382107	0	1.14061	0		0	1
108	2022	14.8877	14.7364	13.3442	1	4	1	22.0262	3.17805	0.209925	0.03061	0.0853835	13.7547	0.355424	0.668536	0.015402	29.1126	0.288137	-4.11242	1.56344	1	0.0485646	0	0.693147	0			0.0290602	0	1	1	0.968905	0.435228	0	1.15077	0		0	1
109	2011	9.38541	9.21276	16.5312	0	1	0	23.0586	2.56495	0.71026	0.00262086	0.0283808	12.7342	0.213945	0.733601	0.00817	46.9955	0.209273	-3.65846	1.36444	0	0.164787	0	0	0	2.3979	2.89037	0.057814	0	1	0	0.899079	0.253047	1	1.84533	308850	705447	0	0	0	6.7412	52.7092
109	2012	9.41122	9.24333	16.5765	0	3	0	23.2474	2.63906	0.760739	-0.0226374	0.0311254	12.707	0.193671	0.668447	0.00457	48.993	0.100492	-3.686	1.31368	0	0.158824	0	0	0	1.94591	2.30259	0.0617948	0	1	1	0.895542	0.228916	1	1.77855	433360	804160	0	0	0	7.3761	46.4479
109	2013	9.5269	9.35029	16.7266	0	3	0	23.3472	2.70805	0.769649	0.0539661	0.0104652	12.8161	0.177383	0.657919	0.00457	48.993	0.0875575	-3.71817	1.34535	0	0.151219	0	0.693147	1.09861	2.63906	3.46574	0.0616198	0	1	0	0.891863	0.227161	1	1.69339	1990	852418	0	0	0	7.3761	46.4479
109	2014	9.54628	9.36718	16.7784	0	3	0	23.4669	2.77259	0.666392	0.0189093	0.0148441	12.869	0.167538	0.60996	0.00351	38.9824	0.0450058	-3.74765	1.34632	0	0.143822	0	0	0.693147	2.70805	3.66356	0.0589523	0	1	0	0.885812	0.224205	1	1.61056	310000	904085	0	1	0	7.3761	58.9705
109	2015	9.6088	9.42433	16.8693	0	4	1	23.4894	2.83321	0.653782	0.0220395	0.0234672	12.9058	0.161988	0.606229	0.00351	39.1945	0.0165346	-3.78554	1.49144	0	0.14239	0	0	1.09861	2.99573	3.73767	0.0669566	0	1	0	0.894277	0.22663	1	1.59453	957900	1299635	0	1	0	6.7412	47.05
109	2016	9.66182	9.46244	17.0444	0	4	1	23.6044	2.89037	0.617511	0.0565319	0.0241097	13.2099	0.184097	0.627838	0.003513	37.4472	0.161849	-3.81405	1.38056	0	0.124863	0	0.693147	2.07944	3.4012	4.27667	0.0675123	0	1	0	0.894018	0.218942	1	1.39825	712700	1302858	0	1	0	6.7412	47.6219
109	2017	9.73788	9.53206	17.1072	0	3	1	23.6363	2.94444	0.612907	0.134198	0.023812	13.3052	0.171237	0.637292	0	37.4472	0.0479238	-3.85067	1.26171	0	0.114067	0	0	0	3.04452	3.3673	0.0682155	0	1	0	0.877332	0.24966	1	1.27735	91000	2433000	0	1	0	7.3761	47.6219
109	2018	9.76414	9.55719	17.1234	0	3	1	23.7115	2.99573	0.610659	0.159965	0.0240271	13.3335	0.157509	0.608255	0	38.45	0.0290212	-3.88233	1.58811	0	0.103451	0	0	0	3.3322	4.23411	0.0563836	0	1	0	0.878376	0.296565	1	1.15847	0	1731089	0	1	0.7551	11.6385	47.6219
109	2019	10.0097	9.80051	17.3641	0	4	1	23.8153	3.04452	0.661229	0.0592419	0.0366781	13.3421	0.136474	0.676616	0	38.45	0.23403	-3.91003	2.51985	0	0.0992375	0	0	0	3.61092	4.44265	0.056272	0	1	0	0.872198	0.319455	1	1.11129	0	1421299	0	1	6.1915	14.48	47.6219
109	2020	10.0692	9.86045	17.421	0	4	1	23.7994	3.09104	0.641382	0.0713109	0.0371629	13.3161	0.135588	0.715689	0	37.5063	0.0410237	-3.95198	3.23181	0	0.0909034	0	0.693147	0	3.63759	4.36945	0.0515893	0	1	0	0.861368	0.341347	1	1.01796	0		0	1	2.8088	22.6421	81.457
109	2021	10.0206	9.81301	17.3327	0	4	1	23.6882	3.13549	0.598155	-0.0179801	0.0196716	13.3214	0.145725	0.766759	0	37.5063	-0.0413902	-4.00497	2.1359	0	0.0847584	0	0	0.693147	3.04452	3.61092	0.0581349	0	1	0	0.869128	0.368391	1	0.949147	0		0	1	16.8227	20.5865	47.6219
109	2022	9.7244	9.51195	17.066	0	4	1	23.7317	3.17805	0.650214	0.0715635	0.00542837	13.4494	0.152746	0.576551	0	37.5063	-0.214605	-4.04001	1.80294	0	0.0817167	0	0	0	2.19722	2.63906	0.0735778	0	1	0	0.868784	0.401689	1	0.915086	0		0	1
110	2011	9.39573	9.21431	16.4679	0	5	0	22.7106	2.63906	0.294134	0.206378	0.212741	12.6934	0.220549	0.826151	0	50.4	0.209636	-3.71341	7.40608	0	0.185784	0	0	0	3.66356	4.27667	0.0389598	0	1	0	0.899079	0.119757	0	1.38845	16878476	133891	0	0	7.1882	10.0363	29.6508
110	2012	9.25708	9.07494	16.3755	0	5	0	22.818	2.70805	0.254046	0.160288	0.212741	12.7549	0.224542	0.694748	0	50.4	-0.0637106	-3.74991	4.07522	0	0.17906	0	0	0	3.55535	4.31749	0.0450737	0	1	0	0.895542	0.140849	0	1.3382	29759844	141037	0	0	7.1882	12.6058	42.1734
110	2013	8.97805	8.79223	16.1284	0	5	0	22.8029	2.77259	0.203775	0.0918667	0.209393	12.8172	0.239659	0.540015	0	50.4	-0.234354	-3.79046	2.41541	0	0.170486	0	0	0.693147	3.21888	3.73767	0.056816	0	1	0	0.891863	0.150523	0	1.27413	41048148	160597	0	0	1.5705	10.792	39.7953
110	2014	8.82877	8.62602	16.1194	0	4	0	22.9107	2.83321	0.214204	0.120069	0.130998	13.1621	0.28418	0.466407	0	50.4	-0.0380058	-3.82609	2.65234	0	0.162148	0	0	0	2.77259	3.17805	0.0618227	0	1	0	0.885812	0.155668	0	1.2118	49317792	176903	0	0	1.5705	10.792	29.6508
110	2015	8.86013	8.64946	16.2515	0	4	1	23.0597	2.89037	0.250155	0.110501	0.109704	13.334	0.298645	0.4495	0	50.4	0.118602	-3.8584	2.94707	0	0.160533	0	0	0	3.13549	3.89182	0.0675241	0	1	0	0.894277	0.201154	0	1.19974	45480872	191638	0	0	1.5705	10.792	34.5274
110	2016	8.69555	8.58984	16.2857	0	4	1	23.1681	2.94444	0.271389	0.0771952	0.0995992	13.8276	0.406242	0.409227	0	50.4	0.0145975	-3.89161	2.17518	0	0.140773	0	0	0	2.89037	3.55535	0.0656655	0	1	0	0.894018	0.237914	0	1.05206	67276520	206173	0	1	1.5705	10.792	34.5274
110	2017	8.68422	8.58984	16.3329	0	4	1	23.2519	2.99573	0.267914	0.0776312	0.085061	14.0924	0.425077	0.393447	0	50.4	0.0455632	-3.92566	2.06129	0	0.128601	0	0	0	2.63906	2.63906	0.0690885	0	1	0	0.877332	0.258723	0	0.961093	21335204	214651	0	1	1.5705	10.792	50.1806
110	2018	8.73524	8.58984	16.4503	0	4	1	23.2972	3.04452	0.246021	0.0744015	0.082461	14.3913	0.438318	0.392007	0	50.4	0.0425134	-3.9622	1.46553	0	0.116632	0	0	0	2.30259	2.89037	0.0668153	0	1	0	0.878376	0.287132	0	0.871646	0	266368	0	1	8.3359	10.792	50.1806
110	2019	8.75696	8.58984	16.5249	0	4	1	23.3369	3.09104	0.224876	0.0613894	0.0793952	14.604	0.431865	0.368628	0	50.4	-0.0216313	-3.99902	1.502	0	0.111882	0	0	0	1.38629	1.38629	0.0619964	0	1	0	0.872198	0.316395	0	0.836146	0	194054	0	1	8.3359	10.792	52.95
110	2020	8.48889	8.58984	16.1739	0	4	1	23.2961	3.13549	0.198287	0.0385535	0.0827751	14.6203	0.436935	0.259142	0.009701	50.4	-0.325105	-4.04229	2.06926	0	0.102486	0	0	0	1.38629	1.38629	0.0856	0	1	0	0.861368	0.338969	0	0.765925	0		0	1	8.3359	10.792	68.9344
110	2021	8.54852	8.58984	16.3099	0	4	1	23.3239	3.17805	0.206304	0.0835349	0.0361048	14.7222	0.422199	0.293428	0.014268	50.4	0.164241	-4.08008	1.55876	0	0.095558	0	0	0	1.38629	1.79176	0.0756568	0	1	0	0.869128	0.379912	0	0.714149	0		0	1	9.1815	10.792	64.0578
110	2022	8.49411	8.58984	16.2656	0	4	1	23.3013	3.21888	0.178106	0.0659664	0.0376097	14.7335	0.457665	0.297532	0.020103	50.3997	-0.0086329	-4.12188	1.47798	0	0.0921287	0	0	0	1.38629	1.38629	0.0733886	0	1	0	0.868784	0.419635	0	0.688521	0		0	1
111	2011	19.5843	19.3361	10.548	0	5	0	23.8001	2.56495	0.429759	0.0978355	0.190067	10.812	0.182302	2.11241	0.10128	23.2447	0.348165	-3.59189	1.43505	0	0.122957	0	0.693147	1.09861	2.89037	3.73767	0.0166702	1	1	0	0.754017	0.0830311	0	0.624992	94232232	31782	0	0	1.5705	10.2781	46.4479
111	2012	19.592	19.3424	10.5086	0	5	0	23.93	2.63906	0.413441	0.0830799	0.154194	11.029	0.19204	2.11241	0.09204	23.2447	0.0223099	-3.61535	1.24247	0	0.142858	0	1.38629	0.693147	2.83321	3.21888	0.0189952	1	1	0	0.796204	0.101907	0	0.726148	84669992	21020	0	0	1.5705	10.0363	34.6478
111	2013	19.5412	19.291	10.4412	0	5	0	24.1088	2.70805	0.432343	0.0536189	0.0888298	11.3391	0.189913	2.11241	0.09204	23.2447	-0.0524736	-3.63022	1.22604	0	0.143869	0	0	1.09861	2.56495	3.4012	0.0217798	1	1	0	0.834203	0.103022	0	0.731289	112578376	24134	0	0	1.933	10.2781	47.1704
111	2014	19.5506	19.2996	10.4246	0	5	0	24.2319	2.77259	0.344664	0.0402366	0.0843557	11.5088	0.189154	2.0961	0.07674	29.4129	0.00889089	-3.65134	1.23524	0	0.137233	0	0	0.693147	2.70805	3.63759	0.0223847	1	1	0	0.834468	0.108486	0	0.697555	123711280	22982	0	0	1.5705	12.8476	42.1734
111	2016	19.4411	19.1884	10.2597	0	6	1	24.3445	2.89037	0.316596	0.0832273	0.0840406	11.7253	0.200463	1.62845	0.077072	29.4129	-0.0104052	-3.7129	1.23835	0	0.112877	0	0.693147	0.693147	2.77259	3.71357	0.0280883	1	1	0	0.877741	0.224066	0	0.573753	112228816	18240	0	1	2.4162	19.5586	70.0482
111	2017	19.4025	19.1496	10.2128	0	6	1	24.4716	2.94444	0.38201	0.063889	0.0837886	11.7937	0.19127	1.47384	0.07329	29.0796	0.0277158	-3.73079	1.18401	0	0.116179	0	1.79176	1.79176	2.89037	3.3673	0.0309797	1	1	0	0.898502	0.261085	0	0.590538	0	10330	0	1	16.7925	16.9891	72.5467
111	2018	19.4584	19.2051	10.2549	0	5	1	24.5933	2.99573	0.429838	0.0696021	0.0690718	11.8588	0.182506	1.4405	0.07267	29.0796	0.103831	-3.74832	1.12215	0	0.107536	0	2.3979	1.79176	2.63906	3.3673	0.0297068	1	1	0	0.91086	0.314649	0	0.546605	0	28975	0	1	16.7925	19.5586	72.5467
111	2019	19.5347	19.2769	10.1689	0	4	1	24.8855	3.04452	0.491575	0.0690915	0.0567707	12.185	0.215285	1.27769	0.063172	29.2107	0.18805	-3.72915	1.87448	0	0.105105	0	2.48491	1.79176	3.17805	3.58352	0.0329321	1	1	0	0.909594	0.335731	0	0.53425	0	17951	0	1	16.7925	20.1632	75.3161
111	2020	19.671	19.4052	10.0158	0	4	1	25.4187	3.09104	0.530617	0.0516995	0.0962439	12.6137	0.263707	1.00349	0.121194	29.4944	0.338507	-3.6423	1.47195	0	0.125435	0	1.79176	2.07944	3.04452	4.12713	0.0312366	1	1	0	0.903795	0.355447	0	0.637589	0		0	1	25.4002	18.2285	75.1957
111	2021	19.7407	19.4753	10.109	0	4	1	25.6116	3.13549	0.649829	0.00377795	0.053431	12.95	0.254166	0.951237	0.088626	29.4982	0.14966	-3.63036	1.18684	0	0.122595	0	2.3979	2.70805	2.30259	2.70805	0.0341889	0	1	0	0.876626	0.384726	0	0.623151	0		0	1	24.1921	19.0145	75.3161
111	2022	19.8161	19.5508	10.189	0	5	1	25.6409	3.17805	0.680161	0.067591	-0.0715924	13.0421	0.261074	1.03533	0.232284	29.2802	0.120749	-3.6622	1.13349	0	0.119832	0	0.693147	1.94591	2.56495	3.04452	0.0330593	0	1	0	0.880305	0.425856	0	0.609106	0		0	1
112	2011	13.3278	12.85	9.44501	0	5	0	23.4537	2.56495	0.647857	0.0740883	0.0651892	14.7335	0.492927	0.539637	0.02376	41.9523	0.451026	-3.62887	1.19208	0	0.0734649	0	0.693147	0.693147	3.09104	3.85015	0.0635056	0	1	0	0.911859	0.0933124	0	4.64988	333108896	16000	0	0	0	7.8295	44.5515
112	2012	12.941	12.434	8.65193	0	5	0	23.6759	2.63906	0.603513	0.0171516	0.0915298	14.2548	0.530114	0.401909	0.01688	35.3907	-0.0698989	-3.64633	1.05953	0	0.0696328	0	0	0	3.3673	3.82864	0.074254	0	1	0	0.915737	0.114217	0	4.40733	378546656	19300	0	0	0	11.7594	44.6719
112	2013	12.7197	12.192	8.16772	0	6	0	23.7833	2.70805	0.628498	0.00993229	0.0251579	13.9942	0.58616	0.370902	0.0129	35.4938	0.0275044	-3.67391	0.914821	0	0.0699913	0	0.693147	0	2.48491	2.77259	0.0740683	0	1	1	0.912993	0.1294	0	4.43002	436728064	22300	0	0	0	8.6155	47.8025
112	2014	12.5488	12.0222		0	6	0	23.7972	2.77259	0.626193	0.0197422	0.0178914	14.0816	0.58616	0.302556	0.01235	35.4938	-0.172845	-3.71223	1.07615	0	0.0667767	0	0	0	2.30259	2.83321	0.0802029	0	1	0	0.914041	0.133002	0	4.22655	351627392	25800	0	0	0	10.9734	29.6508
112	2015	12.347	11.8219	7.88714	0	5	1	23.7452	2.83321	0.637895	0.0115334	0.011781	14.1424	0.58616	0.245814	0.00759	35.4938	-0.228762	-3.75844	1.01457	0	0.0635207	0	0	0	2.19722	2.63906	0.0944433	0	1	0	0.918797	0.173537	0	4.02047	215469888	28700	0	0	0	8.8573	64.419
112	2016	12.4055	11.885		0	5	1	23.6395	2.89037	0.63294	0.031341	-0.0326221	14.2166	0.58616	0.270747	0.007813	35.4938	-0.00899375	-3.81031	1.00697	0	0.0626908	0	0	0	2.07944	2.63906	0.0818707	0	1	0	0.922525	0.195329	0	3.96794	115109560	23700	0	0	0	8.8573	64.419
112	2017	12.7679	12.252	8.38089	0	5	1	23.6392	2.94444	0.552349	0.0632076	0.0010283	14.2355	0.58616	0.383387	0.00083	45.8656	0.415598	-3.85035	1.16128	0	0.0614669	0	0	0	2.63906	2.89037	0.0727512	0	1	0	0.917399	0.233092	0	3.89048	10589405	577	0	0	6.2217	8.8573	64.419
112	2018	12.8926	12.3797		0	5	1	23.5584	2.99573	0.461093	0.100959	0.015246	14.2554	0.58616	0.465658	0.000831	45.8656	0.120344	-3.89878	0.950373	0	0.0583159	0	0	1.09861	2.07944	2.3979	0.0612333	0	1	0	0.905658	0.260253	0	3.69104	3453335	135	0	0	9.0909	8.8573	64.419
112	2019	13.1402	12.6306	8.82522	0	4	1	23.4497	3.04452	0.336432	0.175156	0.0726817	14.2768	0.58616	0.634119	0.00064	45.8656	0.221442	-3.94924	1.17943	0	0.057095	0	1.60944	1.09861	2.30259	3.17805	0.0550437	0	1	0	0.898634	0.307531	0	3.61377	3258500	665	0	0	36.9979	9.6433	64.419
112	2020	13.0923	12.5857		0	4	1	23.4302	3.09104	0.244517	0.171258	0.119711	14.2743	0.58616	0.580137	0	45.8656	-0.1028	-3.99101	1.31019	0	0.0554743	0	0	1.79176	2.94444	3.61092	0.0560326	0	1	0	0.892881	0.341259	0	3.51118	11139093		0	0	36.9979	11.0641	75.1957
112	2021	14.6368	14.0384	9.29601	0	4	1	25.6751	3.13549	0.679647	0.0997163	0.114663	14.2783	0.394703	0.596291	4.8e-05	73.3158	1.57624	-3.39316	1.29677	0	0.0601515	0	2.70805	3.2581	2.99573	3.3322	0.0502752	0	1	0	0.909894		0	3.80722	43882576		0	0	37.3301	9.6433	64.419
112	2022	14.3602	13.7629	9.03669	0	5	1	25.6751	3.17805	0.663125	0.0528066	0.0523477	14.3531	0.402768	0.459016	2.3e-05	73.3158	-0.220016	-3.42863	1.27338	0	0.0607889	0	2.19722	1.79176	2.63906	3.29584	0.0554051	0	1	0	0.93347	0.454104	0	3.84757	51343328		0	0
113	2011	17.2602	17.0422	11.0784	0	6	0	24.143	2.56495	0.733561	0.0679253	0.0179432	13.1475	0.244487	1.15318	0.00133	48.1749	0.11133	-3.5451	1.4846	0	0.142136	0	0.693147	0	2.30259	2.77259	0.0299347	0	1	1	0.841172	0.0643517	0	3.78164	124235800	127443	0	0	9.1815	11.4268	37.4172
113	2012	17.4142	17.1949	11.2423	0	6	0	24.1817	2.63906	0.743027	0.0759851	0.0273787	13.1975	0.24187	1.28509	0.00133	48.1749	0.158401	-3.57919	1.46384	0	0.127737	0	0.693147	1.09861	1.79176	1.94591	0.0227058	0	1	1	0.834499	0.0806001	0	3.39854	169821264	158800	0	0	2.4162	11.4268	37.4172
113	2013	17.6463	17.4237	11.5553	0	5	0	24.0038	2.70805	0.748262	0.159718	0.0041278	13.3494	0.289025	1.88419	0.00197	48.1749	0.227171	-3.64532	1.25716	0	0.117848	0	0.693147	1.94591	1.79176	2.07944	0.0181302	0	1	1	0.837999	0.0863526	0	3.13544	190658384	179800	0	0	2.4162	8.8573	52.4383
113	2014	17.8746	17.6499	11.811	0	5	0	23.937	2.77259	0.726197	0.179369	-0.053407	13.443	0.320984	2.11241	0.00129	48.1749	0.245591	-3.69443	1.59387	0	0.105725	0	0.693147	0			0.0131852	0	1	1	0.844673	0.0901377	0	2.81291	101497208	223714	0	0	12.0507	11.6385	39.9157
113	2015	17.8332	17.6073	11.7985	0	5	1	23.8721	2.83321	0.729198	0.0477559	0.0051951	13.455	0.32827	2.11241	0.00129	43.1763	-0.0921234	-3.7429	1.63026	0	0.0968857	0	1.38629	1.38629			0.0108661	0	1	1	0.84634	0.113311	0	2.57772	280072896	226146	0	0	25.0982	12.6663	69.6869
113	2016	17.9009	17.6745	11.8906	0	5	1	23.8608	2.89037	0.712887	0.118744	0.00275671	13.4624	0.320244	2.11241	0.000644	45.0064	0.0448194	-3.78434	1.48782	0	0.0945434	0	2.07944	1.09861	1.09861	1.09861	0.0117827	0	1	0	0.850568	0.137353	0	2.5154	116709424	73996	0	0	25.0982	12.6663	69.6869
113	2017	17.7501	17.5227	11.6733	0	5	1	24.0137	2.94444	0.718903	-0.0439219	0.00756783	13.5924	0.34893	2.11241	0.00064	45.0064	-0.0316257	-3.80393	1.53189	0	0.0872172	0	2.07944	2.77259	1.94591	2.30259	0.0106874	0	1	1	0.879169	0.16927	0	2.32049	44531372	80133	0	0	23.3766	25.1209	72.8176
113	2018	17.3971	17.1623	11.2735	0	4	1	24.3413	2.99573	0.701901	0.0596442	0.014043	14.0419	0.413618	1.2728	0.000644	45.0064	-0.172574	-3.79344	1.05527	0	0.0813346	0	1.09861	2.07944	2.07944	2.63906	0.0199153	0	1	0	0.891154	0.211062	0	2.16398	3921300	85013	0	0	15.7656	21.3724	72.8176
113	2019	17.6481	17.4107	11.5155	0	4	1	24.4696	3.04452	0.713752	0.0252829	0.010781	14.1831	0.420842	1.49396	0.000537	37.5053	0.334378	-3.81116	1.27671	0	0.0801046	0	1.09861	1.94591	2.63906	3.09104	0.0221048	0	1	0	0.894198	0.237974	0	2.13125	5268600	64861	0	0	12.383	21.3724	72.8176
113	2020	18.0364	17.799	11.9618	0	5	1	24.4081	3.09104	0.704395	0.122593	0.0230092	14.1556	0.394547	2.11241	0.004655	37.5053	0.394194	-3.86202	1.36934	0	0.0776127	0	1.79176	1.94591	2.63906	3.04452	0.0134792	0	1	0	0.891628	0.270673	0	2.06495	34988200		0	0	25.9136	25.6953	81.457
113	2021	18.3823	18.145	12.3973	0	4	1	24.39	3.13549	0.660933	0.129498	0.020417	14.2161	0.36659	2.11241	0.00642	37.5053	0.439935	-3.90515	1.28253	0	0.0715025	0	2.3979	2.07944	1.60944	1.79176	0.0113104	0	1	0	0.899172	0.309576	0	1.90238	466785		0	0	22.0175	23.7304	72.8176
113	2022	18.4362	18.1995	12.4887	0	3	1	24.4122	3.17805	0.598706	0.1519	0.0331184	14.2109	0.335642	2.11241	0.002451	31.8158	0.0618423	-3.9413	1.21446	0	0.0741396	0	1.79176	1.94591	1.60944	1.60944	0.0100221	0	1	0	0.911975	0.346728	0	1.97255	185649		0	0
114	2011	17.6981	16.9516	16.3661	1	4	0	21.747	2.56495	0.598624	0.090551	0.0883667	12.6488	0.249685	0.85573	0	30.5923	-0.105005	-3.66044	1.34708	0	0.16416	0	0.693147	0.693147	2.30259	2.83321	0.0553081	0	1	1	0.85346	0.119757	0	1.02441	4207104	72159	0	0
114	2012	17.5712	16.8227	16.1856	1	4	0	21.7458	2.63906	0.57559	0.0333174	0.0715152	12.4509	0.230994	0.757102	0	30.5923	-0.116258	-3.70038	1.25388	0	0.158232	0	0	0	1.38629	1.79176	0.0665967	0	1	1	0.855318	0.140849	0	0.987424	4633027	76812	0	0
114	2013	17.5839	16.8137	16.1895	1	4	0	21.7877	2.70805	0.583945	-0.0236066	0.0265498	12.9255	0.420134	0.801544	0	30.5923	0.103907	-3.7426	1.22663	0	0.155038	0	0	0	1.09861	1.60944	0.0675555	0	1	1	0.86093	0.150523	0	0.967489	4305299	81021	0	0
114	2014	17.8695	17.0963	16.4784	1	4	0	21.9855	2.77259	0.643916	0.103677	0.0135382	12.9963	0.375502	0.87074	0	30.5923	0.323931	-3.79109	1.32801	0	0.154045	0	0	0	2.07944	2.48491	0.0685954	0	1	1	0.859057	0.155668	0	0.961294	6.63024e+06	898031	0	0
114	2015	17.6747	16.8984	16.2832	1	4	1	21.9609	2.83321	0.625896	0.0346407	0.0131997	13.0148	0.40049	0.706347	0	30.5923	-0.20844	-3.83022	1.54232	1	0.160188	0	0	0.693147	1.09861	1.09861	0.0832008	0	1	1	0.874897	0.201154	0	0.99963	12597320	100116	0	0
114	2016	17.3808	16.6088	16.014	1	4	1	21.8665	2.89037	0.581791	-0.022829	0.00896959	13.001	0.401491	0.556033	0	30.5923	-0.283751	-3.86639	1.47312	1	0.168179	0	0.693147	0			0.0984771	0	1	1	0.934918	0.237914	0	1.0495	18969610	106431	0	0
114	2017	17.4596	16.6907	16.0932	1	4	1	22.0087	2.94444	0.630787	0.106667	0.0065271	12.9877	0.336179	0.546518	0	30.5923	0.133109	-3.91186	1.21492	1	0.169811	0	0	0.693147			0.0898886	0	1	1	0.91316	0.258723	0	1.05968	4.10263e+06	115439	0	0
114	2018	17.6131	16.8465		1	4	1	22.0809	2.99573	0.646903	0.00627288	0.00649339	12.8913	0.289547	0.60922	0	30.5923	0.198154	-3.95398	1.12397	1	0.162197	0	0	1.09861			0.0354923	0	1	1	0.912594	0.287132	0	1.01216	0	131917	0	0
114	2019	17.7351	16.9692		1	4	1	22.1713	3.04452	0.657077	0.0319468	0.0106975	12.8785	0.259422	0.624918	0	30.5923	0.12278	-3.99599	1.12401	1	0.159137	0	0.693147	1.09861			0.044089	0	1	1	0.903327	0.316395	0	0.993073	0	69940	0	0
114	2020	17.9632	17.1959		1	4	1	22.2158	3.09104	0.647958	0.0564665	0.0196672	12.8469	0.247908	0.74376	0	30.5923	0.244365	-4.03672	1.1636	1	0.167025	0	0.693147	1.38629			0.0365277	0	1	1	0.9125	0.338969	0	1.04229	0		0	0
114	2021	17.9588	17.1995		1	4	1	22.2711	3.13549	0.640329	0.0384438	0.0246579	12.8329	0.208847	0.725479	0	30.5923	0.0308925	-4.0774	1.18389	1	0.165467	0	0	1.09861			0.0319019	0	1	1	0.937924	0.379912	0	1.03257	0		0	0
114	2022	17.9655	17.2122	16.6201	1	4	1	22.3511	3.17805	0.641921	0.0565394	0.0290948	12.8259	0.175161	0.678287	0	30.5923	0.0128532	-4.11791	1.16043	1	0.168456	0	0	1.60944			0.0320197	0	1	1	0.94803	0.419635	0	1.05122	0		0	0
115	2011	16.3202	16.0273	18.1002	1	3	0	22.5718	2.89037	0.684538	0.00776639	0.060414	14.2127	0.410878	0.271188	0.04288	18.3779	-0.0111331	-3.87646	1.05176	0	0.163926	0	0	0	1.38629	1.79176	0.127206	0	1	1	0.9411	0.149464	0	1.72486	8516550	1101208	0	0	0.4228	10.6106	52.7092
115	2012	16.7154	16.4196	18.4921	1	6	0	22.5374	2.94444	0.639533	0.134391	0.0451034	14.2108	0.501659	0.434356	0.03898	18.3779	0.547477	-3.91696	1.01792	0	0.166304	0	0	0	1.09861	1.38629	0.0866646	0	1	1	0.955817	0.161298	1	1.74989	11479600	1235033	0	0	0	7.3761	39.7953
115	2013	16.4484	16.1526	18.2272	1	6	0	22.5367	2.99573	0.63535	0.0710143	0.0417649	14.2036	0.492423	0.32581	0.05569	18.3779	-0.250422	-3.95697	0.959221	0	0.169365	0	0	0			0.10744	0	1	1	0.953841	0.165581	1	1.7821	80261072	1359985	0	0	0	7.3761	39.7953
115	2014	16.4704	16.1746		1	5	0	22.5211	3.04452	0.622324	-0.0790314	0.0186557	14.0561	0.478508	0.336216	0.03898	18.3779	0.0160214	-3.99717	1.04086	0	0.164635	0	0	0			0.110714	0	1	1	0.958551	0.175837	1	1.73233	40172856	1400453	0	1	0.4228	10.6106	42.1734
115	2015	16.6357	16.3448		1	5	1	22.3176	3.09104	0.781316	0.0690565	0.0170726	13.7092	0.381011	0.426408	0.03898	18.3779	0.0347138	-4.03776	2.01974	1	0.171805	0	0	0			0.101704	0	1	1	0.958991	0.196354	0	1.80776	107599608	270302	0	1	1.0873	10.6106	58.1577
115	2016	16.8646	16.5691	18.4786	1	4	1	23.1298	3.13549	0.53008	0.00602469	-0.155826	13.1362	0.197018	0.272431	0.038982	27.6	0.439343	-4.05412	1.35652	1	0.173203	0	1.94591	1.38629	2.30259	3.09104	0.0578734	0	1	0	0.963318	0.221958	0	1.82248	57759552	300200	0	1	1.0873	11.6385	58.1577
115	2017	17.5328	17.2376	19.1059	1	4	1	23.1697	3.17805	0.517185	0.0194909	0.0284433	12.9511	0.186757	0.551579	0.01141	27.5956	1.10715	-4.0915	1.29208	1	0.182953	0	1.09861	1.94591	2.48491	3.09104	0.0854336	0	1	0	0.966066	0.242303	0	1.92507	14498448	324870	0	1	1.0873	11.6385	72.8176
115	2018	17.5423	17.2464	19.106	1	6	1	23.1929	3.21888	0.488125	0.0119282	0.0368176	12.9379	0.195255	0.574066	0	26.9304	0.0651002	-4.12992	1.10003	1	0.184941	0	2.83321	2.19722	1.09861	1.38629	0.0670377	0	1	0	0.971321	0.260608	0	1.94599	0	267846	0	1	1.0873	17.6239	72.8176
115	2019	17.6094	17.3137	19.2197	1	4	1	23.1594	3.2581	0.460769	0.0637768	0.0319618	13.2095	0.211317	0.614403	0	24.2593	0.0350137	-4.17219	1.09287	1	0.196357	0	1.79176	2.70805			0.0709898	0	1	0	0.971784	0.282722	0	2.06611	30459332	64617	0	1	1.0873	17.6239	72.8176
115	2020	17.5454	17.2477	19.1766	1	4	1	23.2345	3.29584	0.479222	0.0444297	0.0123765	13.3389	0.225231	0.539922	0	25.227	-0.0526861	-4.20695	1.33027	1	0.195952	0	2.30259	2.56495	1.38629	1.60944	0.0749364	0	1	0	0.974529	0.312865	0	2.06184	57000		0	1	1.0873	19.3773	75.1957
115	2021	17.6631	17.3664	19.2776	1	4	1	23.3127	3.3322	0.498965	0.0357087	0.0237723	13.3055	0.206038	0.600414	0	27.28	0.202532	-4.24097	1.28752	1	0.196032	0	1.94591	1.94591	1.60944	1.60944	0.0850708	0	1	0	0.975462	0.352817	0	2.06269	797.38		0	1	7.8526	20.4051	72.8176
115	2022	17.5077	17.2129		1	4	1	23.2059	3.3673	0.436896	0.0470769	0.0273084	13.1956	0.204912	0.580075	0	27.28	-0.131763	-4.289	1.17843	1	0.204841	0	0.693147	2.07944	1.38629	1.60944	0.0947879	0	1	0	0.979647	0.374028	0	2.15538	0		0	1
116	2011	15.1166	14.9695	13.245	1	3	0	21.8369	2.56495	0.49899	0.0367121	0.144912	12.1831	0.257944	1.00255	0	56.866	0.210388	-3.66503	2.91059	0	0.0343342	0	0	0	3.13549	3.71357	0.0745638	1	1	0	0.914126	0.0724866	0		44159236	31195	0	0
116	2012	15.2503	15.1028	13.4282	1	3	0	22.086	2.63906	0.495446	0.107234	0.109515	12.3617	0.204076	0.86232	0.1256	57.5526	0.103469	-3.71411	2.1653	0	0.0347213	0	0	0	3.13549	3.71357	0.0815841	0	1	0	0.933364	0.0846712	0		22200904	43625	0	0
116	2013	15.4364	15.2876	13.6199	1	3	0	22.1444	2.70805	0.447296	0.113529	0.140442	12.5159	0.224154	1.00484	0.12479	57.1801	0.235283	-3.75546	2.85908	0	0.0341701	0	0	0	2.63906	3.46574	0.0816085	0	1	1	0.937439	0.0906829	0		50994312	57303	0	0
116	2014	15.3381	15.1874	13.1522	1	4	0	22.4145	2.77259	0.433492	0.100879	0.0974649	11.6067	0.248419	0.928854	0.20506	50.8469	0.211091	-3.79792	3.7566	0	0.0393577	0	0	0	1.79176	2.30259	0.0764685	1	1	1	0.930825	0.0926861	0		22350696	69002	0	0
116	2015	15.5961	15.4443	13.3912	1	4	1	22.7343	2.83321	0.491278	0.145985	0.1083	11.6389	0.201966	0.875784	0.18848	49.054	0.298181	-3.83272	4.81954	1	0.037978	0	0	1.60944	1.60944	2.56495	0.101262	1	1	1	0.941488	0.148659	0		36060568	79606	0	0	0	7.8295	47.05
116	2017	15.9244	15.7686	13.6212	1	5	1	23.4543	2.94444	0.494019	0.0749024	0.0782783	11.872	0.182775	0.766876	0.34501	45.6182	0.40386	-3.86882	2.43871	1	0.0485174	0	0	0.693147	2.70805	3.52636	0.108724	1	1	0	0.951706	0.211615	0		49189900	92386	0	0	0	7.8295	47.05
116	2018	15.9013	15.7445	13.5955	1	5	1	23.5005	2.99573	0.476338	0.0605333	0.0751583	12.0183	0.206407	0.769429	0.29706	46.6839	0.0507506	-3.90448	1.55885	1	0.0451012	0	0	0	2.99573	3.89182	0.0729755	1	1	0	0.957566	0.262875	0		0	112397	0	0	0	7.8295	63.8471
116	2019	15.7992	15.6409	13.5013	1	4	1	23.6206	3.04452	0.505901	0.090647	0.0707919	12.219	0.222117	0.645843	0.217831	46.6839	-0.0535044	-3.93234	1.36661	1	0.0455294	0	0	0	2.83321	3.21888	0.0737878	1	1	0	0.957445	0.292916	0		0	120265	0	0	0	7.8295	63.8471
116	2020	15.8003	15.6419	13.5048	1	4	1	23.6636	3.09104	0.525101	0.0759864	0.032654	12.2242	0.212541	0.610283	0.297874	43.6341	-0.0134785	-3.96769	1.54363	1	0.050034	0	0.693147	2.07944	2.63906	3.58352	0.0761876	1	1	0	0.957687	0.342832	0		24725900		0	0	0	7.8295	72.2456
116	2021	15.8295	15.672	13.5179	1	4	1	23.63	3.13549	0.491427	0.04818	0.0262403	12.1487	0.212845	0.687407	0.283109	43.6308	0.0890922	-4.01134	2.31264	1	0.048136	0	0	0	3.13549	3.91202	0.0654111	1	1	0	0.96605	0.382107	0		14439414		0	0	0.7551	7.8295	63.8471
116	2022	15.9334	15.7754	13.6119	1	4	1	23.7737	3.17805	0.469692	0.0430549	0.0526592	12.2109	0.203991	0.703071	0.219181	40.4638	0.180859	-4.03507	1.59702	1	0.0485646	0	0	0	3.2581	4.27667	0.0593685	1	1	0	0.968905	0.435228	0		48703008		0	0
117	2011	19.2602	19.0275	10.8254	0	5	0	22.7824	2.56495	0.446924	0.127654	0.211891	11.8736	0.26965	2.11241	0.02117	30.267	0.035946	-3.67118	6.07187	0	0.119298	0	0	0.693147	3.3673	4.26268	0.0147653	1	1	0	0.754017	0.0835641	0	1.05407	162823808	42791	0	0	1.5705	14.994	55.4485
117	2012	18.9173	18.6651	9.75034	0	5	0	23.5384	2.63906	0.248038	0.246589	0.0820787	11.7659	0.470951	2.11241	0.01962	60.2439	0.0555377	-3.66078	2.83242	0	0.138606	0	0.693147	0	3.68888	4.48864	0.033017	1	1	0	0.796204	0.0986198	0	1.22467	290324000	62066	0	0	1.5705	12.4244	47.05
117	2013	19.0281	18.7743	9.80315	0	6	0	23.7062	2.70805	0.240187	0.195952	0.183824	11.7214	0.430335	2.11241	0.0158	60.2439	0.132124	-3.68293	3.63955	0	0.139588	0	0	1.38629	3.89182	4.7362	0.0301027	1	1	0	0.834203	0.106285	0	1.23334	327316864	70401	0	0	1.5705	12.4244	49.4281
117	2014	19.0122	18.7561	9.7074	0	6	0	23.8135	2.77259	0.255731	0.214355	0.206069	12.0092	0.509317	2.07874	0.02266	60.2439	0.0165798	-3.71025	2.44991	0	0.133149	0	0	0	3.7612	4.57471	0.0331609	1	1	0	0.834468	0.115292	0	1.17645	455836288	78897	0	0	1.5705	12.8174	49.4281
117	2015	19.0599	18.8047	9.79795	0	5	1	23.8537	2.83321	0.227137	0.246589	0.191765	12.3453	0.514598	1.95314	0.0232	60.2439	-0.0218633	-3.74524	2.30348	0	0.111843	0	0	0.693147	3.4012	4.09434	0.0321049	1	1	0	0.86615	0.157068	0	0.988199	374611680	85574	0	0	1.5705	12.8174	74.6237
117	2016	19.2244	18.9694	9.96733	0	5	1	23.7844	2.89037	0.294267	0.246589	0.19299	12.3437	0.542068	2.11241	0.021607	59.2678	0.159423	-3.79378	3.70934	0	0.109517	0	0	1.09861	3.61092	4.54329	0.0232842	1	1	0	0.877741	0.1854	0	0.967652	439466496	90032	0	0	1.5705	12.8174	75.1957
117	2017	19.1412	18.8863	9.88796	0	5	1	23.8626	2.94444	0.330102	0.244706	0.212741	12.2773	0.498063	2.11241	0.02161	59.2678	-0.0265335	-3.82411	4.304	0	0.112721	0	0	0	3.66356	4.31749	0.0223666	1	1	0	0.898502	0.222654	0	0.99596	363454240	73794	0	0	1.5705	14.3894	75.1957
117	2018	19.0844	18.83	9.84843	0	6	1	23.83	2.99573	0.373578	0.232453	0.195354	12.2325	0.496622	2.11241	0.021719	59.2678	-0.0333007	-3.86821	4.02577	0	0.104335	0	0	0.693147	3.68888	4.43082	0.0231567	1	1	0	0.91086	0.260688	0	0.921866	0	83852	0	0	40.1087	19.0145	72.8176
117	2019	19.3354	19.0827	10.1684	0	5	1	24.0778	3.04452	0.402257	0.154492	0.212741	12.4072	0.369338	2.10628	0.0124	73.3158	0.236681	-3.87477	1.79695	0	0.101977	0	0	1.38629	3.63759	4.5326	0.0216881	1	1	0	0.909594	0.287261	0	0.901029	0	97880	0	0	44.6693	24.9395	72.8176
117	2020	19.5532	19.3004	10.3793	0	5	1	24.2701	3.09104	0.30461	0.246589	0.197881	12.3451	0.296907	2.11241	0.020684	70.3309	0.224722	-3.8852	2.62514	0	0.121702	0	0	0	3.78419	4.65396	0.0188494	1	1	0	0.903795	0.310928	0	1.07531	0		0	0	44.6693	27.5695	75.1957
117	2021	19.3727	19.1199	10.1956	0	6	1	24.249	3.13549	0.318673	0.17759	0.183547	12.352	0.318897	1.96255	0.020701	70.3309	-0.0972126	-3.92861	2.15742	0	0.118946	0	1.09861	0	3.09104	3.80666	0.0162199	1	1	0	0.876626	0.354733	0	1.05096	0		0	0	65.8713	34.8851	72.8176
117	2022	19.2243	18.9695	9.98165	0	5	1	24.3182	3.17805	0.390792	0.207774	0.143732	12.7579	0.416479	1.71855	0.017298	70.3309	-0.061585	-3.95731	2.95717	0	0.116266	0	0.693147	0.693147	2.89037	3.71357	0.018128	1	1	0	0.880305	0.398581	0	1.02728	0		0	0
118	2011	9.95514	9.74064	14.2593	1	4	0	20.8735	2.48491	0.253659	0.00698478	0.0709345	11.3344	0.134821	1.07364	0	22.6459	0.237443	-3.53969	2.87013	0	0.348804	0	0	0.693147	1.38629	1.38629	0.0996244	1	1	1	0.731452	0.100522	0	2.87904	19978886	79404	0	0
118	2012	9.98078	9.76697	14.2516	1	4	0	21.0266	2.56495	0.381999	-0.048955	0.0555066	11.2335	0.116973	0.965671	0	22.6459	0.0482183	-3.59858	2.08448	0	0.350523	0	1.38629	1.09861	1.38629	2.19722	0.0964862	1	1	1	0.744461	0.113676	0	2.89323	17520712	190001	0	0
118	2013	10.012	9.79773	14.2969	1	4	0	21.2067	2.63906	0.443509	-0.0221382	0.0324017	11.2502	0.0971648	0.817815	0	22.6459	0.0139789	-3.65823	2.9214	0	0.414891	0	0.693147	0	1.94591	1.94591	0.0996016	1	1	1	0.739547	0.119843	0	3.42453	28957276	226242	0	0
118	2014	10.0477	9.83151	14.3651	1	3	0	21.4782	2.70805	0.315967	-0.000120408	0.0316842	11.3173	0.0880105	0.712922	0	22.7749	0.143661	-3.72258	5.67185	0	0.439467	0	1.79176	1.60944	1.09861	1.09861	0.102635	1	1	1	0.753474	0.126428	0	3.62738	25443784	272125	0	1
118	2016	10.4519	10.2216	14.9947	1	4	1	22.4689	2.83321	0.351316	0.076769	0.0314578	11.8509	0.138971	0.956666	0	16.8771	1.57624	-3.83766	2.97273	1	0.434622	0	2.56495	1.09861	1.38629	1.38629	0.138722	1	1	1	0.783023	0.151369	0	3.58739	56871136	320730	0	1
118	2017	10.3879	10.1572	14.9274	1	5	1	22.559	2.89037	0.364904	0.0575562	0.0271144	11.9055	0.14651	0.925403	0.00015	16.8771	0.0584649	-3.87666	2.29202	1	0.434362	0	2.77259	1.09861			0.127327	1	1	1	0.796539	0.175413	0	3.58525	14230855	344218	0	1
118	2018	10.3264	10.0953	14.8707	1	4	1	22.5944	2.94444	0.357589	0.0497332	0.0289248	11.953	0.152621	0.893101	0.000147	16.8771	-0.000144205	-3.91608	1.47417	1	0.421366	0	2.19722	1.38629			0.0861684	1	1	1	0.80721	0.214861	0	3.47797	2.11692e+06	365309	0	1
118	2019	10.2114	9.97606	14.8614	1	4	1	22.6703	2.99573	0.385203	0.0467021	0.0266077	12.2232	0.186833	0.846486	0.000147	16.8771	0.0225356	-3.95447	1.64008	1	0.404863	0	3.13549	1.94591			0.0870256	1	1	1	0.824315	0.226147	0	3.34176	221500		0	1
118	2020	10.0795	9.84247	14.776	1	4	1	22.7125	3.04452	0.383668	0.00798473	0.0245025	12.3245	0.194845	0.731848	0.000124	17.3177	-0.0981672	-3.99336	1.58814	1	0.385658	0	2.3979	1.09861			0.101505	1	1	1	0.863211	0.279511	0	3.18324	243000		0	1
118	2021	10.2403	10.0082	14.8093	1	4	1	22.7479	3.09104	0.418023	0.0349672	-0.0917667	12.0733	0.147358	0.766458	0.000124	17.3177	0.0850669	-4.03231	1.62124	1	0.372363	0	2.07944	0			0.0909426	1	1	1	0.87383	0.32433	0	3.07351	0		0	1
118	2022	10.1222	9.88817	14.7424	1	4	1	22.8485	3.13549	0.464572	-0.00397303	0.00536284	12.2457	0.158662	0.685401	0.001466	17.3177	-0.0110907	-4.06873	1.3327	1	0.389	0	0	0			0.0995028	1	1	1	0.8833	0.364758	0	3.21082	0		0	1
119	2011	17.6186	16.8682	16.3745	1	4	0	22.215	2.48491	0.419159	0.0265511	0.0313101	13.1169	0.215583	0.494938	0	38.1398	-0.0551425	-3.63671	1.10697	0	0.0848651	0	0	0	1.79176	1.94591	0.081927	0	1	1	0.85346	0.0643517	0	2.25791	3617784	127443	0	0
119	2012	17.6721	16.9076	16.5385	1	4	0	22.4276	2.56495	0.520357	0.0467622	0.000274485	13.9114	0.340958	0.433234	0	38.1398	0.0826348	-3.67788	1.12621	0	0.0818008	0	0	0	0.693147	0.693147	0.0752651	0	1	1	0.855318	0.0806001	0	2.17638	10566670	158800	0	0
119	2013	17.7655	17.0003	16.6364	1	4	0	22.4344	2.63906	0.50274	0.0648349	0.0078254	13.9277	0.342807	0.464522	0	38.1414	0.0795397	-3.71786	1.14418	0	0.0801493	0	0	0.693147	0.693147	1.60944	0.0771378	0	1	1	0.86093	0.0863526	0	2.13244	50298824	179800	0	0
119	2014	17.7282	16.9635	16.6044	1	5	0	22.5841	2.70805	0.449199	-0.015654	0.0236364	13.9183	0.288213	0.376563	0	33.5493	-0.0583965	-3.75626	1.33965	0	0.0796361	0	0	0	1.38629	2.07944	0.0791813	0	1	1	0.859057	0.0901377	0	2.11878	76712320	223714	0	0
119	2015	17.8229	17.0419	16.5241	1	5	1	22.6851	2.77259	0.483835	0.0597565	0.0240983	13.5236	0.277535	0.398146	0.08546	33.5493	0.169677	-3.79409	1.5141	1	0.082812	0	0	0	1.38629	1.60944	0.0720712	0	1	1	0.874897	0.113311	0	2.20328	66660176	226146	0	0	7.8526	11.4268	63.8471
119	2016	18.1688	17.3884	16.8803	1	6	1	22.883	2.83321	0.483135	0.016224	0.0240709	13.5372	0.225241	0.452859	0.059843	31.9228	0.386269	-3.82731	1.41517	1	0.0869431	0	0	0	2.19722	2.63906	0.0563404	0	1	1	0.934918	0.137353	0	2.31319	146173264	73996	0	0	7.8526	8.8573	64.419
119	2017	18.4853	17.6977	17.2104	1	4	1	23.1015	2.89037	0.49529	-0.0498327	0.025785	13.8324	0.248655	0.547896	0	32.9887	0.505411	-3.8559	1.26589	1	0.0877866	0	0.693147	0	2.56495	3.04452	0.0401774	0	1	1	0.91316	0.16927	0	2.33564	24701070	80133	0	0	15.1012	8.8573	64.419
119	2018	18.5587	17.7729	17.2774	1	5	1	23.2352	2.94444	0.548772	0.0713783	0.0240927	13.7946	0.209459	0.529907	0	32.9887	0.105526	-3.8869	1.05143	1	0.0838501	0	0	0.693147			0.0320798	0	1	1	0.912594	0.211062	0	2.2309	0	85013	0	0	15.1012	7.8295	64.419
119	2019	18.6014	17.8148	17.329	1	4	1	23.251	2.99573	0.554377	0.101866	0.0186239	13.8498	0.215253	0.543835	0	32.9887	0.042549	-3.92574	1.06906	1	0.0822687	0	0	0			0.0365051	0	1	1	0.903327	0.237974	0	2.18883	0	64861	0	0	20.9906	3.6578	64.419
119	2020	19.0051	18.2132	17.7453	1	4	1	23.4193	3.04452	0.624811	0.15219	0.0148524	14.0153	0.217101	0.691279	0	32.9887	0.504215	-3.95198	1.36144	1	0.0863461	0	0.693147	1.38629			0.020268	0	1	1	0.9125	0.270673	0	2.29731	0		0	0	10.299	3.6578	72.065
119	2021	18.7127	17.9229	17.4442	1	4	1	23.3989	3.09104	0.6173	-0.0303628	0.0152477	14.0062	0.220324	0.56491	0	32.9887	-0.19936	-3.99378	1.25692	1	0.0855411	0	0.693147	1.09861			0.0259077	0	1	1	0.937924	0.309576	0	2.27589	0		0	0	16.5811	3.6578	72.8176
119	2022	18.1349	17.3465	16.8688	1	4	1	23.3043	3.13549	0.681536	-0.128702	0.00517115	14.0194	0.241679	0.359857	0.018267	32.9887	-0.420452	-4.04164	1.24713	1	0.087086	0	0.693147	0			0.041237	0	1	1	0.94803	0.346728	0	2.31699	0		0	0
120	2011	18.9307	15.7444	18.1553	0	3	0	22.9295	2.48491	0.685593	0.0223241	0.0379655	12.6397	0.299566	0.805221	0	47.6525	0.0566321	-3.62522	1.08167	0	0.0114903	0	0.693147	0			0.072475	0	1	0	0.236002	0.14825	1		258276112		0
120	2012	19.0877	15.9105	18.2812	0	3	0	22.8969	2.56495	0.663305	0.121959	0.0237762	12.5267	0.279204	0.94565	0	47.6525	0.13673	-3.6667	1.05749	0	0.00979731	0	0	0			0.0666177	0	1	0	0.379133	0.170545	1		274207136		0
120	2013	19.2003	16.1416	19.3996	0	3	0	22.8932	2.63906	0.640861	0.137726	0.0276706	13.7898	0.246159	0.935158	0	47.6525	-0.0147634	-3.70687	1.06313	0	0.00429126	0	0	0.693147	0.693147	0.693147	0.0742005	0	1	0	0.411745	0.180276	1		233575456		0
120	2014	19.1687	16.0132	18.2921	0	3	0	22.826	2.70805	0.623737	0.129925	0.0297467	12.268	0.236063	1.03062	0	47.6525	0.0305112	-3.74961	1.21782	0	0.00848001	0	0	0	1.94591	2.19722	0.0761177	1	1	0	0.454129	0.19138	1		219059360		0
120	2015	19.202	16.1176	18.624	0	4	1	22.5913	2.77259	0.625825	0.229723	0.0334554	12.4373	0.212984	1.18552	0	47.7156	-0.0904034	-3.79613	2.17648	0	0.0055253	0	0.693147	0	2.30259	3.29584	0.0852581	1	1	0	0.426537	0.294159	1		199905472		0
120	2016	19.0781	16.0133		0	3	1	22.5036	2.83321	0.489455	0.174618	0.0603078	12.3114	0.197882	1.10111	0.054638	47.516	-0.149195	-3.83736	2.4361	0	0.00562805	0	0.693147	0	2.89037	4.06044	0.0920408	1	1	0	0.607865	0.335697	1		180402528		0
120	2017	19.1171	16.0719	18.4891	0	4	1	22.5704	2.89037	0.42134	0.187552	0.0900502	12.2232	0.167463	1.11139	0.26115	45.4195	0.0791383	-3.87649	2.62416	0	0.00574406	0	0	0	3.29584	4.11087	0.0919489	1	1	0	0.641825	0.386851	1		2.86706e+06		0
120	2018	19.0939	16.0338	18.498	0	4	1	22.6602	2.94444	0.351712	0.144643	0.116282	12.3806	0.179891	1.04664	0.083054	45.8863	0.0302237	-3.91471	1.28766	0	0.00570482	0	1.79176	1.09861	3.09104	3.66356	0.0852576	1	1	0	0.687705	0.41633	1		0		0
120	2019	19.0323	15.9116	18.3874	0	3	1	22.8032	2.99573	0.3426	0.0686071	0.110249	12.5553	0.228992	0.911814	0.083082	45.912	0.00505812	-3.95045	1.45624	0	0.00611376	0	0.693147	1.09861	2.70805	3.21888	0.0831016	1	1	0	0.696281	0.444329	1		0		0
120	2020	19.0373	15.9088	18.3692	0	4	1	22.8987	3.04452	0.341871	0.100524	0.0920847	12.5298	0.212282	0.82489	0.065784	46.4381	-0.00464263	-3.98662	1.32979	0	0.00582574	0	0	0.693147	2.48491	2.70805	0.085472	1	1	0	0.677274	0.443166	1		0		0
120	2021	19.1648	16.0508	18.4298	0	3	1	22.966	3.09104	0.327679	0.0632414	0.072071	12.424	0.184821	0.929014	0.066149	46.4381	0.204621	-4.02346	1.18658	0	0.00587814	0	0	0	2.07944	2.30259	0.0738501	1	1	0	0.671904	0.478709	1		0		0
120	2022	18.967	15.8666	18.2612	0	4	1	22.9798	3.13549	0.306591	0.0681368	0.065424	12.4572	0.176305	0.771022	0.066149	46.4381	-0.158568	-4.06276	0.914821	0	0.00583806	0	0	0.693147	1.94591	2.3979	0.0803591	1	1	0	0.698701	0.522794	1		0		0
121	2011	13.1302	14.006	15.1743	1	4	0	20.8713	2.89037	0.336616	0.119952	0.116391	14.0839	0.321464	0.618325	0	22.1395	0.279695	-3.7794	2.58475	0	0.335158	0	0	0	2.19722	3.13549	0.0863086	0	1	1	0.976066	0.119757	0	1.33229	2130000	26885	0	0
121	2012	12.3753	13.1981	13.9082	1	6	0	21.0173	2.94444	0.29498	0.121833	0.140995	11.9513	0.275176	0.618723	0	22.2892	0.157972	-3.83749	2.78025	0	0.372457	0	0.693147	0.693147	1.38629	2.63906	0.079575	1	1	1	0.978078	0.140849	0	1.48055	4.79636e+06	23531	0	0
121	2013	12.6175	13.4477	14.1694	1	5	0	21.1881	2.99573	0.271167	0.135733	0.166143	12.0556	0.266897	0.688141	0	22.2892	0.319292	-3.89633	4.22006	0	0.359246	0	1.38629	1.38629	1.38629	2.30259	0.0734609	1	1	1	0.977882	0.150523	0	1.42804	5.22527e+06	30870	0	0
121	2014	12.8459	13.6783	14.4032	1	5	0	21.3935	3.04452	0.241689	0.139365	0.172899	12.0726	0.223921	0.702911	0	22.2892	0.254364	-3.95566	2.89435	0	0.357539	0	1.60944	1.60944	1.60944	1.94591	0.0781879	1	1	1	0.979247	0.155668	0	1.42125	9843446	34027	0	1
121	2015	12.7354	13.5812	14.34	1	5	1	21.4561	3.09104	0.192871	0.139476	0.197621	12.2874	0.257191	0.592513	0	21.5483	-0.102616	-4.00083	3.53249	1	0.36872	0	1.38629	2.19722	1.79176	2.07944	0.0935942	1	1	1	0.979418	0.201154	0	1.4657	15667310	14230	0	1
121	2016	12.9554	13.7994	14.5459	1	5	1	21.6324	3.13549	0.214685	0.201801	0.125653	12.2121	0.21043	0.622318	0	20.7161	0.252853	-4.05359	3.514	1	0.368027	0	1.60944	1.60944	2.3979	3.3322	0.0927713	1	1	1	0.98272	0.237914	0	1.46294	14873732	22768	0	1
121	2017	12.9669	13.8169	14.5679	1	5	1	21.7439	3.17805	0.200491	0.153552	0.141389	12.3577	0.231571	0.636839	0	20.7161	0.144044	-4.10027	2.85464	1	0.359356	0	0.693147	1.38629	2.19722	2.99573	0.0865789	1	1	1	0.983504	0.258723	0	1.42848	1.41762e+06	18230	0	1
121	2018	12.7732	13.6211	14.3604	1	6	1	21.7879	3.21888	0.19275	0.18573	0.162462	12.3287	0.224396	0.526339	0	20.7161	-0.136372	-4.14261	1.48535	1	0.335785	0	0	0	1.09861	1.09861	0.0832662	1	1	1	0.983186	0.287132	0	1.33478	510000	23373	0	1
121	2019	12.8935	13.7513	14.5133	1	4	1	21.8715	3.2581	0.18567	0.0772544	0.0826133	12.515	0.249362	0.570966	0	20.7161	0.179341	-4.18661	2.29097	1	0.349407	0	1.94591	1.79176	1.38629	2.07944	0.078154	1	1	1	0.980221	0.316395	0	1.38893	2514509	38730	0	1
121	2020	12.8588	13.7232	14.4915	1	4	1	22.0302	3.29584	0.20561	0.199068	0.113885	12.5952	0.244891	0.49284	0	21.9963	0.0117148	-4.23254	1.77649	1	0.343054	0	1.09861	0.693147	1.09861	1.94591	0.0738592	1	1	1	0.981077	0.338969	0	1.36367	3.3037e+06		0	1
121	2021	12.9575	13.8189	14.5956	1	5	1	22.0933	3.3322	0.136206	0.192064	0.144173	12.6648	0.223037	0.515101	0.003499	21.9963	0.113182	-4.27429	2.05362	1	0.320988	0	0	1.38629	1.60944	1.79176	0.0757723	1	1	1	0.983064	0.379912	0	1.27596	2429417		0	1
121	2022	13.0594	13.9181	14.6842	1	5	1	22.2688	3.3673	0.134107	0.246589	0.178964	12.6385	0.187199	0.499111	0.001536	21.9963	0.154865	-4.31738	2.51385	1	0.318972	0	1.09861	1.79176	2.07944	2.89037	0.0479393	1	1	1	0.984684	0.419635	0	1.26794	1.01937e+06		0	1
122	2011	13.1174	13.9436	14.5975	1	3	0	21.8079	2.56495	0.213981	0.0584199	0.0848111	11.8247	0.165566	0.762952	0.1784	45.227	0.0443671	-3.66362	1.32938	0	0.29112	0	0	0	1.60944	1.79176	0.0815948	1	1	1	0.976066	0.14825	1	2.86476	1880668	356588	0	0
122	2012	12.9804	13.8208	14.4767	1	3	0	21.8861	2.63906	0.22918	0.0725618	0.0711968	11.9788	0.217832	0.720543	0.17473	45.227	0.0212277	-3.70724	1.22737	0	0.323518	0	0	0	1.38629	2.3979	0.0959564	1	1	1	0.978078	0.170545	1	3.18357	731334	413031	0	0
122	2013	13.0357	13.8901	14.5728	1	4	0	21.9185	2.70805	0.220899	0.0820749	0.0560381	12.2103	0.276188	0.788559	0.20409	45.227	0.130494	-3.74859	1.40201	0	0.312043	0	0	0	0.693147	0.693147	0.0958046	1	1	1	0.977882	0.180276	1	3.07066	2.21388e+06	403262	0	0
122	2014	13.082	13.9429	14.6399	1	4	0	22.0104	2.77259	0.240527	0.0827923	0.0575187	12.314	0.281572	0.765261	0.22629	45.227	0.0637938	-3.79191	1.72379	0	0.310561	0	0	0	2.30259	2.94444	0.097336	1	1	1	0.979247	0.19138	1	3.05607	5.71425e+06	329070	0	1
122	2015	13.2153	14.0735	14.7403	1	3	1	22.0714	2.83321	0.240434	0.055178	0.0676831	12.1303	0.256427	0.836665	0.21139	45.227	0.162137	-3.83372	2.64448	1	0.320272	0	0	0	1.94591	1.94591	0.0974632	1	1	1	0.979418	0.294159	1	3.15164	8411808	333459	0	1
122	2016	13.3372	14.1966	14.8688	1	4	1	22.0734	2.89037	0.208638	0.024923	0.0680485	12.1483	0.256594	0.927621	0.22742	45.227	0.110908	-3.87378	2.09386	1	0.31967	0	0	0	1.60944	1.60944	0.087696	1	1	1	0.98272	0.335697	1	3.14571	5.16408e+06	347937	0	1
122	2017	13.1977	14.053	14.7202	1	3	1	22.0731	2.94444	0.208222	0.114885	0.0576312	12.1446	0.248097	0.827544	0.26328	45.227	-0.108097	-3.91377	1.44405	1	0.312139	0	0	0	0.693147	0.693147	0.0984988	1	1	1	0.983504	0.386851	1	3.0716	1.36318e+06	367273	0	1
122	2018	13.0694	13.9273	14.6047	1	3	1	22.0804	2.99573	0.164455	0.111669	0.0448359	12.2429	0.26471	0.746236	0.244074	45.227	-0.0917137	-3.95396	1.07941	1	0.291664	0	0	0			0.0939436	1	1	1	0.983186	0.41633	1	2.87012	0	385339	0	1
122	2019	12.9736	13.8285	14.5049	1	4	1	22.1484	3.04452	0.176422	0.112027	0.0743585	12.2018	0.2283	0.609599	0.175061	45.227	-0.125612	-3.99555	1.13356	1	0.303497	0	0	0			0.107643	1	1	1	0.980221	0.444329	1	2.98656	0	410058	0	1
122	2020	12.9046	13.7765	14.494	1	5	1	22.1781	3.09104	0.198532	0.0727114	0.0441705	12.5154	0.300767	0.584497	0.202329	45.227	-0.0123034	-4.03611	1.16067	1	0.297979	0	0	0			0.105687	1	1	1	0.981077	0.443166	1	2.93226	0		0	1
122	2021	12.9528	13.8189	14.5185	1	4	1	22.2156	3.13549	0.205298	0.0656583	0.0218644	12.468	0.284268	0.631512	0.193593	45.227	0.121827	-4.07672	1.11162	1	0.278812	0	0	0.693147			0.101465	1	1	1	0.983064	0.478709	1	2.74364	0		0	1
122	2022	12.8716	13.7354	14.4289	1	4	1	22.2369	3.17805	0.201679	0.0573565	0.0343856	12.461	0.277185	0.587885	0.40815	44.6598	-0.0490562	-4.11701	1.14557	1	0.277061	0	0	1.09861			0.111375	1	1	1	0.984684	0.522794	1	2.72641	0		0	1
123	2011	16.5542	16.2807	17.9983	1	4	0	21.3484	2.48491	0.450982	0.153299	0.0571281	11.9809	0.247469	0.94631	0	42.6398	0.222583	-3.59173	1.99209	0	0.0416281	0	1.09861	1.38629	1.38629	1.94591	0.122469	1	1	0	0.9411	0.059042	0	2.48526	26830600	27874	0	0
123	2012	16.8001	16.5266	18.2565	1	4	0	21.414	2.56495	0.402343	0.0626639	0.051845	12.037	0.232449	1.10806	0	42.6398	0.250203	-3.63739	1.93784	0	0.042232	0	1.38629	1.60944	0.693147	0.693147	0.103482	1	1	0	0.955817	0.0700125	0	2.52131	22891298	47415	0	0
123	2013	16.8494	16.574	18.3693	1	4	0	21.628	2.63906	0.456938	0.0386719	0.0564583	12.4181	0.226611	0.924465	0	42.6398	0.0334189	-3.6933	2.1188	0	0.0430094	0	1.09861	0.693147	1.38629	1.38629	0.104474	1	1	0	0.953841	0.0834899	0	2.56772	42794336	63000	0	0
123	2014	17.2116	16.9623	18.5944	1	5	0	21.1757	2.70805	0.30574	0.0384503	0.0494119	11.2656	0.0526501	1.31169	0	42.6398	-0.0973618	-3.69504	5.4741	0	0.0418082	0	1.09861	0	2.19722	2.3979	0.135032	1	1	0	0.958551	0.088625	0	2.49601	108436256	76174	0	1
123	2015	16.1534	15.8833	17.7726	1	4	1	21.238	2.77259	0.356741	0.131718	0.153596	12.8703	0.252456	0.540652	0.06265	42.6398	-0.442966	-3.74136	6.82765	1	0.0436288	0	0.693147	0.693147	2.56495	2.99573	0.193912	0	1	1	0.958991	0.109591	0	2.6047	28226062	92740	0	1
123	2016	16.2317	15.9585		1	4	1	21.3039	2.83321	0.4953	0.105702	0.0724597	13.0455	0.293272	0.564766	0.033863	42.6398	0.115838	-3.78768	4.14806	1	0.0439839	0	1.38629	0	2.83321	3.46574	0.212756	0	1	0	0.963318	0.129241	0	2.6259	39564132	111988	0	1
123	2017	16.2365	15.964	17.8501	1	5	1	21.3214	2.89037	0.46697	0.0639604	0.0754445	12.9123	0.281664	0.595409	0.03386	42.6398	0.0727781	-3.82929	2.85708	1	0.04646	0	0	0.693147	1.94591	2.3979	0.161189	0	1	0	0.966066	0.158819	0	2.77372	8922132	134540	0	1
123	2018	16.2396	15.9683	17.8404	1	5	1	21.4244	2.94444	0.513245	0.00913943	0.0698448	12.8561	0.238869	0.548164	0.067038	42.6398	0.0205696	-3.87826	1.66153	1	0.0469648	0	0.693147	1.60944	1.09861	1.38629	0.0978308	0	1	0	0.971321	0.203336	0	2.80387	1656000	158906	0	1
123	2019	16.2295	15.9556	17.8466	1	4	1	21.504	2.99573	0.422954	0.0340821	0.051798	12.981	0.265048	0.520625	0.046896	42.6398	0.0284614	-3.92456	1.77867	1	0.0498637	0	2.19722	1.60944	1.09861	1.09861	0.0932863	0	1	0	0.971784	0.246441	0	2.97693	0	178000	0	1
123	2020	16.3379	16.0636	17.9563	1	4	1	21.648	3.04452	0.445251	0.0715587	0.0494899	12.9758	0.232421	0.497413	0.046896	42.6398	0.103423	-3.97459	1.84253	1	0.0497609	0	1.79176	1.79176			0.0858619	0	1	1	0.974529	0.259824	0	2.97079	163229		0	1
123	2021	16.4116	16.1409	18	1	4	1	21.6221	3.09104	0.43147	0.0961954	0.0477572	12.8321	0.195791	0.562058	0.010308	42.6398	0.101031	-4.01291	2.6559	1	0.0497812	0	1.38629	1.79176	1.09861	1.09861	0.0888979	0	1	0	0.975462	0.308248	0	2.97201	0		0	1
123	2022	16.4268	16.1565	17.9995	1	4	1	21.7954	3.13549	0.356255	0.0964518	0.0551568	12.774	0.163792	0.500167	0.006348	43.4281	0.0583137	-4.063	1.88056	1	0.0520182	0	1.60944	2.19722			0.101817	1	1	1	0.979647	0.358948	0	3.10556	0		0	1
124	2011	16.8098	16.1521	15.756	1	4	0	21.7719	2.48491	0.639745	-0.0390555	0.023639	11.1469	0.0225989	0.481397	0	29.6836	0.3107	-3.62178	1.54494	0	0.200071	0	0	0.693147	2.07944	2.3979	0.0639207	1	1	1	0.903974	0.186656	1	5.0939	13730561	472230	0	0
124	2012	16.5747	15.882	15.6749	1	3	0	21.8469	2.56495	0.655169	0.0258848	0.0105214	12.5912	0.0878237	0.415198	0	28.7837	-0.0703384	-3.6655	1.97987	0	0.200073	0	0	0	1.09861	1.09861	0.0685515	0	1	1	0.904316	0.210452	1	5.09394	8188420	496061	0	0
124	2013	17.1637	16.5247	16.9736	1	3	0	21.8458	2.63906	0.686386	0.0639597	0.0112708	14.2464	0.086128	0.459495	1.34902	23.8793	0.105478	-3.70545	2.2823	0	0.190474	0	1.09861	0.693147	0.693147	0.693147	0.115399	0	1	1	0.914984	0.226028	1	4.84956	17633270	527633	0	0
124	2014	16.9223	16.2277	16.0028	1	1	0	21.9916	2.70805	0.738767	0.0747226	-0.0483629	12.517	0.0741642	0.497261	0.86387	21.9252	0.252039	-3.7513	3.20268	0	0.184133	0	2.48491	0.693147	0.693147	0.693147	0.102443	1	1	1	0.926439	0.231681	1	4.6881	18359156	633460	0	0
124	2016	16.4837	15.7743	15.4013	1	3	1	22.1125	2.83321	0.717116	-0.067312	0.00400222	12.1212	0.0661741	0.300137	2.02853	16.6649	-0.343922	-3.83476	3.52982	1	0.193738	0	2.07944	1.38629	2.56495	3.21888	0.136002	1	1	1	0.949635	0.386352	1	4.93264	9826834	720915	0	1
124	2017	16.9464	16.2321	15.8837	1	4	1	22.5176	2.89037	0.601057	0.00391586	-0.0331232	12.3809	0.057337	0.346831	4.51625	10.4195	0.732743	-3.87721	2.08202	1	0.189506	0	2.70805	2.30259	2.77259	3.21888	0.117293	1	1	1	0.968099	0.435667	1	4.82489	2.25594e+06	661001	0	1
124	2018	16.9318	16.2203	15.8765	1	5	1	22.5898	2.94444	0.622874	0.0240332	0.0203413	12.3797	0.051482	0.323113	4.6155	10.4195	0.0013192	-3.91616	1.46458	1	0.191942	0	3.46574	2.48491	2.07944	2.48491	0.075172	1	1	1	0.965217	0.462575	1	4.88691	52654.5	682658	0	1
124	2019	17.1505	16.4305	16.0069	1	4	1	22.7148	2.99573	0.659408	0.0474822	0.00408726	12.2107	0.0479091	0.37917	1.83799	10.4295	0.329766	-3.95329	1.45096	1	0.192254	0	3.17805	3.17805	2.07944	2.77259	0.0745087	1	1	1	0.960987	0.475028	1	4.89488	0	612818	0	1
124	2020	17.2451	16.526	16.1947	1	3	1	22.5391	3.04452	0.588852	0.0069578	0.0136309	12.5583	0.067983	0.476182	3.49903	8.8621	0.0535298	-3.99694	1.27455	1	0.201909	0	3.4012	2.70805	1.60944	2.07944	0.0795787	1	1	1	0.959038	0.454365	1	5.1407	0		0	1
124	2021	17.0882	16.3571	16.0351	1	3	1	22.7069	3.09104	0.616039	0.0464159	0.000797663	12.9044	0.0892789	0.399805	3.92495	8.8621	-0.00705731	-4.03351	1.4069	1	0.23024	0	3.63759	2.19722	0.693147	0.693147	0.0785479	0	1	1	0.966319	0.476612	1	5.862	0		0	1
124	2022	16.8697	16.1314	15.7787	1	3	1	22.712	3.13549	0.584415	0.046474	0.0273295	12.9577	0.105874	0.350331	1.08078	8.8621	-0.119256	-4.07337	1.18695	1	0.238317	0	3.29584	0.693147			0.0855605	0	1	1	0.976904	0.516973	1	6.06766	0		0	1
125	2011	8.48889	8.58984	14.7216	0	3	0	20.9524	2.89037	0.267977	0.124854	0.0944166	11.4947	0.266357	0.611817	0.12773	21.2888	-0.00197713	-3.78968	1.17375	0	0.0515085	0	0	0	0.693147	1.38629	0.0805618	1	1	0	0.899079	0.0521022	0	1.91324	5457739	1708	0	0
125	2012	8.48889	8.58984	14.7842	0	3	0	21.054	2.94444	0.302385	0.0363997	-0.00572647	11.6354	0.277698	0.586504	0.12773	21.2888	0.061173	-3.84175	1.20063	0	0.0496444	0	0	0			0.0733897	1	1	0	0.895542	0.0633547	0	1.844	4.18973e+06	751	0	0
125	2013	8.48889	8.58984	14.9123	0	4	0	21.0873	2.99573	0.293266	0.08056	0.0322265	11.5827	0.245208	0.616812	0.12773	21.2888	0.0872548	-3.88552	1.45187	0	0.0472673	0	0	0			0.0720038	1	1	0	0.891863	0.0744332	0	1.7557	10662791	2132	0	0
125	2014	8.48889	8.58984	14.9136	0	4	0	21.147	3.04452	0.277911	0.0807931	0.0322756	11.6604	0.210885	0.52087	0.0958	21.2888	-0.103601	-3.93203	1.62131	0	0.0449554	0	0	0			0.0897108	1	1	0	0.885812	0.082562	0	1.66983	13790812	5447	0	0
125	2016	8.48889	8.58984	15.0078	0	3	1	21.1432	3.13549	0.241178	0.0693134	0.0490298	11.8623	0.181622	0.445165	0.07185	20.6082	-0.0347682	-4.01162	2.72265	0	0.0390292	0	0	0			0.0806478	1	1	0	0.894018	0.150521	0	1.4497	5.22082e+06	33753	0	1
125	2017	8.48889	8.58984	14.8824	0	1	1	21.1057	3.17805	0.211946	0.0186266	-0.016836	11.8902	0.174793	0.406665	0.07185	21.4954	-0.120081	-4.04756	1.80612	0	0.0356545	0	0	0			0.0617426	1	1	0	0.877332	0.219489	0	1.32435	63724	10035	0	1
125	2018	8.48889	8.58984	14.7757	0	1	1	21.0435	3.21888	0.209066	0.0225065	0.00862328	11.9718	0.173108	0.369234	0.008453	21.4954	-0.146816	-4.08054	1.0971	0	0.0323362	0	0	0			0.0758453	1	1	0	0.878376	0.281699	0	1.2011	0	17958	0	1
125	2019	8.48889	8.58984		0	2	1	21.0395	3.2581	0.204043	-0.0104414	-0.04771	11.9131	0.151169	0.331987	0	21.4954	-0.104457	-4.12008	1.19587	0	0.0310192	0	0	0			0.0796775	1	1	0	0.872198	0.328934	0	1.15218	0	7483	0	1
125	2020	8.48889	8.58984	14.4447	0	3	1	20.9838	3.29584	0.198293	-0.0199897	0.00186041	12.0274	0.14798	0.236297	0.008453	21.4954	-0.326788	-4.1535	1.7572	0	0.0284142	0	0	0			0.110315	1	0	0	0.861368	0.372416	0	1.05542	0		0	1
125	2021	8.48889	8.58984	14.4581	0	3	1	20.986	3.3322	0.181805	-0.128702	-0.0398345	12.1461	0.143094	0.237249	0.008453	21.4954	0.00624144	-4.19377	1.64594	0	0.0264934	0	0	0			0.118347	1	0	0	0.869128	0.41174	0	0.984074	0		0	1
125	2022	8.48889	8.58984	14.3461	0	3	1	20.9357	3.3673	0.174087	0.0229772	0.0182521	12.2127	0.14115	0.215496	0.008451	21.4954	-0.13628	-4.2276	2.07757	0	0.0255427	0	0	0			0.11538	1	0	0	0.868784	0.438478	0	0.948759	0		0	1
126	2011	17.429	17.1246	18.9883	1	5	0	22.5916	2.56495	0.546311	0.107125	0.0392029	13.0443	0.58616	1.14264	0.00202	20.738	0.240331	-3.67613	1.52925	0	0.0996305	0	1.79176	0.693147	1.09861	1.09861	0.0435463	0	1	0	0.9411	0.0724866	0	1.53963	950011392	50757	0	0	0	11.8803	49.5485
126	2012	17.4972	17.1931	19.0615	1	4	0	22.6488	2.63906	0.552548	0.0391734	0.0557856	13.0534	0.58616	1.12702	0.00565	20.738	0.0444624	-3.71497	1.29556	0	0.101076	0	1.38629	0	0.693147	0.693147	0.0416225	0	1	0	0.955817	0.0846712	0	1.56196	500890368	80919	0	0	0	10.8827	44.5515
126	2013	17.4709	17.1667	19.0488	1	5	0	22.6029	2.70805	0.527811	0.112604	0.0293715	13.1162	0.58616	1.12035	0.00384	20.738	-0.0505161	-3.75592	1.22296	0	0.102936	0	1.09861	0			0.038765	0	1	0	0.953841	0.0906829	0	1.59071	351182368	101262	0	0	0	9.3108	44.5515
126	2014	17.4765	17.1721	19.0821	1	5	0	22.6496	2.77259	0.547832	0.0301239	0.00770422	13.2629	0.58616	1.0421	0.00422	20.738	-0.025432	-3.79496	1.75033	0	0.100062	0	0	0			0.040024	0	1	0	0.958551	0.0926861	0	1.54629	150421792	125007	0	0	0	6.7412	44.5515
126	2015	17.5537	17.2564	19.1329	1	4	1	22.4546	2.83321	0.721373	-0.0202139	0.00460229	12.9666	0.423082	1.14324	0.00384	15.7609	-0.097287	-3.83775	3.45453	1	0.104419	0	0	0			0.0511223	0	1	0	0.958991	0.148659	0	1.61362	110031072	139197	0	0	1.0873	11.6385	47.6219
126	2016	17.4576	17.1611	19.0644	1	4	1	22.4161	2.89037	0.686142	0.144374	-0.155826	13.1059	0.42586	1.03098	0.001921	15.7609	-0.13224	-3.87792	3.27146	1	0.105269	0	0	0	0.693147	0.693147	0.0604337	0	1	0	0.963318	0.173504	0	1.62675	341333952	150383	0	0	1.0873	11.6385	47.6219
126	2018	18.1505	17.8358	19.7602	1	5	1	23.7333	2.99573	0.524544	-0.0455111	0.0419188	13.442	0.41641	0.872649	0.001003	47.8032	1.57624	-3.87982	1.16041	1	0.112403	0	2.07944	0	1.60944	2.3979	0.0422673	0	1	0	0.971321	0.262875	0	1.737	0	139845	0	0	15.6448	8.8573	64.419
126	2019	18.287	17.9735	19.9239	1	4	1	23.5657	3.04452	0.405316	0.212726	0.0255017	13.5854	0.470976	1.13494	0.001003	47.8032	0.0998662	-3.93805	1.12932	1	0.119341	0	1.09861	1.38629	1.38629	1.79176	0.035323	0	1	0	0.971784	0.292916	0	1.84422	100000	140000	0	0	10.5406	9.2503	64.419
126	2020	18.3394	18.0262	19.9856	1	4	1	23.7429	3.09104	0.472684	-0.128702	0.0325742	13.6188	0.383541	0.971923	0.162143	47.339	0.0224628	-3.9587	1.19487	1	0.119095	0	2.77259	1.60944	1.09861	1.38629	0.0292207	0	1	0	0.974529	0.342832	0	1.84042	0		0	0	10.5406
126	2021	18.462	18.1503	20.1184	1	4	1	23.6171	3.13549	0.348986	0.246589	0.0306669	13.7383	0.43118	1.29932	0.162143	47.3401	0.17877	-4.01271	1.31639	1	0.119144	0	2.48491	1.38629	1.38629	2.07944	0.0253231	0	1	0	0.975462	0.382107	0	1.84117	4000		0	0
126	2022	18.2542	17.9422	19.9184	1	4	1	23.6192	3.17805	0.308768	0.0391398	0.0627298	13.8297	0.46434	1.10043	0.048352	47.3514	-0.151288	-4.05249	1.23565	1	0.124498	0	0	0	1.38629	1.38629	0.0306014	0	1	0	0.979647	0.435228	0	1.92391	0		0	0
127	2011	13.6833	14.522	15.2741	1	3	0	22.1894	2.48491	0.781316	0.0562198	0.00415023	12.2912	0.116209	0.764082	0	23.4297	0.273721	-3.63631	1.44495	0	0.29728	0	0	0.693147		0.693147	0.0495757	0	1	1	0.976066	0.253047	1	3.32902	7422054	705447	0	0
127	2012	13.6858	14.5237	15.2721	1	3	0	22.1574	2.56495	0.781316	-0.00707241	0.0129095	12.2519	0.116714	0.779416	0	23.4297	-0.0120647	-3.67573	1.53253	0	0.330363	0	0	0			0.0522852	1	1	1	0.978078	0.228916	1	3.6995	6.62486e+06	804160	0	0
127	2013	13.7749	14.615	15.3637	1	4	0	22.1924	2.63906	0.781316	0.11447	0.0074904	12.2599	0.117196	0.829647	0	23.4297	0.10232	-3.71636	1.57186	0	0.318646	0	0	0			0.0435917	1	1	1	0.977882	0.227161	1	3.56828	2.9265e+06	852418	0	0
127	2014	13.6367	14.4729	15.2115	1	3	0	21.6454	2.70805	0.724722	-0.128702	-0.0484483	12.1623	0.184769	1.20662	0	23.4297	-0.158378	-3.73442	2.48594	0	0.317132	0	0	0			0.0450252	1	1	1	0.979247	0.224205	1	3.55133	16926926	904085	0	1
127	2015	12.7439	13.5796	14.3416	1	3	1	21.7374	2.77259	0.688667	-0.00397044	0.00544693	12.179	0.146513	0.391035	0.01794	24.4666	-0.442966	-3.77991	3.83555	1	0.327049	0	0	0	1.09861	1.09861	0.108508	1	1	0	0.979418	0.22663	1	3.66238	4795774	1299635	0	1
127	2016	12.8722	13.7123	14.4329	1	2	1	21.8697	2.83321	0.660986	-0.0103113	0.0560356	12.0808	0.161766	0.469834	0.012018	24.4666	0.37155	-3.82653	2.66787	1	0.326434	0	0	0	1.09861	1.60944	0.0977437	1	1	0	0.98272	0.218942	1	3.6555	33961800	1302858	0	1
127	2017	12.94	13.7877	14.5264	1	3	1	22.0177	2.89037	0.509306	0.0435183	0.0143091	12.2895	0.171535	0.477038	0.00679	27.7793	0.177289	-3.87215	2.02044	1	0.318743	0	0	0			0.0888838	1	1	0	0.983504	0.24966	1	3.56937	21381768	2433000	0	1
127	2018	13.0457	13.8974	14.6858	1	3	1	21.9839	2.94444	0.463327	0.058176	0.0119389	12.5335	0.175416	0.502748	0.0239	27.7793	0.0188463	-3.91103	2.09292	1	0.297836	0	0	0			0.0995565	1	1	0	0.983186	0.296565	1	3.33525	16670622	1731089	0	1
127	2019	13.1929	14.0521	14.8565	1	3	1	21.9992	2.99573	0.481596	0.0458301	0.0342668	12.6706	0.200344	0.596069	0	27.7793	0.203914	-3.95155	2.70999	1	0.309918	0	0	0	0.693147	0.693147	0.0805345	0	1	1	0.980221	0.319455	1	3.47055	4.63013e+06	1421299	0	1
127	2020	13.0068	13.8693	14.6779	1	3	1	21.9631	3.04452	0.44695	0.0579435	0.0352158	12.7048	0.219809	0.517965	0.0239	27.7793	-0.161831	-3.9903	2.15857	1	0.304284	0	0	0			0.0989319	0	1	1	0.981077	0.341347	1	3.40745	8.01943e+06		0	1
127	2021	12.9686	13.834	14.6388	1	3	1	22.0308	3.09104	0.509501	0.0712465	0.0160311	12.8033	0.242012	0.529003	0.0239	27.7793	0.0928794	-4.03256	2.26999	1	0.284711	0	0	0			0.0975182	0	1	1	0.983064	0.368391	1	3.18827	3182672		0	1
127	2022	13.0073	13.8712	14.6783	1	3	1	21.9881	3.13549	0.527986	0.0518668	-0.0270681	12.8337	0.251062	0.581576	0.0239	27.7793	0.0534024	-4.07118	2.01727	1	0.282923	0	0	0			0.101871	0	1	1	0.984684	0.401689	1	3.16825	3.45353e+06		0	1
128	2011	12.3811	11.9294	8.75017	0	4	0	22.3212	2.56495	0.323103	0.0397884	0.0354002	14.4805	0.572789	0.411459	0	48.1361	1.57624	-3.67778	1.1526	0	0.195275	0	0	0	1.79176	1.79176	0.0377235	0	1	1	0.911859	0.0830311	0		26791560		0
128	2012	12.2565	11.8031	8.62498	0	4	0	22.3114	2.63906	0.317421	0.0554431	0.066917	14.6452	0.58616	0.380996	0	48.1361	-0.0830492	-3.71772	1.13133	0	0.185088	0	0	0	1.38629	1.79176	0.0461938	0	1	1	0.915737	0.101907	0		6469899		0
128	2013	12.3834	11.9343	8.82472	0	4	0	22.2956	2.70805	0.286761	0.0742712	0.0147581	14.7335	0.58616	0.418701	0	48.1361	0.0816411	-3.75761	1.06311	0	0.186041	0	0	0	0.693147	0.693147	0.055607	0	1	1	0.912993	0.103022	0		13149468		0
128	2014	12.4022	11.9535	8.84694	0	4	0	22.2724	2.77259	0.277294	0.119205	0.0409543	14.7335	0.58616	0.424121	0	48.1361	-0.0102652	-3.79741	1.1361	0	0.177497	0	0	0			0.0540899	0	1	1	0.914041	0.108486	0		16541205		0
128	2015	12.2848	11.8267	8.63562	0	5	1	22.4192	2.83321	0.400878	0.0572317	0.0352277	14.7335	0.58616	0.362207	0	58.1618	-0.0109615	-3.83791	1.30665	0	0.168842	0	0	0			0.0915679	0	1	1	0.918797	0.173574	0		30863102		0
128	2016	12.4426	11.9857	8.80702	0	5	1	22.4115	2.89037	0.385493	0.0996348	-0.0193809	14.7335	0.58616	0.413682	0	25.9239	0.133392	-3.87793	4.26554	0	0.166636	0	0	0	1.09861	1.09861	0.0507432	0	1	1	0.922525	0.224066	0		59299696		0
128	2017	12.6184	12.1625	8.9817	0	4	1	22.5326	2.94444	0.41394	0.101654	0.020017	14.7335	0.58616	0.450023	0	26.5176	0.227889	-3.91703	2.38322	0	0.163383	0	0	0			0.0314245	0	1	1	0.917399	0.261085	0		13426785		0
128	2018	12.7646	12.3431	9.51206	0	5	1	22.1516	2.99573	0.164091	0.166302	0.0404395	14.7335	0.366784	0.464922	0.000295	26.5176	-0.294178	-3.95561	3.03387	0	0.155008	0	0.693147	0			0.0296661	0	1	1	0.905658	0.314649	0		0		0
128	2019	12.6864	12.2636		0	3	1	22.3029	3.04452	0.132122	0.185167	0.168688	14.689	0.314882	0.373049	0	26.5176	-0.0665679	-3.99767	2.81154	0	0.151762	0	0	0			0.0380018	0	1	1	0.898634	0.335731	0		0		0
128	2020	12.8836	12.4839		0	3	1	22.4311	3.09104	0.0789864	0.108938	0.14967	14.3944	0.123529	0.26694	0	26.5176	-0.186548	-4.03787	1.87165	0	0.147454	0	0.693147	0			0.0698277	0	1	1	0.892881	0.355447	0		0		0
128	2021	12.5722	12.1676	9.46247	0	3	1	22.5936	3.13549	0.0852629	0.0679798	0.161014	14.3262	0.116316	0.188556	0	26.5176	-0.16902	-4.07609	2.98694	0	0.159887	0	0	0	1.79176	2.63906	0.100734	0	1	1	0.909894	0.384726	0		0		0
128	2022	12.5538	12.1514	9.47405	0	4	1	22.6988	3.17805	0.0962512	0.0574029	0.151827	14.412	0.106266	0.169136	0	26.5176	-0.0034438	-4.11373	2.34933	0	0.161581	0	0	0	2.07944	3.17805	0.0971387	0	1	1	0.93347	0.425856	0		0		0
129	2011	11.3315	10.72	12.4503	1	3	0	21.828	2.89037	0.375437	0.00964166	0.0574997	13.8766	0.21482	1.16474	0.00096	41.0142	0.0831722	-3.86461	1.59807	0	0.0468659	0	0	0	2.30259	2.3979	0.0100221	0	1	0	0.810843	0.14825	1		422600		0
129	2012	11.1408	10.532	12.2601	1	3	0	21.8132	2.94444	0.33256	0.00467655	0.0573786	13.8043	0.187849	0.891326	0.00096	41.0142	-0.246023	-3.90389	1.35742	0	0.0455626	0	0	0	1.38629	1.79176	0.0100221	0	1	0	0.828652	0.170545	1		4970000		0
129	2013	11.0451	10.4387	12.165	1	3	0	21.7723	2.99573	0.309651	0.0398484	0.0526096	13.7371	0.171	0.77533	0.05829	41.3927	-0.164981	-3.9418	1.29514	0	0.0434396	0	0	1.09861	1.09861	1.09861	0.0104087	0	1	0	0.815757	0.180276	1		1456700		0
129	2014	11.0538	10.4538	12.1516	1	3	0	21.9698	3.04452	0.32066	-0.0526675	0.0203441	13.5623	0.120743	0.594054	0.05829	42.9979	-0.0665402	-3.99054	1.64555	0	0.0399053	0	0	0	0.693147	0.693147	0.0111499	0	1	0	0.780137	0.19138	1		312000		0
129	2015	11.1308	10.536	12.2108	1	4	1	22.0838	3.09104	0.247215	0.0254037	0.0191239	13.382	0.0914588	0.516386	0.07449	44.2013	-0.0257808	-4.03405	3.05645	1	0.0382873	0	0	0	1.09861	1.79176	0.024215	0	1	0	0.800183	0.294159	1		1250300		0
129	2016	11.1863	10.6053	12.1898	1	4	1	22.8933	3.13549	0.430175	0.0265696	0.0244522	12.9981	0.0373593	0.24265	0.026636	44.2013	0.055822	-4.06686	1.35921	1	0.0401961	0	0	1.94591	1.60944	3.13549	0.0656494	0	1	0	0.752556	0.335697	1		6337000		0
129	2017	11.4377	10.8613		1	3	1	23.1329	3.17805	0.578474	0.000854148	0.0700126	12.9416	0.0293208	0.255379	0.02664	44.2013	0.337392	-4.09392	1.10057	1	0.0423436	0	0	0	0.693147	1.09861	0.04047	0	1	0	0.775601	0.386851	1		305000		0
129	2018	11.2336	10.6472		1	3	1	23.2115	3.21888	0.585056	-0.0163177	0.0184667	13.198	0.0407627	0.243547	0.096048	44.2013	0.0315955	-4.12861	1.03795	1	0.0523337	0	1.09861	0			0.0459404	0	1	0	0.818566	0.41633	1		0		0
129	2019	11.3569	10.7754		1	3	1	23.3013	3.2581	0.553308	0.0378747	0.0281318	13.0724	0.0339816	0.241965	0.053159	40.5896	0.0868567	-4.16188	1.08102	1	0.0568948	0	1.79176	0	0.693147	0.693147	0.0600623	0	1	0	0.82388	0.444329	1		0		0
129	2020	11.0876	10.5024	12.0881	1	3	1	22.8837	3.29584	0.443624	0.0163251	0.0469526	13.1568	0.0507647	0.271529	0.079118	40.5896	-0.260856	-4.22728	1.24724	1	0.0572338	0	1.79176	0.693147	1.09861	1.79176	0.0611847	0	1	0	0.777196	0.443166	1		0		0
129	2021	11.0902	10.5103	12.073	1	3	1	22.6288	3.3322	0.236955	-0.00600234	-0.0331933	13.1045	0.0628998	0.359657	0.03018	40.5896	0.0265165	-4.27541	1.067	1	0.0592184	0	0	0.693147			0.0190327	0	1	0	0.790154	0.478709	1		0		0
129	2022	11.1922	10.6083	12.1866	1	3	1	22.5777	3.3673	0.209756	0.00213187	0.0545183	13.2403	0.0762711	0.458276	0.018894	29.3449	0.210676	-4.31637	0.916285	1	0.0603413	0	0	0.693147			0.0182553	0	1	0	0.759178	0.522794	1		0		0
130	2011	19.2793	18.9083	21.2551	1	4	0	21.4799	2.48491	0.581842	0.0721483	0.0175639	11.3781	0.0164425	2.11241	0.00352	31.6215	0.220254	-3.60271	1.79309	0	0.576264	0	0	0			0.0100221	1	1	1	0.923916	0.253047	1	6.45316	928018	705447	0	0
130	2012	19.393	19.0075	21.2551	1	4	0	21.7134	2.56495	0.56232	-0.0482542	0.0208256	11.2798	0.017508	2.11241	0.00352	31.6215	0.229298	-3.65855	1.39782	0	0.5914	0	0	0.693147		0.693147	0.0100221	1	1	1	0.935222	0.228916	1	6.62266	6924684	804160	0	0
130	2013	19.599	19.2027	21.2551	1	5	0	21.8932	2.63906	0.597856	0.0384355	0.0331004	11.0185	0.0159783	2.11241	0.00352	25	0.30399	-3.70755	2.4178	0	0.582955	0	0	0	1.38629	2.30259	0.0100221	1	1	1	0.942053	0.227161	1	6.52809	9963921	852418	0	0
130	2014	19.8144	19.4079	21.2551	1	4	0	22.2644	2.70805	0.550677	0.0258709	0.0435871	10.6291	0.0141616	2.11241	0.00352	25	0.308083	-3.75733	1.87001	0	0.613172	0	1.60944	1.60944	1.60944	1.94591	0.0105996	1	1	1	0.94565	0.224205	1	6.86647	19432816	904085	0	1	0	7.3761	47.05
130	2015	19.9809	19.5654	21.2551	1	5	1	22.5612	2.77259	0.57221	0.014829	0.0368801	10.4641	0.0141616	2.11241	0.00352	13	0.197847	-3.79663	3.85794	1	0.67513	0	0	0	2.3979	2.83321	0.0116674	1	1	1	0.94803	0.22663	1	7.56029	18256214	1299635	0	1	0	7.3761	63.7869
130	2016	20.1601	19.6711	21.0311	1	5	1	24.337	2.83321	0.269895	0.0352601	0.0322348	10.4186	0.0141616	0.746817	0.000734	54.5043	1.07565	-3.67417	2.25139	1	0.736089	0	2.07944	1.09861	2.30259	3.13549	0.0938055	1	1	1	0.96099	0.218942	1	8.24293	338560224	1302858	0	1	0	7.3761	63.7869
130	2017	20.3938	19.8985	21.2208	1	4	1	24.4745	2.89037	0.321422	0.00698655	0.0321673	10.4757	0.0141616	0.917684	0	54.5043	0.410013	-3.69026	2.08095	1	0.764498	0	2.07944	1.60944	2.3979	2.63906	0.0947152	1	1	1	0.96988	0.24966	1	8.56106	308455680	2433000	0	1	15.2824	13.8452	63.7869
130	2018	20.5314	20.0312	21.2551	1	4	1	24.6061	2.94444	0.372128	0.100278	0.0617928	10.6588	0.0141616	0.994774	0	54.5043	0.236358	-3.70589	1.66814	1	0.905929	0	2.56495	0.693147	3.09104	3.46574	0.0142052	1	1	1	0.976206	0.296565	1	10.1448	81618864	1731089	0	1	15.2824	16.6264	63.7869
130	2019	20.5907	20.1248	21.2551	1	5	1	24.7258	2.99573	0.408855	0.0310364	0.0604049	10.6376	0.0141616	0.988305	0	53.6628	0.119929	-3.72239	2.33998	1	0.92019	0	2.19722	0	2.94444	3.61092	0.014058	1	1	1	0.951727	0.319455	1	10.3045	81997872	1421299	0	1	15.2824	16.6264	63.7869
130	2020	20.5907	20.2232	21.2551	1	4	1	24.798	3.04452	0.419034	0.0861345	0.0561687	10.5819	0.0141616	1.01481	0	46.4517	0.103622	-3.74765	2.0316	1	0.943195	0	1.94591	0	3.3322	3.89182	0.0127102	1	1	1	0.956852	0.341347	1	10.5622	119878496		0	1	15.2824	16.6264	68.9344
130	2021	20.5907	20.2084	21.2551	1	5	1	24.9194	3.09104	0.463081	-0.0328187	0.055129	10.8816	0.0141616	1.01817	0	46.4517	0.132864	-3.76182	1.97938	1	0.921819	0	2.89037	1.38629	3.13549	4.04305	0.0136938	1	1	1	0.964399	0.368391	1	10.3228	130696088		0	1	28.813	16.6264	63.7869
130	2022	20.5907	20.231	21.2551	1	5	1	25.0282	3.13549	0.489248	0.0542581	0.0570882	10.939	0.0141616	0.999928	0	28.0017	0.0949193	-3.77761	1.63258	1	0.887714	0	1.94591	1.38629	2.99573	3.98898	0.0130202	1	1	1	0.962226	0.401689	1	9.94086	87509760		0	1
131	2011	10.458	9.90275	11.0748	1	4	0	22.2828	2.89037	0.612815	-0.0356979	0.0328086	12.162	0.430489	0.834304	0.02754	41.3115	0.11467	-3.87751	1.18491	0	0.0392571	0	0	0	1.60944	1.94591	0.0269464	1	1	0	0.810843	0.0835641	0	0.454953	4.52206e+06	53056	0	0
131	2012	10.2753	9.71445	10.9123	1	4	0	22.2096	2.94444	0.615029	0.157267	0.00129952	12.2827	0.508738	0.771462	0.02754	41.3115	-0.140578	-3.91663	1.15628	0	0.0381654	0	0	0	1.79176	1.94591	0.0342786	1	1	0	0.828652	0.0986198	0	0.442301	4573750	63600	0	0
131	2013	10.262	9.69864	10.9139	1	3	0	22.1836	2.99573	0.597839	-0.0535338	-0.031613	12.3302	0.512841	0.759021	0.01702	41.3115	-0.0414015	-3.95621	1.16656	0	0.036387	0	0	0	1.60944	2.19722	0.03919	1	1	0	0.815757	0.106285	0	0.421692	8042168	74009	0	0
131	2014	10.1613	9.59528	10.8316	1	3	0	22.2203	3.04452	0.460909	0.12507	0.00703875	12.3865	0.478237	0.635736	0.09268	33.3479	-0.131107	-3.99679	1.40723	0	0.0334265	0	0	0	0.693147	1.38629	0.0482364	1	1	0	0.780137	0.115292	0	0.387382	11254300	86988	0	0
131	2015	10.1616	9.58512	10.8616	1	4	1	22.3283	3.09104	0.494523	0.0674375	0.0202658	12.5812	0.53152	0.615946	0.07732	33.3479	0.0793626	-4.03782	1.61272	1	0.0320712	0	0	0			0.0510058	1	1	0	0.800183	0.157068	0	0.371676	21045552	95072	0	1
131	2016	10.3353	9.75788	11.0359	1	4	1	22.4632	3.13549	0.372869	0.107606	0.0277621	12.5876	0.47692	0.645648	0.057183	30.1696	0.199627	-4.0777	1.62674	1	0.0336701	0	0	0	1.60944	1.94591	0.0514748	1	1	0	0.752556	0.1854	0	0.390205	22124630	102289	0	1
131	2017	10.3375	9.75565	11.0521	1	3	1	22.5919	3.17805	0.449672	-0.0346093	0.0201601	12.755	0.493168	0.633924	0.05926	30.1696	0.116643	-4.11612	1.32738	1	0.0354689	0	0	0	1.94591	2.19722	0.0518507	0	1	0	0.775601	0.222654	0	0.411052	7.12897e+06	108748	0	1
131	2018	10.2719	9.67937	11.0193	1	3	1	22.7873	3.21888	0.534569	0.0035628	0.00472736	13.0466	0.542336	0.570477	0.055767	30.1696	0.0941625	-4.15101	0.97279	1	0.0438371	0	0.693147	0			0.0409771	0	1	0	0.818566	0.260688	0	0.508032	299568	755317	0	1
131	2019	10.2597	9.65995	11.0291	1	3	1	22.8189	3.2581	0.535458	0.0329271	0.0144001	13.2165	0.58616	0.590887	0.031364	30.1696	0.0689709	-4.18988	1.14429	1	0.0476577	0	0	1.09861	1.38629	1.60944	0.0542345	0	1	0	0.82388	0.287261	0	0.552309	0	121560	0	1
131	2020	10.2095	9.60751	10.9911	1	3	1	22.8961	3.29584	0.561765	0.0116029	0.015964	13.2575	0.572543	0.509694	0.043771	30.1696	-0.0682	-4.22674	1.04811	1	0.0479417	0	0	0	0.693147	0.693147	0.0598123	0	1	0	0.777196	0.310928	0	0.5556	0		0	1
131	2021	10.8572	10.2605	11.6218	1	4	1	23.1433	3.3322	0.448367	0.177367	0.00951542	13.2068	0.428067	0.777217	0.032608	30.1697	0.952525	-4.25325	1.16866	1	0.049604	0	0	1.09861	1.09861	1.09861	0.0494134	0	1	0	0.790154	0.354733	0	0.574865	0		0	1
131	2022	10.5873	9.984	11.3783	1	4	1	23.1379	3.3673	0.507378	-0.00921604	0.121379	13.4137	0.502384	0.650342	0.021681	30.1697	-0.167733	-4.2936	0.969767	1	0.0505447	0	0	2.07944			0.0807974	0	1	0	0.759178	0.398581	0	0.585766	0		0	1
132	2011	11.4194	11.1771	16.239	1	3	0	23.6539	2.56495	0.771638	0.0180324	0.044478	12.6925	0.115731	1.39053	0	63.7759	-0.0984383	-3.60875	1.07261	0	0.51493	0	0	0	3.21888	3.66356	0.0146825	0	1	0	0.731452	0.119757	0	2.951	7.81583e+06	141440	0	0
132	2012	11.1086	10.867	15.8979	1	2	0	23.344	2.63906	0.693209	0.0796958	0.0300323	12.599	0.158252	1.40906	0	63.7759	-0.256692	-3.67843	1.11931	0	0.517468	0	0	0	2.70805	2.94444	0.0262214	0	1	0	0.744461	0.140849	0	2.96555	216015984	122016	0	0
132	2013	11.2541	11.0131	16.0274	1	3	0	23.48	2.70805	0.700972	0.00708274	0.00846371	12.5384	0.129347	1.36225	0	63.7759	0.10759	-3.70643	1.03228	0	0.612492	0	0	0	2.56495	3.17805	0.0252361	0	1	0	0.739547	0.150523	0	3.51012	122956784	132054	0	0
132	2014	11.3981	11.1605	16.0645	1	3	0	23.5384	2.77259	0.70553	0.00283503	0.0320393	12.2467	0.107239	1.42947	0	63.7759	0.11245	-3.74078	1.25484	0	0.648774	0	0	0	2.19722	2.89037	0.0243013	1	1	0	0.753474	0.155668	0	3.71804	85807656	143497	0	0
132	2015	11.2814	11.0443	15.9416	1	4	1	23.5543	2.83321	0.69709	0.0141517	0.0343903	12.1763	0.0942516	1.14157	0.03545	63.7759	-0.188649	-3.7792	1.17138	1	0.65208	0	0	0	1.60944	2.19722	0.0308227	1	1	0	0.762815	0.201154	0	3.73699	34020952	157851	0	0
132	2016	11.4324	11.1968	16.0579	1	3	1	23.7347	2.89037	0.731982	-0.0151813	0.0205064	12.0722	0.0703331	1.03949	0.035453	63.7759	0.0906511	-3.79966	1.19847	1	0.641622	0	0	0	2.30259	3.4012	0.0261911	1	1	0	0.783023	0.237914	0	3.67706	26852938	171624	0	0
132	2017	12.0335	11.8004	16.5987	1	4	1	24.0202	2.94444	0.763459	0.0328183	0.026489	11.977	0.0469952	1.38036	0.02659	63.7759	0.766675	-3.80302	1.2127	1	0.641237	0	0	0	3.09104	4.06044	0.013998	1	1	0	0.796539	0.258723	0	3.67485	3.98489e+06	187624	0	0
132	2018	12.117	11.885	16.6552	1	4	1	23.8169	2.99573	0.688601	0.0848387	0.0433429	11.9415	0.0552333	1.83065	0.02659	63.7759	0.082215	-3.86983	1.04479	1	0.622051	0	0	0	2.77259	3.43399	0.0100221	1	1	0	0.80721	0.287132	0	3.5649	0	269218	0	0
132	2019	12.0759	11.8426	16.6491	1	3	1	23.9015	3.04452	0.67232	0.108471	0.055006	12.0286	0.0543245	1.65988	0.013268	63.7759	-0.0132513	-3.89911	1.32092	1	0.597689	0	0	0	2.83321	3.49651	0.0100221	1	1	0	0.824315	0.316395	0	3.42528	0	224249	0	0
132	2020	12.5642	12.3309	17.1529	1	3	1	24.3373	3.09104	0.745469	0.111903	0.0662974	12.0481	0.0320092	1.61484	0.01061	63.7759	0.504351	-3.87411	1.34683	1	0.569337	0	0	0	3.21888	4.09434	0.0118113	1	1	0	0.863211	0.338969	0	3.2628	0		0	0
132	2021	11.9631	11.7157	16.9011	1	3	1	24.2922	3.13549	0.577893	0.0581456	0.0652523	13.0288	0.0908282	1.58125	0	51	-0.06404	-3.9216	1.16598	1	0.54971	0	0	0	2.77259	3.43399	0.0100221	0	1	0	0.87383	0.379912	0	3.15032	0		0	0
132	2022	11.1312	10.8791	16.1955	1	4	1	24.2605	3.17805	0.575487	0.204535	0.0470365	13.3941	0.128717	0.838556	0	51	-0.442966	-3.96675	1.1102	1	0.57427	0	0	0	2.07944	2.63906	0.0100221	0	1	0	0.8833	0.419635	0	3.29107	0		0	0
133	2011	11.9655	12.8318	13.7632	1	5	0	21.1332	2.89037	0.426815	0.0543443	0.00682171	13.199	0.400216	0.300875	0.01733	15.1147	-0.06207	-3.81054	1.64986	0	0.183538	0	0.693147	0			0.126371	0	1	1	0.976066	0.100756	0		9542421		0
133	2012	11.885	12.7601	13.7359	1	5	0	21.1654	2.94444	0.511529	0.0694231	0.000529884	13.4292	0.419268	0.253318	0.01733	15.1147	-0.130506	-3.85397	1.69303	0	0.203964	0	0	1.38629	0.693147	0.693147	0.193165	0	0	1	0.978078	0.12251	0		31527878		0
133	2013	12.1264	13.0021	13.9831	1	5	0	21.1627	2.99573	0.526338	0.0613203	-0.0665497	13.434	0.412306	0.313876	0.02551	15.1147	0.235754	-3.89369	1.91056	0	0.19673	0	0	0			0.175863	0	1	1	0.977882	0.140248	0		69322608		0
133	2014	12.1907	13.0607	14.0343	1	5	0	21.1823	3.04452	0.680596	-0.0472007	-0.00319367	13.3239	0.348635	0.307025	0.02179	15.1147	-0.0025095	-3.93573	2.73503	0	0.195795	0	0	0			0.261233	0	1	1	0.979247	0.149536	0		26011888		0
133	2015	12.2623	13.1236	14.0296	1	4	1	21.2061	3.09104	0.682941	-0.0205747	-0.145085	12.9488	0.315889	0.345745	0.00544	15.1147	0.153332	-3.97817	4.79739	1	0.201917	0	0	0	1.38629	1.38629	0.168991	0	1	0	0.979418	0.173357	0		33815724		0
133	2016	12.3613	13.2509	14.2156	1	5	1	21.2142	3.13549	0.596556	0.102256	0.0113627	13.4553	0.545575	0.437439	0.00544	16.5713	0.275483	-4.01899	4.07335	1	0.201538	0	0	0	2.19722	2.99573	0.18379	0	1	0	0.98272	0.192333	0		11594089		0
133	2017	12.4166	13.3028		1	3	1	21.2191	3.17805	0.533928	0.108917	0.0889397	13.4382	0.547542	0.488193	0.00544	16.5713	0.121491	-4.05948	3.037	1	0.19679	0	0.693147	1.38629	1.38629	1.38629	0.194906	0	1	0	0.983504	0.210593	0		3143072		0
133	2018	12.4423	13.3232	14.2589	1	2	1	21.2499	3.21888	0.479735	0.13668	0.0645937	13.355	0.503051	0.498339	0.00544	16.5713	0.0527407	-4.10253	2.16164	1	0.183882	0	0	1.60944	1.09861	1.38629	0.13539	0	1	0	0.983186	0.25025	0		6455661		0
133	2019	12.2834	13.1655	14.1002	1	4	1	21.2923	3.2581	0.454122	0.0816302	0.10241	13.3627	0.497795	0.414003	0.00544	16.5713	-0.133309	-4.14659	2.00192	1	0.191341	0	0	0			0.172837	0	1	0	0.980221	0.288227	0		0		0
133	2020	12.2635	13.1478	14.0972	1	4	1	21.4061	3.29584	0.310062	0.0603108	0.0470893	13.4184	0.44217	0.347659	0	25.243	-0.0590302	-4.19673	1.67492	1	0.187863	0	0	1.09861			0.159855	0	1	0	0.981077	0.323823	0		0		0
133	2021	12.3355	13.2147	14.1504	1	4	1	21.4406	3.3322	0.29191	0.0370479	0.0355149	13.3922	0.420928	0.383413	0.004777	25.4628	0.141541	-4.23958	1.66614	1	0.175778	0	0.693147	0.693147			0.1362	0	1	0	0.983064	0.357005	0		0		0
133	2022	12.3208	13.2033	14.1544	1	4	1	21.6271	3.3673	0.395799	0.0182578	0.0516415	13.5222	0.379383	0.323056	0.479244	24.7453	0.015364	-4.29324	1.52039	1	0.174674	0	0	1.09861			0.145868	0	1	0	0.984684	0.391989	0		0		0
134	2011	10.3099	10.0902	14.689	1	4	0	21.5424	2.83321	0.723865	0.102503	0.0240896	11.5361	0.125374	1.14766	0.01761	21.7246	0.296852	-3.80741	1.64501	0	0.51493	1	0	0	1.60944	2.19722	0.0366977	1	1	0	0.731452	0.119757	0	3.29926	2381800	11351	0	0
[truncated: 17,118 more rows]
